# Supplementary material for: Label-free biosensor assay decodes the dynamics of Toll-like receptor signaling
Source: Nat Commun. 2024 Nov 12;15:9554. doi: 10.1038/s41467-024-53770-9 (PMC11558003; doi:10.1038/s41467-024-53770-9)
Supplement: Supplementary file 4 — Source Data [file 41467_2024_53770_MOESM4_ESM.xlsx]

## Sheet: Figure 1c LPS E. coli
Figure 1c	LPS E. coli
time (min)	1000 ng/ml				100 ng/ml				10 ng/ml				1 ng/ml				0.1 ng/ml				0.01 ng/ml				0.001 ng/ml				Buffer
0.25	-0.255	-0.025	-0.015	0.015	0.175	-0.115	0.415	0.025	-0.125	0.155	-0.265	-0.035	0.115	0.105	-0.125	0.415	0.025	0.085	-0.295	0.065	-0.215	0.225	0.355	0.335	-0.225	0.315	0.525	0.385	-0.005	0.015	0.055	-0.065
0.5	-0.15	0.12	0.08	-0.09	0.34	-0.00999999	0.51	-0.07	-0.27	-0.27	-0.64	-0.38	-0.13	0.06	-0.19	0.86	-0.5	0.25	0.11	0.01	-0.19	0.3	0.28	-0.13	-0.45	0.26	0.43	0.44	-0.66	0.3	0.13	0.23
0.75	0.3	0.24	0.17	-0.26	0.69	0.04	0.77	-0.02	-0.23	-0.53	-0.42	-0.32	-0.53	0.64	-0.2	0.91	-0.41	-0.21	-0.22	-0.06	-0.02	0.37	0.3	-0.18	-0.28	0.33	0.55	0.26	-0.39	-0.04	0.14	0.29
1	-0.135	0.265	-0.385	-0.635	0.795	-0.145	0.805	-0.175	-0.525	-0.855	-0.425	-0.695	-0.525	0.685	-0.535	0.775	-0.865	-0.575	-0.405	-0.585	-0.115	0.145	-0.115	-0.495	-0.335	0.225	0.665	0.125	-0.475	0.265	0.065	0.145
1.25	0.1	0.41	-0.13	-0.51	1.12	-0.33	0.75	0.03	-0.17	-0.93	-0.48	-0.36	-0.52	0.87	-0.57	1.05	-0.8	-0.6	-0.15	-0.42	0.08	0.46	0.17	-0.32	0.07	0.21	0.81	0.2	-0.59	0.05	0.34	0.2
1.5	0.2175	0.5875	-0.1825	-0.9625	1.3675	0.0175	0.9875	0.0375	-0.7525	-0.9225	-0.5225	-0.7025	-0.6025	1.0575	-0.8925	1.1075	-0.7525	-0.4925	-0.2225	-0.3125	0.3075	0.1375	0.1875	-0.1825	0.1475	0.5775	1.3275	0.0675	-0.4125	0.1275	0.5575	-0.2725
1.75	0.1425	0.3425	-0.2675	-0.5175	1.6725	-0.0575	1.4025	0.0725	-0.8475	-0.7275	-0.3275	-0.6975	-0.4375	1.3725	-1.1375	1.1025	-1.1775	-0.2175	-0.0875	-0.0875	0.5225	0.2825	0.2425	-0.1675	0.2325	0.6125	1.4125	0.0825	-0.5875	0.2725	0.5325	-0.2175
2	0.23	0.48	0.13	-0.62	1.57	-0.27	0.91	-0.2	-1.17	-0.78	-0.29	-0.73	-0.74	1.42	-1.22	1.17	-0.96	-0.0699999	-0.0699999	0.02	1.08	0.32	0.57	-0.16	0.31	0.4	1.45	-0.05	-0.51	0.25	0.62	-0.36
2.25	0.0975	0.0475	0.0475	-0.7425	1.5375	-0.0925	1.1675	-0.1925	-0.9225	-0.6625	-0.2925	-0.9325	-0.7025	1.6775	-1.2025	1.0075	-0.9125	-0.3525	0.00749999	-0.2925	1.0775	0.1775	0.6375	-0.2725	0.4775	0.4075	1.7175	0.2375	-0.5325	0.6875	0.2975	-0.4525
2.5	0.4625	0.3525	0.6825	-0.4475	1.7525	-0.4575	1.0325	-0.0975	-0.8775	-0.4975	-0.1875	-0.8875	-0.5575	2.1725	-1.4475	1.1025	-0.7175	-0.2975	0.1325	-0.2975	1.2625	0.2325	0.9225	-0.1475	0.4625	0.4425	1.5325	0.4225	-0.9375	0.7125	0.4825	-0.2575
2.75	-0.2675	-0.0975	0.8425	-0.4975	1.6925	-0.4275	0.9425	-0.5975	-0.8275	-0.1375	0.1725	-0.7975	-0.5975	2.2325	-1.6175	1.2225	-0.9475	-0.3875	0.3125	-0.1875	1.5925	0.2525	1.1025	-0.5575	0.4625	0.6525	1.3525	0.1125	-1.0775	0.8725	0.6025	-0.3975
3	0.1175	-0.2025	0.8075	-0.9325	1.7875	-0.3325	0.4875	-0.6225	-0.7025	-0.2125	0.2875	-0.9325	-0.7825	2.9575	-1.4825	1.1875	-1.1825	-0.2425	0.5775	-0.5025	1.8075	0.4375	0.9175	-0.6825	0.7175	0.5875	1.2775	0.3975	-1.1025	0.7275	0.6375	-0.2625
3.25	0.1575	-0.2825	0.9975	-0.3425	1.7075	-0.6725	0.3675	-0.5525	-0.5625	-0.1025	0.1075	-0.7125	-0.7725	3.6475	-1.2325	1.1675	-1.0325	-0.3325	0.4575	-0.3325	1.9375	0.4875	1.4675	-0.7225	0.7475	0.9275	1.1775	0.3775	-1.0525	0.7975	0.6075	-0.3525
3.5	-0.00250006	-0.7425	1.1375	-0.6825	1.9275	-0.7025	-0.1525	-0.7025	-0.8825	0.1075	0.1475	-0.7125	-1.1925	4.0275	-1.0525	1.2075	-1.1125	-0.3525	0.6375	-0.5525	2.1775	0.7475	1.0475	-0.6225	0.4975	0.8875	1.1575	0.2575	-1.0925	0.9175	0.3375	-0.1625
3.75	0.1125	-1.1675	0.9125	-0.8275	1.9925	-0.8475	-0.1975	-0.3975	-0.3575	0.3025	0.0625	-0.6775	-0.8675	4.3325	-0.9875	1.1125	-1.2475	-0.3175	0.7425	-0.5075	2.3425	0.7225	1.4225	-0.3975	0.5925	1.3025	1.3825	0.2125	-1.0675	0.9125	0.4625	-0.3075
4	0.4425	-1.4875	0.8425	-1.0475	1.9525	-1.3575	-0.4375	-0.3775	-0.3575	-0.0675	-0.3675	-0.9275	-1.4475	4.6925	-1.1175	0.9925	-1.0575	-0.2575	0.7025	-0.6275	2.3125	0.4025	1.2925	-0.7975	0.4225	0.9725	1.0925	-0.00750005	-1.1475	0.9125	0.3025	-0.0675
4.25	0.435	-1.735	0.815	-1.025	1.955	-1.475	-0.545	-0.605	-0.515	-0.335	-0.585	-1.005	-1.535	5.315	-1.365	0.785	-0.755	-0.205	0.785	-0.605	2.135	0.155	1.565	-0.995	0.345	0.955	0.845	-0.415	-1.395	1.005	0.405	-0.015
4.5	0.605	-2.135	1.265	-1.115	2.105	-1.635	-0.695	-0.655	-0.525	-0.105	-0.185	-1.135	-1.495	5.495	-1.205	0.495	-0.605	-0.125	0.625	-0.825	2.125	0.395	1.945	-0.755	0.575	1.365	1.065	-0.395	-0.945	1.015	0.225	-0.295
4.75	0.5975	-2.2925	1.0375	-1.2025	1.3875	-1.8525	-0.6625	-0.5825	-0.7925	-0.4025	-0.4025	-1.2825	-1.6325	5.3675	-1.5525	0.3375	-1.0025	-0.4825	0.4575	-1.0525	1.5375	0.3075	1.5675	-0.7225	0.4975	1.0475	0.8575	-0.5625	-1.0325	1.0775	0.4275	-0.4725
5	0.76	-1.93	0.99	-1.42	1.47	-1.86	-0.57	-0.61	-1.37	-0.5	-0.41	-1.53	-1.35	5.69	-1.64	0.52	-0.72	0.15	0.57	-0.8	1.38	0.29	1.7	-0.76	0.41	1.31	0.92	-1.19	-1.3	1.31	0.54	-0.55
5.25	0.25	-2.34	1.26	-1.62	1.35	-2.03	-0.39	-0.7	-1.4	-0.64	-0.49	-1.34	-1.32	6.18	-1.61	0.41	-1.13	0.26	0.72	-1.04	1.44	0.51	1.79	-0.67	0.42	1.26	0.44	-1.23	-1.33	1.12	0.81	-0.6
6.5	-22.1525	0.0975037	-0.1325	-9.3525	-7.8325	2.0375	4.7075	16.0275	4.2075	15.0075	11.2875	13.9875	4.1675	20.8975	-8.2925	-12.1325	-20.2525	7.9075	-10.7025	-10.8125	18.1275	7.74751	9.3375	-2.6925	9.0775	27.1075	7.3275	17.0775	2.0075	8.9375	-2.7525	-8.1925
6.75	-32.5	-11.16	-10.37	-15.72	-13.78	-6.98	-4.62	13.5	-2.02	11.36	10.43	15.33	2.13001	22.99	-10.37	-15.27	-29.28	-0.619995	-17.98	-15.46	13.32	5.00001	5.4	-6.00999	5.72	28.59	8.11001	18.17	2.2	11.01	-2.86999	-10.34
7	-38	-21.67	-18.72	-21.7	-20.17	-16.14	-13.89	8.64	-9.34	4.42001	6.74001	13.62	-0.169998	22.54	-11.65	-15.81	-34.44	-8.53	-23.18	-19.3	7.56001	0.900002	1.08	-10.46	1.18	27.37	7.10001	16.35	2.75	11.16	-2.69	-11.22
7.25	-42.2775	-30.0975	-24.4575	-26.4075	-25.7375	-21.9775	-21.0575	4.7325	-15.1775	-1.7075	3.0925	12.6725	-1.5475	20.7125	-12.8475	-16.0375	-38.4975	-14.8475	-27.0175	-22.4475	3.3125	-1.7575	-1.6875	-14.6075	-1.9575	26.3725	6.6325	15.4625	4.0525	10.7125	-2.7675	-11.9975
7.5	-46.3075	-37.4175	-29.8275	-30.9875	-31.3775	-27.9475	-27.7775	0.662498	-20.1375	-7.2675	-0.027504	11.2825	-2.8075	19.0725	-14.0375	-16.6675	-42.3975	-20.5875	-31.1675	-25.9175	-0.487503	-4.3175	-4.3475	-18.0975	-4.35751	24.7325	5.9525	15.1025	5.2725	11.2525	-3.4775	-13.0475
7.75	-49.6525	-44.1125	-34.1325	-34.4825	-36.3925	-32.5625	-33.7925	-3.41251	-25.3825	-12.9425	-3.6125	9.3575	-3.8325	16.6775	-15.2325	-17.4825	-45.4425	-25.5925	-34.6625	-28.7125	-3.6125	-6.5825	-6.7225	-21.7325	-7.1925	22.9475	4.8475	14.0275	6.14749	11.6075	-3.6425	-14.1125
8	-53.23	-49.82	-38.3	-37.97	-40.7	-36.87	-39.36	-6.90999	-29.28	-17.73	-7.00999	7.51001	-5.49999	14.34	-16.03	-18.05	-48.15	-30.16	-37.85	-31.19	-6.67999	-8.51999	-9.16999	-24.69	-9.67999	21.09	3.47001	12.77	6.50001	12.13	-3.74999	-14.88
8.25	-56.225	-54.475	-41.895	-41.005	-44.395	-40.485	-44.505	-10.445	-32.925	-21.535	-10.165	6.095	-6.685	11.905	-17.075	-18.475	-50.705	-33.955	-40.575	-33.005	-9.42499	-10.485	-11.255	-26.925	-11.785	18.785	1.715	11.845	6.525	12.865	-4.045	-15.345
8.5	-58.94	-58.82	-45.28	-43.86	-48.2	-43.68	-48.57	-13.53	-36.8	-25.66	-12.89	4.27	-8.08001	9.29999	-17.15	-19.28	-52.87	-37.6	-43.02	-34.25	-12.35	-12.24	-12.91	-29.09	-14.04	16.11	0.249992	10.21	6.42999	13.56	-3.77	-16.22
8.75	-61.7075	-62.4975	-48.3375	-46.0875	-50.8575	-46.4475	-52.4275	-16.3975	-38.9575	-29.0675	-15.0875	2.8125	-8.4575	7.6325	-16.8375	-19.5575	-54.0175	-40.5375	-44.5875	-34.6675	-14.7975	-13.5875	-14.3575	-30.7675	-15.6575	14.0325	-0.487503	8.7625	5.7325	14.0825	-3.4675	-16.3475
9	-64.4325	-65.9125	-51.2725	-47.8325	-53.3925	-49.0025	-55.8325	-18.7825	-41.6925	-31.9225	-17.1425	1.3875	-9.4325	6.2675	-16.1925	-20.3925	-54.8225	-42.9425	-45.7325	-34.6625	-17.1525	-14.4825	-15.7025	-32.7325	-17.0225	11.4375	-1.5825	7.5575	5.5675	14.4675	-2.9725	-17.0625
9.25	-66.83	-68.85	-53.73	-49.62	-55.49	-50.96	-58.53	-20.87	-44.02	-34.66	-18.77	-0.139999	-9.9	5.03001	-15.29	-20.77	-55.14	-45.05	-46.79	-34.03	-19.04	-15.26	-16.78	-34.07	-18.46	8.94	-2.39999	6.47	5.33	14.47	-2.77	-17.03
9.5	-68.79	-71.39	-55.63	-50.82	-57	-53.14	-61.19	-22.8	-46.28	-36.86	-19.76	-1.06	-10.37	4.65	-13.76	-21.29	-54.78	-46.71	-46.55	-32.32	-20.7	-16.1	-17.31	-35.02	-19.34	7.08	-3.18	5.29	5.33	14.85	-2.6	-17.58
9.75	-71.3775	-74.2075	-57.5575	-52.5375	-58.6375	-55.1475	-63.5175	-24.7875	-48.2375	-39.1175	-21.0975	-2.4475	-10.6275	4.9425	-12.6975	-21.7575	-54.6975	-48.7575	-46.7275	-31.8375	-22.1475	-17.0475	-17.4975	-35.9575	-20.0875	5.00249	-3.4775	4.0725	5.3125	14.9125	-2.5375	-17.6875
10	-73.4475	-76.3375	-59.1775	-53.3475	-60.1175	-56.7975	-65.3075	-26.1875	-49.9075	-40.6175	-21.6975	-3.2375	-10.8975	6.0425	-10.8975	-22.6475	-54.3375	-50.1875	-46.2175	-30.2275	-22.9975	-17.0875	-17.4675	-36.5675	-20.4375	3.1725	-3.5175	3.1625	5.57249	14.7325	-2.1675	-18.1375
10.25	-74.9975	-78.4275	-60.3675	-53.9375	-60.5075	-58.2175	-67.1175	-26.8675	-51.3975	-42.2375	-22.2975	-4.1075	-10.9275	7.4025	-9.4475	-23.0175	-53.6775	-51.0975	-45.2075	-28.8575	-23.4275	-17.4575	-16.7775	-36.7775	-20.9075	1.8425	-3.5275	2.1625	5.8325	14.7325	-2.2675	-18.2975
10.5	-77.0075	-79.9375	-61.8875	-54.5275	-61.6175	-60.1375	-68.9975	-28.0875	-52.9575	-43.5675	-23.0275	-4.5475	-11.4575	8.8625	-8.2875	-23.6675	-53.1975	-52.5375	-43.9975	-28.0375	-24.0075	-17.6175	-15.8875	-36.8675	-21.2175	0.0325012	-3.8475	1.1425	6.3825	14.4725	-2.2275	-18.6275
10.75	-78.1725	-81.3125	-62.7525	-55.0825	-62.2325	-60.9925	-70.1225	-29.0025	-54.2225	-44.9225	-23.2825	-4.3425	-11.1425	10.1775	-7.2225	-23.8825	-52.3625	-53.1525	-42.4425	-26.8325	-24.2925	-17.8225	-14.9225	-36.4025	-20.9425	-0.722496	-3.8825	0.627502	6.74751	14.2475	-2.1925	-18.8025
11	-79.67	-82.76	-64.14	-55.72	-62.57	-62.42	-71.12	-29.93	-55.26	-45.91	-23.57	-3.82	-11.63	11.69	-6.13	-24.36	-51.29	-53.67	-40.67	-26.04	-24.1	-17.88	-13.04	-36.38	-20.51	-1.45	-4.02	-0.0299988	7.24	13.92	-1.9	-19.26
11.25	-80.595	-84.305	-64.415	-55.775	-62.925	-63.595	-72.095	-30.595	-56.235	-47.205	-23.825	-2.985	-11.745	13.095	-5.395	-24.485	-50.805	-54.225	-38.555	-24.545	-23.295	-18.015	-11.635	-35.955	-19.975	-1.865	-3.975	-0.344997	7.315	13.745	-1.885	-19.175
11.5	-81.2275	-85.1875	-65.1675	-55.8675	-63.1475	-63.9675	-72.8475	-30.7675	-56.4375	-47.7775	-23.6175	-1.5675	-12.1875	14.4025	-4.7175	-24.7675	-49.2275	-53.8675	-36.1075	-23.2375	-22.0375	-17.9175	-9.2775	-35.1575	-19.3775	-1.7475	-3.8675	-0.5275	7.8725	13.6625	-1.8475	-19.6875
11.75	-81.51	-86.21	-65.87	-55.93	-62.95	-64.74	-73.79	-31.31	-57.6	-48.7	-23.73	-0.0600014	-11.98	15.43	-3.94	-24.89	-47.54	-54.14	-34.16	-21.64	-20.17	-18.2	-7.67	-34.44	-18.69	-1.52	-3.7	-0.110001	8.29	13.13	-1.82	-19.6
12	-82.305	-87.055	-66.705	-56.095	-63.665	-65.565	-74.655	-31.615	-58.155	-49.285	-23.925	1.735	-12.135	16.065	-3.155	-24.975	-45.895	-53.995	-31.975	-20.225	-18.485	-18.385	-5.675	-33.585	-17.865	-1.695	-3.825	0.00499725	8.985	13.065	-2.225	-19.825
12.25	-82.3525	-88.0525	-67.2925	-56.1625	-63.6025	-66.1525	-75.1625	-31.7125	-58.8125	-49.9925	-24.0025	3.4475	-12.2925	16.2275	-2.2325	-25.0625	-44.4025	-53.5225	-29.4625	-18.7025	-16.3525	-18.7325	-4.1525	-32.3225	-16.7025	-1.2725	-3.9925	0.7575	9.1575	12.4975	-1.9525	-19.7025
12.5	-82.05	-88.05	-67.14	-56.13	-63.39	-66.21	-75.21	-31.66	-58.53	-50.21	-23.56	5.35	-11.97	17.2	-1.59	-25.26	-42.45	-52.38	-27.03	-16.66	-14.1	-18.44	-2.47	-30.95	-15.41	-0.489998	-3.7	1.78	9.35	12.72	-2.21	-19.86
12.75	-81.945	-88.515	-67.385	-56.205	-63.325	-66.605	-75.585	-31.255	-59.355	-50.825	-23.435	7.075	-11.195	17.495	-1.205	-24.905	-40.515	-51.525	-24.785	-15.085	-11.845	-18.345	-1.005	-29.695	-14.135	-0.0249977	-4.045	2.515	9.355	12.675	-2.155	-19.875
13	-81.1725	-88.7325	-67.2625	-55.4725	-63.1125	-66.6625	-75.4725	-31.1225	-59.1825	-50.7225	-23.2025	9.1075	-10.5025	17.6875	-0.612499	-24.9925	-38.4025	-49.9725	-22.2925	-13.5325	-9.6025	-17.7325	0.677502	-28.4925	-12.7825	1.2975	-3.7025	3.7075	9.8775	12.2975	-2.1725	-20.0025
13.25	-80.2675	-89.2075	-67.4075	-55.0275	-62.9575	-66.8875	-75.4975	-30.9475	-59.7075	-51.0875	-23.2775	10.6125	-10.0475	17.5425	-0.0775032	-25.0775	-36.6275	-48.7475	-20.1475	-12.3275	-7.3675	-17.1675	2.2025	-27.0675	-11.2175	1.9025	-4.0275	4.6525	10.0425	12.2825	-2.0475	-20.2775
13.5	-79.0775	-89.4375	-67.3775	-54.5975	-62.6875	-67.1875	-75.1775	-30.6575	-59.4075	-51.2175	-22.6975	11.8625	-9.2675	17.5925	0.232498	-24.8975	-34.2675	-46.7475	-18.0175	-10.7975	-5.2375	-15.7275	3.7025	-25.5975	-9.8875	2.8925	-4.0475	5.6525	10.2725	12.1525	-2.1975	-20.2275
13.75	-77.5475	-89.5075	-66.7175	-54.1475	-62.3875	-67.2275	-75.2375	-30.1775	-59.5075	-51.2275	-22.1675	13.2525	-8.2375	17.5325	0.272499	-24.2075	-32.4575	-44.5175	-15.6675	-9.3275	-3.1975	-14.4975	5.3425	-23.9875	-8.6875	3.3525	-4.1475	6.4025	10.2225	12.0225	-2.2275	-20.0175
14	-75.3925	-89.1525	-66.2925	-53.2425	-61.7725	-67.0825	-74.6525	-29.5225	-58.9825	-50.8625	-21.2825	14.8675	-6.4125	17.5875	0.5975	-24.1025	-30.0925	-42.1025	-13.4525	-7.9125	-0.982498	-12.8925	6.6975	-22.3925	-6.9025	4.8575	-3.9425	7.4975	10.1075	12.1575	-2.5225	-19.7425
14.25	-73.3825	-89.1325	-66.2625	-52.7225	-61.1125	-66.8125	-74.6925	-28.9725	-58.9225	-50.8425	-20.8025	15.0875	-5.8925	17.5775	0.3675	-23.9325	-28.2325	-39.9225	-11.6425	-6.4225	0.697498	-11.3725	7.8775	-20.6125	-5.6625	4.8975	-4.3225	7.7575	9.9875	12.3575	-2.5225	-19.8225
14.5	-71.045	-88.615	-66.095	-52.325	-60.615	-66.985	-74.035	-28.435	-58.815	-50.555	-20.135	16.435	-4.735	17.095	0.385	-23.645	-26.665	-37.495	-9.505	-5.635	2.045	-9.865	8.375	-19.075	-4.245	5.495	-4.735	8.475	10.005	12.405	-2.595	-19.815
14.75	-68.7825	-88.1725	-65.8325	-51.4925	-59.9425	-66.7025	-73.8425	-27.9025	-57.9125	-50.5325	-19.2025	16.8375	-3.7625	16.9475	0.0275021	-23.1825	-25.7025	-35.5725	-7.9725	-4.2625	3.3775	-8.0025	9.0675	-17.5725	-3.1325	5.8375	-4.4925	9.0375	9.9275	12.3475	-2.8525	-19.4225
15	-66.125	-87.535	-65.455	-50.695	-59.215	-66.225	-73.465	-27.485	-57.835	-50.465	-18.205	17.875	-2.805	16.715	-0.174997	-22.655	-24.075	-33.255	-6.345	-3.255	4.785	-6.285	9.795	-16.485	-1.615	6.375	-4.785	9.705	10.015	11.855	-2.815	-19.055
15.25	-63.4825	-87.1225	-64.6325	-49.7225	-58.3425	-66.0225	-73.0225	-26.8825	-57.5925	-50.1725	-17.0425	18.4175	-1.6725	16.5475	-0.282501	-22.1625	-23.3925	-30.7825	-4.7925	-2.4125	6.1675	-4.2225	10.6775	-15.1425	-0.692501	6.9775	-4.2625	10.4775	10.2575	11.6175	-3.0925	-18.7825
15.5	-60.425	-86.665	-64.425	-48.565	-57.295	-65.445	-72.435	-26.025	-56.855	-50.125	-15.775	18.815	-0.855	16.285	-0.295	-21.765	-22.055	-28.295	-3.555	-1.255	7.085	-2.335	10.985	-13.645	0.555	6.985	-4.255	10.795	9.825	11.635	-3.125	-18.335
15.75	-57.27	-86.11	-63.52	-47.36	-56.47	-64.96	-71.44	-25.54	-56.34	-49.68	-14.44	19.38	-0.360001	16.36	-0.360001	-21.23	-20.58	-25.71	-2.32	-0.52	7.98	-0.530001	11.58	-12.49	1.35	7.57	-4.27	11.34	9.5	11.6	-3.28	-17.82
16	-53.8025	-85.3025	-62.9925	-45.9825	-55.4425	-64.6225	-70.8825	-24.9625	-55.4525	-49.1125	-12.9725	19.5475	0.2475	15.9175	-0.252501	-20.8525	-19.9125	-23.5825	-0.792501	0.167499	9.0575	1.4975	11.8775	-11.4525	2.5175	8.0075	-4.1525	11.8875	9.3975	11.4075	-3.4125	-17.3925
16.25	-50.4025	-84.0725	-61.6025	-44.2225	-53.9325	-63.6925	-69.9125	-24.6225	-54.6725	-48.6925	-11.4025	20.4975	1.0575	16.1875	-0.262499	-20.2825	-18.8625	-20.7825	0.377501	1.2375	9.9875	3.0775	12.3175	-10.6125	4.0175	8.2775	-3.5425	12.3475	9.4875	10.9875	-3.4725	-17.0025
16.5	-47.155	-83.515	-60.755	-42.665	-52.995	-63.135	-68.885	-23.845	-53.575	-47.825	-9.265	20.795	1.895	16.225	-0.415001	-19.905	-17.905	-18.945	1.785	1.715	10.835	4.985	13.065	-9.235	5.025	8.405	-2.995	12.955	9.365	10.725	-3.525	-16.565
16.75	-43.955	-82.875	-59.895	-40.995	-51.575	-62.705	-68.235	-23.145	-52.955	-47.285	-7.845	20.915	2.385	15.795	-0.715002	-19.745	-17.585	-16.835	2.685	1.795	11.175	6.425	13.515	-8.435	6.005	8.525	-2.865	13.075	9.335	10.495	-3.745	-16.085
17	-40.225	-81.505	-58.715	-39.075	-49.925	-61.685	-67.135	-22.725	-51.995	-46.505	-6.055	21.445	3.055	15.685	-0.805	-19.325	-16.565	-14.485	3.825	2.425	11.715	7.985	14.125	-7.275	6.725	8.695	-2.485	13.325	9.145	10.665	-3.805	-16.005
17.25	-37.455	-80.435	-57.955	-37.035	-48.045	-60.955	-66.455	-22.185	-51.155	-45.375	-4.315	21.735	3.805	15.585	-0.565001	-18.915	-16.175	-12.855	4.695	2.945	12.515	9.275	14.495	-5.745	7.375	8.885	-1.785	13.535	9.005	10.255	-3.525	-15.735
17.5	-34.4175	-79.2475	-56.7875	-34.5875	-46.3475	-59.6875	-65.5675	-21.5675	-50.1075	-44.4575	-2.7875	22.1025	4.3425	15.6725	-0.4375	-18.6075	-14.9675	-10.5575	5.4925	3.6525	12.7425	10.7025	14.8425	-3.4975	8.2925	9.3525	-1.4675	13.5025	9.1225	10.3325	-3.5575	-15.8975
17.75	-31.205	-78.035	-55.755	-32.465	-44.565	-58.685	-64.165	-20.755	-49.085	-43.275	-1.035	22.405	4.585	15.025	-0.275002	-17.875	-14.295	-8.695	6.535	4.025	13.115	12.055	14.895	-1.345	8.965	9.575	-0.905001	13.815	8.825	9.765	-3.235	-15.355
18	-28.895	-77.155	-54.555	-30.015	-42.695	-57.755	-63.215	-20.325	-48.275	-42.115	0.874998	22.465	5.065	14.775	-0.155001	-17.585	-14.065	-7.115	7.175	4.575	13.455	13.065	14.925	0.0249996	9.205	9.825	-0.535002	13.755	8.945	9.335	-2.925	-15.355
18.25	-26.525	-76.485	-53.575	-27.935	-41.115	-56.535	-62.335	-19.635	-47.445	-41.005	2.465	22.755	5.455	14.625	-0.305002	-17.055	-13.835	-5.615	7.325	5.345	13.685	13.825	15.375	1.665	9.405	9.555	-0.105001	13.615	8.835	9.285	-3.025	-15.095
18.5	-24.51	-75.47	-52.4	-25.81	-39.57	-56.24	-61.24	-19.7	-46.71	-40.62	3.71	22.78	5.72	14.48	-0.429999	-16.49	-13.78	-4.43	7.73	5.77	13.46	14.12	15.34	2.5	9.67	9.12	0.380001	13.47	8.42	9.08	-2.71	-14.79
18.75	-21.985	-74.265	-50.985	-23.415	-37.545	-55.345	-60.515	-18.975	-45.865	-39.385	5.215	23.115	5.925	14.455	-0.325	-15.545	-13.115	-3.075	8.505	6.135	13.655	15.215	15.595	3.215	10.305	9.035	1.065	13.475	8.285	8.915	-2.615	-14.585
19	-19.835	-73.165	-49.645	-20.885	-35.985	-54.655	-59.565	-18.595	-44.515	-38.685	6.685	23.235	5.995	13.915	-0.425001	-15.075	-12.315	-1.525	8.935	6.335	13.735	16.015	15.555	3.785	10.405	9.205	1.345	13.255	8.105	8.905	-2.545	-14.465
19.25	-17.8025	-71.5525	-48.2025	-18.1125	-33.7125	-53.8725	-58.5025	-18.2025	-43.5225	-37.1825	8.0575	23.7375	6.4475	14.0775	-0.602499	-14.1225	-12.2525	-0.5425	9.3675	6.8475	14.0575	16.3775	15.6475	4.3275	11.0875	9.3475	2.0875	12.9975	8.3175	8.3575	-2.4925	-14.1825
19.5	-16.0375	-70.8675	-47.1675	-16.1375	-32.4975	-52.9175	-57.9875	-17.6175	-42.4775	-36.4875	9.1025	23.6825	6.2925	13.8425	-0.687501	-13.6875	-12.3275	0.3025	9.3025	6.9425	14.1625	16.9425	15.7325	4.4325	11.3025	8.9925	2.3425	12.5225	8.2325	8.4025	-2.5475	-14.0875
19.75	-14.16	-69.6	-45.9	-13.2	-30.73	-52.46	-57.11	-17.35	-41.62	-35.99	10.03	23.67	6.37	13.76	-0.88	-13.06	-11.88	1.19	10.03	7.42	14.41	17.79	15.57	4.52	11.6	8.76	2.45	12.46	8.37	8.31	-2.62	-14.06
20	-12.5825	-68.4625	-44.6725	-11.0725	-28.9025	-51.7825	-56.4825	-16.9325	-40.8725	-35.1525	10.8575	23.6675	6.2075	13.2375	-0.892501	-12.8825	-12.1025	1.9475	10.3175	7.3375	13.9575	17.9475	15.4475	4.4575	11.6075	8.5175	2.6275	12.0275	8.0175	8.4975	-2.5625	-13.9525
20.25	-11.75	-67.31	-43.54	-8.35	-27.34	-50.77	-55.55	-16.55	-39.9	-34.19	11.77	23.45	6.11	12.97	-0.849998	-12.49	-11.8	2.72	10.79	7.62	14.29	18.43	15.46	4.98	11.97	8.07	2.91	11.89	7.99	8.16	-2.63	-13.52
20.5	-10.625	-65.905	-42.015	-5.835	-25.615	-50.185	-54.565	-16.015	-38.515	-33.105	12.875	22.905	6.445	12.735	-1.055	-11.945	-11.455	3.525	11.165	7.895	14.035	18.935	15.465	5.025	12.365	8.135	3.305	11.935	7.945	8.195	-2.475	-13.665
20.75	-9.255	-64.685	-40.515	-3.355	-23.735	-49.495	-53.515	-15.805	-37.765	-31.935	13.465	22.995	6.415	12.525	-1.045	-12.035	-11.345	3.885	11.165	7.855	14.045	19.355	15.375	5.235	12.715	8.285	3.575	12.105	7.705	8.165	-2.435	-13.435
21	-8.3125	-63.4825	-38.8625	-0.8925	-21.9225	-48.5425	-52.4125	-15.2225	-36.4825	-31.2225	14.3675	22.6975	6.1975	12.1675	-1.2625	-11.7325	-11.0525	4.8875	11.3675	8.1375	14.2075	19.9975	15.2675	5.1775	12.8675	8.2475	4.3775	12.2175	7.7975	7.7175	-2.4525	-13.0625
21.25	-7.455	-62.225	-37.405	0.935	-20.515	-47.755	-51.815	-14.535	-35.575	-30.155	14.925	22.615	6.585	12.155	-1.425	-11.445	-11.145	5.065	11.255	7.895	13.725	20.025	15.045	5.405	12.985	8.195	4.435	11.725	7.405	7.645	-2.395	-12.655
21.5	-6.5675	-60.5375	-36.0175	3.4425	-19.1275	-46.6875	-50.8975	-14.0375	-34.5875	-29.4475	16.1825	22.3825	6.5925	11.7325	-1.2875	-11.2975	-11.0375	5.6625	11.6525	7.8725	14.1525	20.6225	14.8225	5.1925	13.1025	8.2225	4.7825	11.7825	7.4025	7.3625	-2.3875	-12.3775
21.75	-5.4325	-59.4525	-34.4425	5.0775	-17.7325	-46.0125	-50.0325	-13.6525	-33.7225	-28.8325	16.4875	21.9775	6.5275	11.1275	-1.3625	-11.4125	-11.0025	6.0175	11.2975	7.8875	13.7375	21.0075	14.4975	5.1475	12.8675	7.8775	4.6375	11.1875	7.1575	7.3275	-2.1925	-12.2925
22	-5.3525	-57.7825	-33.5125	6.9875	-16.3125	-45.6325	-49.0525	-13.0925	-32.9325	-28.0225	17.0375	21.4175	6.1375	11.1675	-1.6025	-11.4425	-10.8425	6.2975	11.3175	7.5475	13.0675	21.1875	14.0775	4.7575	12.6775	7.6675	4.5375	10.7875	7.1775	7.0975	-2.4125	-11.8625
22.25	-4.405	-56.175	-31.685	8.985	-14.635	-44.435	-47.975	-12.415	-31.755	-27.195	17.695	21.525	6.425	10.995	-1.135	-11.265	-10.525	6.665	12.055	7.955	13.435	21.755	14.555	4.925	13.095	7.675	4.785	10.965	6.885	6.905	-2.045	-11.745
22.5	-4.0825	-55.1025	-30.6125	10.4075	-13.5525	-44.0325	-47.4325	-11.9125	-31.2425	-26.6725	17.8775	21.0375	6.1675	10.7675	-1.6325	-11.2225	-10.3625	7.2675	11.8575	8.0675	12.9875	21.8475	14.2475	4.7575	13.0375	7.2875	4.5275	10.3575	7.1475	6.5175	-2.1425	-11.5225
22.75	-3.7625	-53.7725	-28.8025	12.2675	-12.2925	-43.6725	-46.5825	-11.4325	-30.7725	-26.0825	18.1275	20.9075	6.1075	10.3875	-1.4325	-11.2425	-9.9525	7.2175	11.8575	7.7075	12.7875	22.2375	13.8875	4.8775	12.9975	7.1175	4.7175	10.3175	6.7475	6.6575	-2.0025	-11.4025
23	-2.87	-51.81	-27.48	13.64	-10.92	-43.25	-45.91	-10.97	-30.3	-25.19	18.29	20.81	6.11	9.92	-1.53	-11.1	-9.58	7.28	12.33	7.71	12.38	22.38	13.97	5.15	13.1	6.82	4.32	10.19	6.91	6.38	-1.98	-11.31
23.25	-2.7825	-50.6025	-26.3825	15.1175	-9.8225	-42.6925	-45.0425	-10.4425	-29.8525	-24.3125	18.6575	20.8575	6.0575	9.8275	-1.5725	-11.0425	-9.3325	7.3175	12.2975	7.9075	12.2475	22.3575	13.7275	5.0375	12.7375	6.4975	4.5875	9.8375	6.6275	6.4675	-2.0125	-11.0825
23.5	-2.38	-49.15	-25.23	16.15	-8.86	-42.27	-43.91	-10.23	-29.34	-23.72	18.57	20.55	5.82	9.63	-1.87	-11.16	-9.22	7.2	12.38	7.41	12.31	22.02	13.57	4.93	12.88	5.84	4.32	9.44	6.61	6.27	-1.88	-11
23.75	-1.9825	-47.9625	-23.6725	17.2375	-7.2725	-41.5625	-43.3025	-9.8025	-28.8525	-22.9025	19.2575	20.5175	5.8975	9.4675	-1.9325	-10.9625	-8.6625	7.2675	12.3775	7.6575	12.1575	22.1475	13.5375	5.2875	12.7575	5.5875	4.3775	9.3275	6.6775	6.3175	-2.0025	-10.9925
24	-1.675	-46.745	-22.415	17.945	-6.175	-41.145	-42.605	-10.055	-28.345	-21.905	19.205	19.995	5.375	9.355	-1.965	-10.845	-8.575	7.315	12.315	7.585	12.025	21.965	13.565	4.695	12.805	5.195	4.055	8.845	6.805	5.975	-1.755	-11.025
24.25	-1.605	-45.485	-20.945	18.855	-5.215	-40.595	-42.105	-9.365	-27.675	-21.445	19.135	19.905	5.435	8.855	-1.905	-11.295	-8.375	6.655	11.835	7.245	11.375	21.795	13.275	4.565	12.995	4.775	3.695	8.865	6.525	5.945	-1.885	-10.585
24.5	-1.0575	-44.1675	-19.4675	19.4725	-4.5175	-40.2075	-41.4875	-9.1475	-27.0175	-20.6375	18.9925	19.7525	4.9125	8.4925	-2.0275	-11.4675	-8.1775	6.7325	11.3725	7.1325	11.3125	21.1925	13.2725	4.4325	12.7225	4.2625	3.5425	8.3625	6.3725	5.6825	-1.6375	-10.4175
24.75	-1.0325	-42.5125	-18.6125	19.9375	-3.8725	-39.5925	-41.1925	-9.1425	-26.5125	-20.1325	18.4775	18.8675	4.7475	8.2575	-2.5425	-11.6725	-8.4425	6.5475	11.3975	6.9075	10.7475	20.8175	12.9675	4.5075	12.4875	4.0275	3.2675	8.3875	6.1275	5.8775	-1.8025	-10.2025
25	-0.93	-40.95	-16.88	20.48	-2.83	-39.24	-40.59	-8.46	-25.82	-19.49	18.43	18.97	4.91	8.28	-2.52	-11.56	-8.21	6.82	11.66	6.98	10.67	20.76	13.02	4.8	12.52	3.73	3.73	8.28	6.04	5.76	-1.93	-9.87
25.25	-1.3375	-39.8175	-15.6075	21.4325	-2.0175	-39.0475	-40.0975	-8.6375	-25.2875	-19.1375	18.4125	18.4925	4.7625	7.5325	-2.8775	-11.3675	-8.6975	6.0725	11.1525	7.1525	10.3325	20.3425	12.6025	4.7725	11.9425	3.2125	3.6125	7.7225	6.2625	5.1225	-1.8875	-9.4975
25.5	-1.4625	-38.3425	-14.0325	22.1875	-1.0225	-38.2825	-39.3225	-7.7625	-24.7025	-18.4125	18.0275	18.0975	4.8175	7.3475	-3.2525	-11.0025	-8.5225	6.1975	11.4775	7.5075	10.5575	20.2275	12.3175	5.1675	12.2075	3.2275	3.9875	7.5975	5.7575	5.2675	-1.9925	-9.0325
25.75	-1.3925	-36.7025	-12.8225	22.3775	0.2875	-38.1125	-38.9225	-7.2225	-24.0825	-17.7525	18.0175	18.3975	4.7175	6.9775	-3.1625	-11.2325	-8.2825	6.3275	11.4675	7.4675	10.2275	20.0275	12.2975	5.1775	12.3875	3.1475	3.9275	7.2775	5.5375	4.8375	-1.4125	-8.9625
26	-1.375	-35.055	-11.605	23.165	1.115	-37.945	-38.405	-7.085	-23.385	-17.485	17.915	17.965	4.455	6.795	-3.455	-11.395	-8.435	6.315	11.575	7.305	9.595	19.665	12.115	5.375	12.105	2.975	3.855	7.425	5.795	4.965	-1.915	-8.845
26.25	-1.1125	-33.4325	-10.1825	23.7275	2.2675	-37.5025	-37.9125	-6.7225	-23.1825	-17.2425	17.2375	17.3475	4.7575	6.2275	-3.5525	-11.0625	-8.5725	6.2075	11.3675	7.3875	9.3275	19.1875	12.1675	5.3875	11.6275	2.3575	3.3475	7.2475	5.8575	4.6275	-1.6225	-8.8625
26.5	-1.285	-32.345	-9.005	23.765	3.215	-36.935	-37.535	-6.315	-22.435	-16.905	17.275	17.125	4.345	6.175	-4.085	-11.425	-8.565	6.285	10.925	7.455	9.045	18.885	12.005	5.415	11.525	2.215	3.265	7.075	5.665	4.485	-1.705	-8.445
26.75	-0.85	-31.12	-7.64	24.13	3.97	-36.99	-37.4	-5.85	-22.18	-16.52	17.22	16.96	4.84	5.86	-4.03	-11.24	-8.36	5.7	10.71	7.45	8.65	19.04	12.18	5.61	11.88	1.9	3.39	6.35	5.94	4.02	-1.67	-8.29
27	-0.9375	-29.3575	-6.3375	24.3825	4.7425	-36.4975	-37.3275	-5.7875	-21.5575	-15.8675	17.0625	16.4125	5.0025	5.5425	-4.3075	-10.9175	-8.5275	5.5025	10.8725	7.1525	8.4025	18.4625	12.5725	5.7925	11.7525	1.6525	3.5025	6.3225	5.7025	3.7725	-1.4775	-7.9975
27.25	-1.1675	-28.6175	-5.1775	24.6625	5.8525	-36.1975	-36.8175	-5.1075	-21.5975	-15.7675	16.5425	16.1925	4.9325	5.7125	-4.2975	-11.1175	-8.7775	5.2325	10.3125	7.4925	8.3925	18.1125	12.8425	6.0825	12.0425	1.2725	3.0525	5.7725	5.4725	3.7725	-1.6375	-7.6075
27.5	-1.4525	-26.9725	-3.8925	24.5275	6.4375	-36.0925	-36.5525	-5.0125	-21.4225	-15.1925	16.2575	15.4775	4.6675	5.1275	-4.6325	-11.2825	-8.6225	5.3675	9.9175	7.2575	8.3975	17.6275	12.4875	6.4475	11.7875	0.6875	2.8575	5.0775	5.7375	3.8075	-1.9925	-7.5525
27.75	-1.415	-26.055	-2.715	24.635	7.035	-36.115	-36.485	-4.955	-21.145	-15.185	16.275	14.925	4.525	4.775	-5.105	-11.185	-8.315	5.395	9.855	7.055	8.135	17.315	12.115	6.485	11.515	0.115	2.475	4.855	5.575	3.575	-1.715	-7.435
28	-1.14	-24.84	-1.14	24.78	7.64	-35.45	-36.03	-4.62	-20.83	-14.59	16.14	14.92	4.84	4.7	-5.52	-11.43	-8.53	4.91	9.58	7.01	7.99	16.87	12.35	6.69	11.49	-0.18	2.34	4.92	5.58	3.65	-2.14	-7.09
28.25	-0.9775	-23.7475	-0.3675	24.7725	8.4225	-34.9475	-35.4775	-4.4075	-20.7375	-14.1175	15.9025	14.7025	4.5825	4.2225	-5.6075	-11.3475	-8.2875	4.8225	9.4225	7.1225	8.1525	16.9425	12.1225	7.1825	11.5525	-0.5575	2.0525	4.8825	5.5625	3.4125	-2.2175	-6.7575
28.5	-1.0425	-22.5625	0.6275	25.0175	8.9175	-34.4425	-35.1725	-4.2525	-20.2825	-13.8725	15.8475	14.5575	4.7275	3.8775	-5.7025	-11.6325	-8.4625	4.9975	9.1375	6.9275	7.7775	16.7375	12.2075	7.3575	11.6175	-0.8625	2.0475	4.7175	5.5275	3.3375	-1.9225	-6.9425
28.75	-1.3525	-21.4125	1.8275	24.9375	9.7975	-34.5625	-34.5025	-3.8925	-20.1825	-13.0225	16.2075	14.3775	4.8375	3.6975	-5.4525	-11.5525	-8.5725	4.5975	8.8175	6.7375	7.6675	16.4075	12.0975	7.1875	11.5175	-0.8525	1.8475	4.8575	5.4275	2.9675	-1.9225	-6.4725
29	-1.5225	-20.2625	2.8975	25.5075	10.8275	-33.7825	-33.8725	-3.4925	-19.6825	-12.3525	16.1675	13.9675	5.1475	3.7675	-5.3425	-11.3625	-8.6625	4.4875	8.6675	6.8275	7.5875	16.3275	11.9375	7.7275	11.4575	-1.2725	1.9675	4.9475	5.3775	2.7975	-1.9025	-6.2725
29.25	-1.4025	-19.1425	3.7075	25.6175	11.3775	-33.5625	-33.7325	-3.2525	-19.4025	-11.9825	15.9975	13.6275	4.9175	3.6075	-5.7725	-11.2425	-8.4925	4.7675	8.5575	6.9575	6.9975	16.3075	11.6675	7.8375	11.2875	-1.9125	1.7975	4.7975	5.2375	2.7075	-1.9125	-6.0325
29.5	-1.8225	-18.0825	4.6075	25.7875	12.0875	-33.3725	-33.0325	-3.1025	-19.1025	-11.4225	16.0375	13.3575	5.3675	3.6775	-6.1125	-11.4225	-8.4325	4.8775	8.0675	6.3975	6.9575	16.4475	12.0575	8.1375	11.2675	-1.8825	1.5475	4.3475	5.4775	2.6475	-1.9125	-6.2125
29.75	-2.035	-16.735	5.705	25.925	12.395	-33.025	-32.875	-2.655	-18.515	-11.035	15.895	12.935	5.135	3.485	-6.515	-11.485	-8.795	4.045	7.965	6.625	6.385	16.155	11.535	8.505	11.155	-1.975	1.305	3.975	5.405	2.415	-2.045	-5.775
30	-2.29	-15.91	6.76	25.84	13.05	-33.09	-32.45	-2.1	-18.13	-10.71	15.89	12.64	5.24	3.4	-6.48	-11.73	-8.8	4.28	7.74	6.67	6.17	15.87	11.85	8.64	11.19	-2.42	1.21	4	5.41	2.49	-2.07	-5.83
30.25	-1.89	-14.71	8.01	26.29	13.8	-32.75	-32.27	-1.84	-18.04	-10.81	15.39	12.19	5.52	3.02	-6.87	-11.47	-8.78	4.19	7.52	6.45	6.25	15.92	11.42	9.19	10.61	-2.78	1.09	3.59	5.86	2.1	-2.33	-5.63
30.5	-1.905	-13.715	9.625	26.655	14.175	-32.865	-32.395	-1.785	-17.315	-10.195	15.575	12.355	5.515	3.215	-6.735	-11.305	-8.565	4.055	7.285	6.845	5.855	15.685	11.805	8.895	10.495	-2.745	0.665	3.465	5.465	1.975	-2.255	-5.185
30.75	-1.4675	-13.0475	11.0225	26.5625	14.3325	-32.3175	-32.0975	-1.1475	-16.8575	-9.9675	15.7225	12.6225	5.4825	3.0525	-6.7075	-11.3275	-8.5875	4.1725	7.2725	6.6825	5.8325	15.6525	11.8625	9.4125	10.3225	-2.7475	0.8325	3.3025	5.6025	1.9525	-2.3775	-5.1775
31	-1.315	-11.825	12.075	27.015	14.825	-32.335	-31.915	-1.045	-16.475	-9.655	15.605	12.465	5.715	3.525	-7.135	-10.905	-8.615	3.845	7.285	7.095	5.675	15.505	12.035	9.355	10.335	-3.095	0.445	3.255	5.535	1.835	-2.665	-4.705
31.25	-0.4125	-10.9025	12.9375	27.1975	15.4275	-31.6225	-31.6125	-0.3525	-16.1525	-9.5325	15.5175	12.4575	6.0175	3.6375	-6.4025	-10.8725	-8.2625	3.8375	7.4675	7.6475	5.6775	15.5375	12.2375	10.1275	10.2475	-3.2825	0.6475	2.9475	5.5975	1.7775	-2.7725	-4.6025
31.5	-0.3025	-10.1725	13.7775	27.2875	15.8775	-31.0125	-31.1525	0.0974998	-15.8325	-9.4825	15.4975	12.0675	6.0775	3.4875	-6.7825	-10.7325	-8.1125	3.6075	7.0275	7.7475	5.6375	15.6675	12.1775	10.2375	10.0175	-3.8125	0.4575	3.1575	5.5475	1.5875	-2.8925	-4.2425
31.75	-0.3825	-9.1425	14.5775	27.4375	16.7875	-30.7125	-30.9325	0.4375	-14.9425	-8.8225	15.7675	12.4875	6.3375	3.8375	-6.1825	-10.3725	-7.7425	3.6275	6.9375	7.8175	5.5375	16.0475	12.2775	10.5075	10.3575	-3.8325	0.8375	3.4275	5.3375	1.9575	-2.7725	-4.5225
32	-0.3725	-8.3325	14.9875	27.4775	17.1075	-30.2725	-30.6625	0.6875	-14.4725	-8.7125	15.0575	12.1175	5.8675	3.8575	-5.8825	-10.1125	-7.2025	3.4375	6.7075	7.4775	4.8675	15.9575	12.2575	10.7375	11.1375	-4.5925	0.4375	3.1375	5.3975	1.5775	-2.8025	-4.1725
32.25	0.4125	-7.4575	16.0325	27.7925	17.4225	-30.2775	-30.0775	1.1025	-13.9975	-8.4275	15.3025	12.1025	6.1925	3.6925	-5.5475	-10.5275	-7.6375	3.2925	7.2825	7.7225	4.8825	15.7325	11.9925	10.8925	11.8225	-4.6375	0.5525	2.7325	5.5725	1.3625	-2.5975	-4.3375
32.5	0.3	-6.89	16.12	28.12	17.77	-30.01	-29.6	1.67	-13.91	-7.71	15	11.86	6.09	3.7	-5	-10.18	-7.6	3.27	7.24	7.45	4.51	15.64	12.12	11.07	12.32	-5.01	0.38	2.73	5.57	1.12	-2.63	-4.06
32.75	0.14	-5.66	16.94	28.37	18.62	-29.55	-29.2	2.08	-13.17	-6.47	15.01	11.74	6.44	4.31	-4.27	-9.93	-7.49	3.41	7.59	7.78	4.51	15.69	12.3	11.47	12.93	-4.97	1.08	2.6	5.66	1.17	-2.77	-4.06
33	0.575	-5.015	17.335	28.965	18.875	-29.465	-29.085	2.505	-12.325	-5.695	14.555	11.905	6.165	4.305	-4.075	-9.645	-7.685	3.125	7.285	7.445	3.935	15.675	11.995	11.855	13.005	-5.025	1.235	2.425	5.495	1.395	-2.545	-4.345
33.25	0.72	-4.25	17.74	29.02	19.18	-29.38	-28.58	2.73	-11.99	-4.86	14.37	11.54	5.81	4.64	-3.84	-9.43	-7.61	2.85	7.22	7.62	3.75	15.68	11.94	11.95	12.98	-5.42	1.08	2.2	5.07	1.56	-2.39	-4.24
33.5	1.1375	-3.4025	18.6975	29.4975	19.8375	-29.1525	-28.3425	3.1975	-11.2125	-4.2425	14.5175	11.8575	5.6875	4.7375	-3.8025	-9.0425	-7.0525	2.8875	7.4675	8.1675	4.3775	15.8775	12.2575	12.1375	12.7875	-5.1325	1.3675	2.1075	5.2075	1.3775	-2.2725	-4.3125
33.75	1.39	-2.45	19.14	29.96	20.32	-28.96	-27.98	3.64	-10.92	-3.99	13.97	11.54	5.69	4.59	-3.52	-8.65	-7.31	2.35	7.16	8.17	4.18	15.82	11.99	12.26	12.52	-5.3	1.48	1.81	4.9	1.56	-2.12	-4.34
34	1.1175	-1.8125	19.3175	30.3675	20.6275	-29.0525	-27.6125	4.2475	-10.1725	-3.3025	13.7875	10.9875	5.3375	4.8375	-3.6025	-8.5825	-7.5825	2.2575	7.0075	8.3875	3.8675	15.5575	11.8875	12.3975	12.2775	-5.4025	0.9275	1.6775	4.8675	1.7975	-1.9525	-4.7125
34.25	1.595	-0.824999	19.845	30.905	20.875	-28.905	-26.995	4.825	-9.755	-3.375	13.705	10.885	5.375	4.375	-3.455	-8.265	-7.405	1.775	7.045	8.455	3.965	15.815	11.925	12.435	12.115	-5.885	0.995	2.125	4.585	1.705	-1.835	-4.455
34.5	2.0325	0.0225	20.4325	31.2225	21.2825	-28.4075	-26.8475	5.0325	-9.3675	-2.9575	13.7925	10.7825	5.2925	4.7325	-3.3275	-8.1975	-7.4075	1.8125	6.8625	8.4525	3.8525	15.6925	11.8725	12.6025	11.8225	-6.0475	0.8525	2.3125	4.7125	1.6925	-1.7875	-4.6175
34.75	2.3175	1.0275	20.5875	31.5275	21.4475	-27.9925	-26.4025	5.2375	-8.6425	-2.8725	13.3575	10.7675	5.1475	4.7975	-3.2425	-8.2825	-7.0025	1.6875	7.0975	8.4375	3.7175	15.4975	11.3675	12.5075	11.8075	-6.2925	0.8275	2.3975	4.6375	1.6575	-1.6125	-4.6825
35	2.2625	1.7425	21.3225	31.7925	21.9825	-27.6675	-25.6675	5.5025	-8.0575	-2.6475	13.7825	10.5525	5.3125	4.6725	-3.3075	-8.1175	-7.1075	1.8525	7.0125	8.5925	3.7125	15.7125	11.3025	12.6625	11.6225	-6.6475	0.7625	2.2125	4.5525	1.4225	-1.6175	-4.3575
35.25	2.52	2.7	21.72	32.37	22.29	-27.57	-25.11	5.72	-7.29	-1.94	13.76	10.54	5.06	4.71	-3.55	-7.84	-6.75	1.67	7.25	8.7	3.69	15.59	11.41	12.42	11.87	-6.62	0.82	2.48	4.53	1.77	-1.96	-4.34
35.5	2.5125	3.1725	22.0225	32.9625	22.2525	-27.0275	-24.9075	5.8625	-6.9075	-1.9975	13.5925	10.4325	4.9325	4.3425	-3.6775	-7.5575	-6.7375	1.4425	6.7625	8.3625	3.5425	15.3725	11.3925	12.3425	11.6725	-6.9975	0.6525	2.0225	4.3925	1.4125	-1.6975	-4.1075
35.75	2.475	3.825	22.295	33.245	22.615	-26.835	-24.715	5.745	-6.355	-1.855	13.315	10.145	5.105	3.855	-3.655	-7.985	-6.655	1.335	6.835	8.625	3.425	15.225	11.125	12.115	11.365	-7.395	0.375	2.005	4.445	1.615	-1.715	-4.345
36	3.0975	4.8975	22.8675	33.6375	23.0075	-26.2825	-24.2125	6.0275	-5.5325	-1.5725	13.0275	10.0975	5.1775	3.9875	-3.9225	-7.4725	-6.4925	1.1775	6.7375	8.7375	3.2775	15.0875	11.0475	11.9375	11.5975	-7.4925	0.4675	2.0975	4.3875	1.5975	-1.7225	-4.2625
36.25	3.125	5.715	23.265	33.875	23.215	-26.485	-24.075	6.205	-4.965	-1.115	12.975	10.185	4.855	3.725	-4.005	-7.155	-6.275	1.155	6.635	8.765	3.135	14.825	10.955	11.725	11.235	-7.825	0.565	1.865	4.425	1.715	-1.895	-4.245
36.5	3.335	6.675	23.285	33.675	23.575	-26.165	-23.695	6.135	-4.555	-1.105	12.455	9.775	5.045	3.725	-3.925	-7.415	-6.625	1.025	6.065	8.875	3.025	14.205	10.835	11.585	11.205	-8.255	0.495	1.615	4.155	1.715	-1.315	-4.555
36.75	3.9225	7.5525	23.5825	33.8525	23.8325	-25.8775	-23.1975	6.2825	-3.5675	-1.2475	12.3125	9.9925	5.0125	3.5825	-3.8775	-7.1075	-6.0975	1.3925	5.9225	8.9025	2.9625	14.3825	10.8625	11.8325	10.9525	-8.2775	0.7725	1.7225	4.3225	1.5425	-1.3675	-4.4975
37	3.775	8.365	24.055	33.635	23.945	-25.525	-23.255	6.385	-3.325	-1.405	11.835	9.995	4.925	3.405	-4.055	-7.205	-6.595	1.315	5.665	8.645	2.835	13.865	10.735	11.795	10.535	-8.335	0.825	1.605	4.325	1.685	-1.415	-4.595
37.25	4.55	8.95	24.41	34.03	24.2	-25.28	-23.05	6.48	-2.67	-1.11	11.41	9.59	4.98	3.32	-4.22	-6.89	-6.06	1.56	5.56	8.64	2.97	13.76	10.73	11.7	10.51	-8.48	0.790001	2.06	4.52	1.49	-1.39	-4.62
37.5	4.6	9.37	24.81	34.07	24.32	-25.22	-22.79	6.34	-2.57	-1.06	11.65	9.83	4.79	3.46	-4.56	-6.83	-6.21	1.84	5.52	8.93	2.27	13.53	10.43	11.48	10.27	-8.59	0.86	1.49	4.32	1.28	-1.37	-4.23
37.75	4.595	10.065	25.175	34.285	24.445	-25.095	-22.815	6.045	-1.535	-1.155	11.445	9.345	4.615	3.535	-4.285	-6.845	-6.085	1.645	5.165	8.915	2.305	13.385	10.215	11.365	9.995	-9.215	0.895	1.105	4.295	1.295	-1.245	-4.345
38	4.585	10.535	25.485	34.265	24.245	-24.675	-22.395	6.225	-1.325	-0.935	11.235	9.035	4.585	3.195	-4.595	-6.715	-6.355	1.695	5.235	8.745	2.255	13.185	9.895	11.405	9.845	-9.365	0.995	1.095	4.615	1.405	-1.335	-4.685
38.25	5.0825	11.1025	26.0125	34.7925	24.4425	-24.5975	-21.9775	6.4725	-0.5575	-0.3575	11.0625	9.0725	4.6325	3.4525	-5.2075	-6.6375	-6.2975	1.5225	4.7925	9.0725	2.3225	13.1525	10.2625	11.2125	9.6425	-9.4375	1.2725	0.7925	4.6525	1.2325	-1.4675	-4.4175
38.5	5.1675	11.9975	26.4675	34.7375	24.7475	-24.1725	-21.2725	6.3175	0.517501	-0.6725	10.9975	8.6475	4.6975	3.3875	-5.6525	-6.4425	-6.3025	1.6975	4.8675	9.0075	2.1375	13.0175	10.2075	11.0375	9.4175	-9.5625	0.897501	0.837501	4.4575	1.3575	-1.4625	-4.3525
38.75	5.275	12.545	27.015	35.165	24.365	-23.995	-20.975	6.495	2.035	-0.675	10.705	8.435	4.475	3.065	-5.625	-6.625	-6.355	1.695	4.805	8.995	2.005	12.835	10.025	11.265	9.015	-9.945	0.894999	0.565	4.595	1.285	-1.455	-4.425
39	5.84	13.15	27.21	35.62	24.41	-23.24	-20.67	6.74	4.06	-0.48	10.91	8.08	4.3	3.01	-5.71	-6.67	-6.21	1.53	4.45	8.66	1.88	13.04	10.15	11.55	8.9	-9.88	0.99	0.32	4.59	1.01	-1.58	-4.02
39.25	5.8325	13.7325	27.2325	35.5525	24.4125	-23.2975	-20.6075	6.7325	5.4125	-0.7775	10.5625	8.0125	4.3125	2.6425	-5.9275	-6.3775	-6.4275	1.0725	3.6725	8.8025	1.4225	12.5025	9.8225	11.6325	8.1825	-9.9675	0.4825	0.2625	4.5125	1.0625	-1.4675	-4.1075
39.5	5.905	14.055	27.935	35.925	24.605	-22.635	-20.415	7.005	7.005	-0.675	10.455	7.635	4.175	2.785	-5.805	-6.475	-6.345	1.665	3.925	8.935	1.435	12.515	9.505	11.655	8.355	-10.335	0.835	-0.235	4.495	0.805	-1.355	-3.945
39.75	6.1725	14.8225	27.7325	36.2925	24.8725	-22.3175	-20.0675	7.0625	7.9725	-0.6475	10.3425	7.5125	3.9625	2.1725	-5.8175	-5.6375	-6.2675	1.4425	3.8125	8.9325	1.5325	12.1025	9.4025	11.2525	8.1425	-10.3175	0.7325	0.0124998	4.4425	0.5725	-0.8475	-4.1675
40	6.295	15.345	28.025	36.705	24.875	-22.275	-19.615	7.075	8.985	-0.674999	10.045	7.185	4.305	1.635	-5.965	-5.315	-6.615	1.375	3.455	8.845	0.985001	11.825	9.165	11.275	7.965	-10.545	0.475	0.275001	4.495	0.445001	-0.995	-3.945
40.25	6.525	15.335	28.165	37.095	24.965	-21.945	-19.045	7.225	9.535	-0.515	9.985	7.415	4.185	1.685	-5.755	-4.905	-6.645	1.245	3.325	8.925	0.945	11.655	9.485	11.365	7.555	-10.515	0.605	-0.195	4.495	0.445	-1.195	-3.745
40.5	6.5525	15.7625	28.0925	37.1625	24.9725	-21.6275	-18.8075	7.2425	9.9425	-0.2975	9.7025	7.4825	3.9825	1.4125	-5.9975	-4.0575	-6.9975	0.752501	2.9925	8.7225	0.5325	11.2325	9.4125	11.2125	7.2325	-10.6475	0.132501	-0.00749969	4.2925	0.4925	-1.1175	-3.6675
40.75	7.28	16.62	28.61	37.6	25.13	-21.22	-18.41	7.84	10.67	-0.0299997	9.91	7.43	3.71	1.34	-5.69	-3.91	-6.43	1.14	3.16	8.76	1.05	10.77	9.26	11.51	7.34	-10.55	-0.0599995	-0.27	4.47	0.0900002	-0.999999	-3.56
41	7.4275	16.7175	28.6275	38.1775	25.1875	-21.4925	-18.3125	7.5875	11.1775	-0.1525	9.5475	6.9675	4.0175	0.8875	-5.9325	-3.7625	-6.7525	0.7975	2.7375	8.2575	0.6775	10.6375	8.8275	11.0475	7.0975	-10.3525	0.1275	-0.7225	4.5575	-0.1225	-0.9525	-3.4825
41.25	7.61	17.43	28.6	38.52	25.21	-21.09	-17.85	7.47	11.37	-0.4	9.14	7.36	4.09	0.490001	-5.91	-3.38	-6.46	0.71	2.32	8.1	0.280001	10.14	8.81	10.89	7.1	-10.58	-0.4	-0.559999	4.57	-0.0799999	-0.849999	-3.64
41.5	7.605	17.585	28.585	38.295	24.825	-20.925	-17.855	7.105	11.675	-0.215	9.015	7.015	3.755	-0.0750008	-6.015	-3.775	-6.585	0.185	1.925	7.745	0.00500011	9.765	8.415	10.665	6.865	-10.505	-0.465	-0.855001	4.565	-0.515	-0.675	-3.375
41.75	7.4675	17.9075	28.6675	38.8175	24.8175	-20.6925	-17.1325	7.3975	11.9975	-0.2725	8.8775	7.0975	3.4475	-0.3025	-5.9425	-3.7325	-6.5225	0.287499	1.6775	7.5475	-0.2225	10.1675	8.2575	10.8975	7.0575	-10.5225	-0.672501	-1.0425	4.6475	-0.5325	-0.6425	-3.4725
42	8.3875	18.8875	29.4475	39.1675	24.5075	-20.2825	-16.6025	7.5775	12.7975	0.00749969	8.6775	6.9075	3.8475	-0.5525	-5.8725	-3.8225	-6.1925	0.4675	1.8875	7.6175	-0.4025	10.1775	8.1575	10.5375	7.0375	-10.7625	-0.7425	-1.1325	4.8675	-1.0825	-0.452499	-3.3325
42.25	8.6325	19.1625	29.3525	39.2725	24.0225	-20.5275	-16.3575	7.2525	13.0225	-0.427501	7.9925	6.4825	3.3725	-0.817501	-6.0075	-3.7375	-6.0175	-0.347501	1.4525	7.0925	-0.397501	9.7225	7.7825	10.2825	6.5825	-11.3875	-1.2475	-1.5875	4.5525	-1.0075	-0.4075	-3.1375
42.5	9.1875	19.4775	29.6675	39.5475	23.6675	-20.1825	-16.3925	7.3775	13.2675	-0.752501	7.9175	6.0575	2.8475	-1.5325	-6.3425	-4.2725	-6.0425	-0.4325	1.5775	6.7775	-0.7025	9.6275	7.6775	10.0475	6.1875	-11.3425	-1.3525	-1.5625	4.8175	-1.3625	-0.1625	-3.2925
42.75	9.055	19.675	29.605	40.095	23.785	-20.525	-16.295	7.105	13.675	-0.365	7.545	6.225	3.025	-1.615	-5.915	-3.825	-5.985	-0.894999	1.435	6.405	-0.474999	9.225	7.335	9.645	5.985	-11.505	-1.315	-1.345	4.875	-1.745	-0.264999	-2.865
43	9.38	19.95	29.53	40.38	23.26	-20.62	-15.77	7.07	13.99	-0.49	7.59	6.05	2.69	-1.89	-6.17	-4.32	-6.2	-0.929999	0.92	5.77	-0.82	9.18	7.11	9.29	5.56	-12	-1.54	-1.67	4.91	-1.96	0.0200005	-2.97
43.25	9.5075	20.9275	29.6875	41.1975	22.9675	-20.5725	-15.2225	7.1175	14.8375	-0.6525	7.4575	5.7675	2.3475	-2.4125	-6.3425	-4.6925	-5.9725	-0.8625	1.1275	5.7475	-1.0225	9.2275	7.0175	9.6875	5.6475	-12.5525	-1.6625	-1.5125	4.7375	-2.0925	0.3375	-2.9825
43.5	9.6625	21.3925	29.9725	41.5125	23.0025	-20.0975	-14.8375	6.8925	14.9725	-0.6075	7.5225	6.0825	2.2725	-2.1375	-5.8475	-4.3875	-5.9975	-0.7475	0.992499	5.8025	-0.797501	9.2425	6.7025	9.3525	5.3925	-12.2875	-1.9275	-2.0675	4.5625	-1.9675	0.5725	-3.1675
43.75	10.3475	21.4675	30.2675	41.6475	22.7775	-20.1525	-14.6325	7.0075	15.2275	-0.9925	7.5575	5.6275	2.4475	-2.4125	-5.8625	-4.3725	-5.9325	-1.1625	0.6875	5.4875	-1.3225	8.7475	6.7675	9.1075	5.2975	-12.7325	-1.9525	-2.2025	4.4675	-1.7725	0.3975	-3.0925
44	10.4275	21.5675	30.4975	41.8375	22.6975	-20.5225	-14.3525	6.7575	15.6375	-0.832499	7.1675	5.1275	1.8475	-2.5725	-5.8725	-4.8625	-5.8425	-1.6625	0.7775	5.3075	-1.6025	8.6275	6.4675	8.7875	4.8875	-12.9625	-2.0725	-2.6525	4.4475	-1.9625	0.4275	-2.9125
44.25	11.2175	22.2675	30.7375	42.7375	22.5875	-19.9425	-14.0125	6.7975	15.9575	-0.442501	7.1575	5.0475	2.1575	-2.5825	-5.9625	-4.4025	-6.0025	-2.0025	0.847499	5.3375	-1.7425	8.6675	6.7175	8.6075	4.9675	-12.9925	-2.2825	-2.6325	4.2575	-1.8725	0.3375	-2.7225
44.5	12.295	22.805	31.075	43.075	22.755	-19.705	-13.645	6.705	15.995	-0.855	7.265	4.655	1.505	-2.635	-6.055	-4.405	-5.635	-2.065	1.215	5.215	-2.025	8.605	6.345	8.435	4.655	-13.335	-2.405	-2.955	4.325	-1.875	0.085	-2.535
44.75	12.7475	22.9375	31.2575	43.1975	22.2675	-19.6925	-12.8025	6.7175	16.4975	-0.412499	7.4375	4.8075	1.5775	-2.9225	-6.1725	-4.0825	-5.6925	-2.2325	0.927501	5.5075	-2.1325	8.7175	6.3675	8.4775	4.2875	-13.3125	-2.2425	-2.8225	4.0575	-1.5625	-0.0225	-2.4725
45	13.5075	23.4375	31.7575	43.7775	22.5575	-19.4025	-12.6925	6.8875	16.7775	-0.3725	7.4875	4.2075	1.7275	-2.8825	-5.5325	-3.7925	-5.5125	-2.4325	1.2575	5.5575	-2.2625	9.0175	6.2375	8.4075	4.1675	-13.8725	-2.3525	-3.0725	3.9575	-1.4125	-0.302501	-2.2425
45.25	13.775	23.755	31.735	43.745	22.475	-19.215	-12.325	6.685	16.945	-0.185	7.355	4.005	1.685	-3.435	-6.015	-3.805	-6.175	-2.805	0.825001	5.065	-2.525	8.425	5.625	8.035	3.985	-13.675	-2.505	-3.595	3.845	-1.525	-0.134999	-2.185
45.5	14.0725	24.0425	31.9725	43.9625	22.4025	-19.4375	-11.5775	6.9325	17.2925	-0.1075	7.4325	3.8925	1.5625	-3.5475	-6.0575	-3.7375	-6.0375	-3.4175	0.712501	5.1525	-2.8475	8.5025	5.4225	7.9525	3.6125	-13.7975	-2.5275	-3.9775	4.2125	-1.7875	-0.2575	-2.1675
45.75	14.6825	24.9025	32.6925	44.3625	22.3425	-19.3575	-10.9975	6.6925	17.6325	-0.0775003	7.6125	3.9725	2.0025	-3.1575	-5.6775	-3.8375	-5.8875	-3.5375	0.5025	5.2225	-2.9775	8.6825	5.3725	7.6025	3.1425	-13.8575	-2.6475	-4.2975	4.3125	-1.8075	-0.2475	-2.2575
46	14.94	25.48	32.95	44	22.29	-19.34	-10.79	7.13	17.78	0.440001	7.04	3.57	1.81	-3.45	-5.59	-3.48	-6.23	-3.83	0.540001	4.9	-3.09	8.16	4.93	7.61	3.5	-13.63	-2.7	-4.64	4.41	-1.8	-0.549999	-2.06
46.25	15.15	26.11	33.38	44.47	22.34	-19.17	-10.25	6.84	18.03	0.57	6.91	3.49	1.55	-3.26	-4.98	-3.29	-5.79	-4.37	0.62	5.27	-3	8.35	4.96	7.31	3.07	-13.98	-2.52	-4.68	4.25	-1.77	-0.24	-2.24
46.5	15.1875	26.6075	33.4275	44.9875	22.3175	-19.1625	-9.7425	6.8075	18.6775	0.5475	6.8375	2.9975	1.8475	-3.4325	-4.8125	-3.5525	-5.9225	-4.2925	0.537499	5.5375	-3.2825	8.4675	4.9775	7.3075	3.0775	-13.9025	-2.6625	-5.2825	4.3675	-2.0725	-0.212501	-2.0825
46.75	15.47	27.28	34.54	45.46	22.46	-18.45	-9.26	7.28	19.03	0.76	7.03	3.09	1.93	-3.63	-4.17	-3.35	-5.83	-4.36	0.63	5.67	-3.34	8.5	5.2	7.43	2.81	-14.16	-2.89	-4.9	4.3	-1.97	-0.27	-2.06
47	15.61	27.81	35.16	46.02	22.56	-18.05	-8.92	7.48	19.38	0.97	6.97	2.9	1.78	-3.75	-3.84	-3.15	-6.11	-4.26	0.860001	5.77	-3.54	8.76	4.78	7.45	2.9	-14.09	-3.2	-5.16	3.86	-1.82	-0.219999	-1.82
47.25	16.3075	27.9475	35.6075	46.2275	22.5875	-17.7625	-8.6125	7.2775	19.8375	0.997499	6.7875	2.5675	1.7875	-4.1925	-3.2825	-2.7025	-6.5425	-4.5325	0.597499	5.7275	-3.6125	8.2275	4.7375	7.3475	2.5375	-14.0825	-3.3725	-5.1325	3.8275	-1.8725	-0.172501	-1.7825
47.5	16.6025	28.5225	36.1125	46.8525	22.6025	-17.4275	-8.1575	7.2225	20.0725	1.3625	6.9725	2.7525	1.8725	-4.3075	-2.9075	-2.8775	-6.1275	-4.4575	0.8825	5.9425	-3.9375	8.4125	4.5725	7.3625	2.5925	-14.2475	-3.6275	-5.4975	4.0425	-2.2875	-0.0574999	-1.6975
47.75	17.3775	29.0775	37.3275	47.5875	22.5875	-16.7725	-7.8925	7.7275	20.5175	1.7875	7.0475	2.8575	2.0975	-4.4425	-2.7625	-1.9725	-5.7925	-4.6325	1.1775	6.2075	-3.7625	8.4275	4.7575	7.6075	2.3475	-14.4425	-3.4925	-5.3025	3.5675	-2.1925	-0.1825	-1.1925
48	17.4675	29.4575	37.5075	48.3175	22.5175	-16.6325	-7.6425	8.0675	20.4375	1.4075	7.2475	2.4175	1.5975	-4.5425	-2.3825	-2.1625	-5.3925	-4.7825	0.657499	6.0075	-3.7825	7.8075	4.2775	7.4275	2.4275	-14.6625	-3.6625	-5.3125	3.8275	-2.1325	-0.222501	-1.4725
48.25	17.905	29.815	38.375	48.655	22.705	-15.905	-6.805	8.285	20.655	1.795	7.045	2.345	1.735	-4.855	-1.855	-1.765	-5.365	-4.945	0.444999	5.845	-3.975	8.065	4.285	7.185	2.195	-14.685	-3.555	-5.295	3.555	-2.125	-0.465001	-0.965001
48.5	18.48	30.14	38.96	49.34	22.97	-15.7	-6.85	8.13	20.52	1.61	7.08	2.4	1.67	-5.16	-1.59	-1.6	-5.13	-4.53	0.3	6.12	-4.18	7.92	3.94	6.68	1.99	-14.84	-3.53	-5.43	3.46	-2.23	-0.24	-0.99
48.75	19.345	30.775	39.515	50.365	22.895	-15.275	-6.365	8.575	20.895	1.745	7.105	2.345	1.775	-5.055	-1.435	-1.195	-5.015	-4.465	0.245	5.995	-4.555	8.245	4.355	6.605	2.095	-14.795	-3.255	-5.415	3.475	-2.225	-0.495	-0.755
49	20.4225	31.3425	39.9525	50.5825	23.1325	-14.8375	-5.5875	8.9925	21.5425	2.0425	7.3725	2.2025	1.7225	-5.0775	-0.787499	-0.8075	-4.8775	-4.5575	-0.197499	5.8825	-4.5575	8.3925	4.6025	6.6425	2.0825	-14.8575	-3.2275	-5.4175	3.2725	-2.3575	-0.0974998	-0.817499
49.25	21.08	31.93	40.37	51.08	23.51	-14.99	-5.37	8.98	21.51	1.9	7.13	1.8	1.3	-5.24	-1.23	-0.71	-4.77	-4.74	-0.22	5.55	-5.05	8.11	4.66	6.31	1.8	-14.93	-3.54	-5.35	3.4	-2.4	-0.440001	-0.56
49.5	21.8975	32.2275	40.8075	51.3375	23.4875	-14.3325	-5.2125	9.3275	22.0275	1.3875	6.9975	1.5875	1.4275	-5.3325	-0.702499	-0.832499	-5.0725	-4.6925	-0.2125	5.4475	-5.0025	8.0775	4.5175	6.0875	1.4575	-15.0225	-3.4725	-5.3725	3.7875	-2.6725	-0.412499	-0.702499
49.75	22.5225	32.5125	41.2425	51.6725	23.5725	-14.1275	-4.6075	9.5425	21.9125	1.5325	7.0625	1.5625	0.9025	-5.4775	-0.5675	-0.9775	-4.8675	-4.6875	-0.2875	5.5625	-4.8075	7.6425	4.6925	6.0325	1.3025	-14.7975	-4.0075	-5.1275	3.5425	-2.7675	0.1525	-0.9275
50	22.8075	32.7175	41.5075	51.6275	23.1875	-14.0025	-4.3025	9.8175	21.9975	1.6775	6.6275	1.1175	0.787499	-5.5225	-0.8125	-1.2525	-4.9725	-4.5825	-0.7725	5.4375	-5.1725	7.3575	4.5675	5.6875	1.0775	-15.0025	-3.8125	-5.2325	3.7075	-2.9225	-0.00250053	-0.7825
50.25	23.225	33.505	42.395	51.935	23.185	-13.905	-3.955	10.205	22.065	1.365	6.685	0.975	0.425	-5.705	-0.365	-0.915	-4.775	-4.485	-0.724999	5.375	-5.235	7.145	4.405	6.115	0.685	-14.695	-4.015	-5.665	3.375	-2.885	0.465	-0.955
50.5	23.82	33.78	42.99	52.38	23.68	-13.57	-3.17	10.11	22.41	1.03	6.92	1.11	0.26	-5.57	-0.35	-1.35	-4.94	-4.62	-1.04	5.37	-5.02	6.71	4.57	5.86	0.48	-15.01	-4.11	-5.41	3.31	-2.74	0.21	-0.78
50.75	24.27	34.16	43.64	52.62	23.43	-13.46	-2.73	10.25	22.59	0.950001	6.69	0.75	0.26	-5.65	0.14	-0.969999	-4.98	-4.67	-0.809999	4.94	-5.06	6.44	4.54	5.86	0.29	-15.05	-4.32	-5.36	3.06	-2.64	0.440001	-0.86
51	25.0975	34.8875	44.2875	53.3775	23.5975	-12.7425	-1.6725	10.6275	22.9175	1.0575	6.9875	0.8375	0.3475	-5.8325	-0.262501	-0.562501	-4.7425	-4.5025	-1.1425	5.1075	-4.9925	6.1675	4.3775	6.0075	0.0274992	-15.0325	-4.2325	-5.8325	2.8975	-2.7225	0.4275	-0.602501
51.25	25.5425	35.3725	44.8825	53.7925	23.6225	-12.7575	-1.1275	10.4625	22.9125	1.2625	6.5125	0.5625	0.3125	-5.7875	0.3525	-1.3475	-5.0175	-4.6375	-1.1775	4.8125	-5.1275	5.8825	3.9125	5.9325	-0.6175	-15.2275	-4.6975	-6.0375	2.9525	-2.6575	0.7125	-1.0075
51.5	26.205	35.745	45.275	54.255	23.895	-12.355	-0.205	10.665	23.395	1.305	6.185	0.594999	0.344999	-6.305	0.675	-1.275	-5.075	-4.855	-1.265	4.595	-5.225	6.175	3.715	6.035	-0.844999	-15.315	-4.535	-5.695	2.885	-2.605	0.635	-0.915001
51.75	26.325	36.355	45.855	54.705	24.075	-11.995	0.235	10.995	23.645	1.145	6.095	0.205	0.384999	-6.095	1.055	-1.235	-5.445	-5.085	-1.255	4.725	-5.295	5.735	3.255	5.925	-0.875	-15.615	-4.435	-6.145	2.625	-2.645	1.175	-1.155
52	26.7875	36.7775	46.6575	55.3775	24.1175	-12.0525	0.8875	11.0275	23.5775	1.4275	5.8075	0.4375	0.3075	-5.9725	1.2875	-1.5225	-5.1825	-5.2525	-1.7725	4.3875	-5.3525	5.6975	3.4075	6.1175	-1.0825	-15.2925	-4.4425	-5.9025	2.7875	-2.5925	0.9275	-1.1225
52.25	27.275	37.515	47.195	55.465	24.475	-11.445	1.375	11.145	23.375	1.325	5.765	0.275001	0.545	-6.235	0.775001	-1.345	-5.095	-5.115	-1.715	4.035	-5.585	5.625	2.705	5.745	-1.365	-15.465	-4.555	-5.825	2.575	-2.905	1.115	-0.784999
52.5	27.7575	37.9075	47.7175	56.2075	24.2875	-11.2225	1.7275	11.3575	23.7875	1.0975	5.4775	-0.3225	0.6175	-6.2025	0.8475	-1.5025	-6.0225	-5.3825	-1.9025	3.8375	-5.4725	5.3475	2.5575	5.6775	-1.4825	-15.7525	-4.6625	-6.0225	2.5975	-3.1825	1.4475	-0.862499
52.75	27.885	38.455	48.045	56.625	24.135	-11.125	2.515	11.645	23.855	1.205	5.125	-0.495	0.595	-6.565	0.995	-1.935	-5.765	-5.125	-1.925	3.715	-6.015	4.875	2.235	5.625	-1.625	-15.815	-4.855	-6.305	2.295	-3.165	1.665	-0.795
53	28.2575	38.7475	48.6775	56.7575	24.2275	-11.1125	2.9675	11.5475	23.5775	0.487501	5.1175	-0.562499	0.317501	-6.8125	0.817501	-1.9825	-6.1525	-5.4025	-1.9625	3.3075	-6.0925	4.7875	1.8075	5.2275	-2.0125	-16.2125	-4.8125	-6.5025	2.2175	-3.0125	1.8175	-1.0225
53.25	28.855	39.455	49.615	56.955	24.295	-10.345	3.735	12.015	24.105	0.525	5.065	-0.555	0.514999	-6.895	0.884999	-2.055	-5.955	-4.975	-1.865	3.465	-6.325	4.665	1.915	5.145	-2.035	-16.135	-4.855	-6.315	2.435	-3.235	1.925	-1.125
53.5	29.5625	39.8725	49.8625	57.5825	24.4325	-10.1975	4.5325	12.4625	24.3825	0.8125	4.7125	-0.6675	0.282499	-7.0475	0.702499	-2.6575	-5.7675	-4.9875	-1.6775	3.2325	-6.4875	4.7225	1.5625	5.0425	-2.5775	-16.3575	-5.1675	-6.7775	2.3325	-3.5375	2.3425	-1.1375
53.75	29.72	40.11	50.01	57.85	24.6	-9.84	5.03	12.74	24.25	0.700001	4.42	-0.919999	0.26	-6.83	0.690001	-2.68	-5.9	-4.98	-2.28	2.98	-6.64	4.06	1.11	4.85	-2.52	-16.71	-5.32	-6.7	2.22	-3.51	2.23	-0.94
54	29.645	40.555	50.595	58.485	24.605	-9.585	5.585	12.765	24.215	0.754999	4.255	-1.205	-0.125001	-6.745	0.155	-3.045	-5.865	-4.805	-2.255	2.735	-6.745	3.885	0.615	4.985	-2.945	-17.055	-5.385	-6.825	2.265	-3.665	2.495	-1.095
54.25	30.365	40.895	50.815	58.295	24.565	-9.455	6.335	13.035	24.685	0.345001	4.195	-1.465	-0.0149994	-7.175	0.355001	-3.215	-5.715	-4.775	-2.505	2.165	-6.985	3.805	0.225001	4.485	-3.155	-17.175	-5.755	-7.145	2.235	-3.825	2.945	-1.355
54.5	31.005	41.565	51.025	58.285	24.435	-9.135	7.005	13.245	24.845	0.435	3.775	-1.435	-0.0749998	-7.565	0.185	-3.125	-5.585	-4.705	-2.605	1.995	-7.675	3.225	-0.0150003	4.135	-3.505	-17.465	-6.135	-7.325	2.165	-3.745	2.965	-1.385
54.75	31.395	42.045	51.485	58.795	24.615	-8.685	7.675	13.425	25.165	0.834999	3.925	-1.505	-0.045001	-7.435	0.145	-3.465	-5.615	-4.345	-2.825	1.355	-7.945	3.265	0.0149994	4.045	-3.495	-17.615	-5.965	-7.695	2.185	-3.825	2.905	-1.265
55	31.73	42.45	51.83	58.98	24.73	-8.45	8.22	13.61	25.27	0.93	3.47	-1.37	-0.28	-7.84	0.28	-3.63	-5.61	-4.43	-2.85	1.27	-8.32	3.37	-0.33	3.89	-3.82	-17.98	-6.57	-7.88	2.17	-3.82	3.07	-1.42
55.25	32.19	42.57	52.34	59.4	25.16	-7.73	8.78	13.96	25.47	1.37	3.53	-1.58	-0.13	-8.45	0.4	-3.97	-5.56	-4.26	-3.18	0.96	-8.13	3.3	-0.559999	3.74	-4	-18.08	-6.66	-8.08	2.49	-3.98	3.17	-1.68
55.5	32.84	43.21	52.9	59.69	24.95	-7.25	9.47	14.72	25.46	0.849999	3.3	-1.38	-0.0799999	-8.74	0.49	-4.04	-5.08	-3.84	-3.38	0.809999	-8.13	3.14	-0.39	3.51	-4.24	-18.36	-6.65	-8.02	2.32	-3.65	3.27	-1.94
55.75	32.7775	43.7175	53.0775	59.9675	24.9275	-6.7525	9.8775	15.1575	25.3975	1.4175	3.3375	-1.0725	-0.592499	-8.9325	0.5275	-4.5425	-5.2225	-3.7925	-3.5425	1.0475	-8.4125	2.6875	-0.9625	3.2775	-4.4625	-17.9625	-6.9225	-7.9025	2.7275	-4.0525	3.3075	-1.9825
56	32.9925	44.3225	53.0425	60.0625	24.8925	-6.6475	10.3825	15.5025	25.2325	1.4425	3.2625	-1.3675	-0.527502	-9.1575	0.492498	-4.7175	-5.0075	-3.0975	-3.4075	0.712499	-8.6275	2.5025	-1.1475	3.0125	-4.4175	-18.3475	-7.3975	-7.8775	2.6925	-3.7675	3.3725	-2.2975
56.25	32.9	44.48	53.8	60.15	25.09	-6.08	11.22	15.57	25.31	1.33	3.4	-1.17	-0.900001	-9.42	0.4	-4.63	-5.11	-2.93	-3.59	0.0299997	-8.95	2.27	-1.53	2.76	-4.81	-18.23	-7.48	-7.85	2.67	-3.96	3.74	-2.45
56.5	32.8325	44.4925	53.2925	59.9925	24.7725	-6.1075	11.4125	15.9425	25.0125	1.4425	3.1725	-1.1675	-0.9575	-9.3775	0.352499	-4.8275	-4.7975	-2.6475	-4.2775	0.202498	-8.9875	1.2525	-1.6375	2.4525	-4.8875	-18.4375	-7.9475	-8.0075	2.5925	-4.2375	3.7325	-2.0875
56.75	33.4175	45.1375	53.5475	60.5775	25.1075	-5.8925	11.9575	16.3175	24.8775	1.2375	3.5075	-1.4025	-0.8425	-9.7425	0.2275	-4.7525	-4.7325	-2.3025	-3.7725	0.3875	-9.1225	1.4475	-1.5525	2.4475	-4.8525	-18.3325	-8.0225	-7.6225	2.7275	-4.2325	3.8275	-2.3225
57	33.6075	45.2775	53.6875	60.6475	25.3075	-5.3625	12.4875	16.7275	24.7475	1.0075	2.8975	-1.5325	-1.1225	-9.7925	0.567499	-5.0425	-4.8225	-2.2325	-3.7925	-0.252501	-9.4025	0.827499	-2.1425	1.8775	-4.8325	-18.4325	-8.0825	-7.7625	2.7575	-4.4425	3.9575	-2.2725
57.25	34.05	45.31	54.02	60.33	25.34	-5.11	12.63	16.75	24.47	0.969999	3.04	-1.98	-1.4	-9.72	0.589999	-5.12	-5.12	-1.87	-3.85	-0.290001	-9.56	0.529999	-2.03	1.65	-4.77	-18.49	-8.11	-7.63	2.94	-4.66	3.91	-2.19
57.5	34.71	45.85	54.46	60.48	25.67	-5.28	13.11	16.89	24.4	1.24	3.15	-2.12	-1.27	-9.53	0.63	-4.8	-4.91	-1.73	-4.39	-0.28	-9.59	0.19	-2.26	1.83	-4.89	-18.31	-8.03	-7.82	2.56	-4.89	4.12	-1.79
57.75	35.03	46.2	54.6	60.5	26.26	-4.59	13.71	17.29	24.43	1.2	2.84	-2.29	-1.34	-9.83	0.429999	-4.81	-5.36	-1.28	-4.48	-0.660002	-9.79	0.339999	-2.58	1.75	-5.26	-18.53	-7.99	-7.97	2.91	-5.36	4.23	-1.78
58	35.49	46.52	55.07	60.39	25.97	-4.15	13.99	17.51	24.21	0.999999	2.81	-2.34	-1.55	-9.99	0.41	-4.73	-5.26	-0.95	-4.24	-0.760001	-10.07	-9.53674e-07	-2.55	1.67	-5.46	-18.51	-8.03	-8.05	2.89	-5.17	4.2	-1.92
58.25	35.6175	47.0475	55.3875	60.3475	26.2875	-4.4225	14.6375	17.8975	24.1475	1.1275	2.5875	-2.7125	-2.1525	-9.8625	0.5575	-4.8125	-5.3025	-0.692499	-4.3625	-1.1425	-9.9525	0.1175	-2.9925	1.6075	-5.6525	-18.6925	-8.2525	-7.5525	3.0075	-5.4925	4.3875	-1.9025
58.5	36.1875	47.0575	55.5575	60.2575	26.0975	-3.7025	15.1875	18.3975	23.9975	0.887501	2.5375	-2.5725	-1.7625	-9.8525	0.907501	-4.6725	-4.9625	-0.292499	-4.5325	-1.1325	-9.8025	-0.0524988	-3.1925	1.8975	-5.7325	-18.7525	-7.8725	-7.7125	2.8475	-5.7025	4.5275	-1.6725
58.75	36.785	47.325	56.055	60.395	26.355	-3.415	16.205	18.425	24.225	0.875	2.475	-2.605	-1.705	-9.845	0.875	-4.335	-4.785	0.395	-4.255	-1.155	-10.035	0.0649996	-3.315	2.205	-5.825	-19.155	-8.265	-7.705	2.785	-5.785	4.695	-1.695
59	37.09	47.95	56.46	60.44	26.64	-2.68	16.56	18.69	24.46	1.21	2.17	-2.55	-1.85	-9.66	1.14	-4.22	-4.51	0.889999	-4.26	-1.3	-10.02	0.25	-3.72	2.57	-6.03	-18.66	-8.41	-7.52	2.88	-5.83	4.56	-1.61
59.25	37.4025	48.3725	56.4825	61.1025	26.8925	-2.0075	17.2825	19.0125	24.6725	1.0225	1.9825	-3.0575	-1.6075	-9.8375	1.0025	-3.8775	-4.4775	1.4125	-4.5175	-1.5575	-10.1975	0.412499	-3.4675	2.8725	-6.0375	-19.1075	-8.3175	-7.3575	2.5825	-5.3975	4.5925	-1.7775
59.5	38.045	48.835	57.085	61.205	26.825	-1.905	17.935	19.235	24.795	1.085	1.735	-3.055	-1.855	-9.665	0.655001	-4.035	-4.425	1.735	-4.685	-1.885	-10.335	0.205001	-3.775	2.805	-6.265	-18.935	-8.695	-7.585	2.635	-5.565	4.485	-1.555
59.75	38.5825	49.2625	57.4425	61.7925	27.3325	-1.3075	18.5425	19.4225	24.7825	1.1425	1.4725	-3.1075	-2.1675	-9.9075	0.5125	-4.0275	-4.2075	2.1725	-4.7275	-1.8175	-10.1275	0.3825	-3.9575	2.9125	-6.5575	-18.8275	-8.8275	-7.6275	2.6025	-5.8275	4.7225	-1.4975
60	39.0325	49.7625	57.9925	62.1625	27.5825	-1.0775	19.2825	20.1125	24.7025	1.2325	1.4825	-3.0775	-1.9975	-9.8775	0.212499	-3.8175	-3.9375	2.4125	-4.8375	-1.5875	-10.3275	0.772499	-3.9075	3.1625	-6.2075	-18.8275	-8.5175	-7.8175	2.7725	-5.5875	4.6125	-1.7975
60.25	39.5725	50.4925	58.7825	62.0125	27.9025	-0.537498	20.1725	20.6125	24.8425	1.4525	1.0625	-3.4475	-1.9275	-9.2775	0.442501	-3.5175	-3.4075	2.9425	-4.8275	-1.0375	-10.1875	1.1325	-3.8675	3.0225	-6.4575	-18.7375	-8.7175	-8.2675	2.8025	-5.6475	4.5325	-1.6875
60.5	39.9775	50.4475	58.7775	61.9875	28.1175	0.357499	20.9075	20.8675	24.6775	1.3675	1.1375	-3.3925	-1.9925	-9.6825	0.2575	-3.2325	-3.6225	3.0475	-5.0325	-0.9825	-10.4125	1.1675	-4.1125	2.9875	-6.5225	-18.5025	-8.7125	-8.2025	2.9075	-5.8425	4.8775	-1.9425
60.75	40.41	50.74	59.18	61.85	28.48	0.61	21.82	21.31	24.8	1.11	1.01	-3.53	-2.38	-9.63	0.1	-3.06	-3.28	3.49	-4.82	-1.26	-10.5	1.04	-4.41	2.89	-6.56	-18.43	-8.98	-8.48	2.93	-5.95	4.79	-1.77
61	40.315	50.765	59.545	61.875	28.555	1.025	22.465	21.395	24.765	1.275	0.985	-4.315	-2.185	-9.915	0.224998	-3.075	-3.515	3.345	-5.035	-1.435	-10.325	1.155	-4.465	2.445	-6.615	-18.565	-9.245	-8.535	3.065	-6.085	4.865	-1.845
61.25	40.9875	51.2475	60.1375	62.2475	28.9875	1.7775	23.2375	21.8875	25.0175	1.1175	0.857501	-4.4225	-2.4325	-10.1525	0.257502	-2.9025	-3.4425	3.5375	-4.9425	-1.5125	-10.7925	1.1475	-4.4425	2.2075	-6.7425	-18.4325	-9.1625	-8.5425	3.0975	-6.0725	4.8875	-1.9125
61.5	40.885	51.195	60.285	62.135	29.385	2.445	24.005	22.025	25.125	1.345	0.594999	-5.045	-2.535	-10.055	-0.285	-2.975	-3.195	3.795	-5.275	-1.515	-11.055	1.175	-4.695	1.725	-6.835	-18.395	-9.095	-9.245	3.135	-6.325	4.855	-1.665
61.75	41.445	51.515	60.745	62.345	29.625	2.865	24.755	22.395	24.985	1.095	0.675001	-5.115	-2.615	-9.945	-0.154999	-2.825	-3.485	3.755	-5.555	-1.745	-11.285	0.795001	-4.865	1.625	-6.755	-18.695	-9.385	-9.185	2.955	-6.295	5.035	-1.695
62	41.45	52	60.9	62.37	29.81	2.97	25.22	22.76	25.22	1.56	0.620001	-5	-2.58	-10.08	0	-2.63	-3.85	3.8	-5.46	-1.86	-11.36	0.92	-4.98	1.55	-6.62	-18.68	-9.47	-9.46	3.03	-6.49	5.07	-1.61
62.25	41.8775	52.1875	60.9175	62.9575	29.9775	3.6475	25.8275	22.8575	25.1675	1.2675	0.887501	-4.9525	-2.4725	-10.1125	-0.352499	-2.9525	-3.8425	3.8375	-5.6225	-1.5725	-11.6325	0.807501	-5.4125	1.1675	-7.1425	-18.7825	-9.4125	-9.5925	3.3075	-6.4925	4.7075	-1.5225
62.5	42.17	52.81	61.25	62.87	30.38	3.88	26.7	23.55	24.9	1.26	0.95	-4.9	-2.18	-10.19	-0.390001	-3.07	-4.19	3.82	-5.7	-1.95	-11.78	0.559999	-5.55	1.24	-7.07	-18.96	-9.45	-9.3	3.2	-6.59	4.66	-1.27
62.75	42.3725	53.3625	61.4825	63.0125	30.8325	4.2425	27.4125	23.8225	24.7725	1.6225	1.1425	-4.6675	-2.1475	-10.0775	-0.637501	-2.6375	-4.0475	4.2525	-5.4075	-1.8275	-11.7275	0.3025	-5.8075	1.0425	-7.3675	-18.9375	-9.3975	-9.0075	3.1525	-6.5275	4.8325	-1.4575
63	42.235	53.495	61.265	63.255	30.815	4.495	28.525	23.785	24.475	1.255	0.605001	-4.725	-2.185	-10.265	-0.314999	-2.915	-4.075	3.955	-5.385	-1.935	-11.705	0.125	-5.765	1.095	-7.425	-19.045	-9.315	-9.195	3.075	-6.665	4.955	-1.365
63.25	42.3375	53.4675	61.1475	63.6475	30.9375	4.6875	29.1475	24.1375	24.2475	1.0975	0.617498	-4.8725	-1.9225	-10.3525	-0.592501	-3.0425	-4.4125	3.9375	-5.8425	-2.4125	-12.3725	-0.3325	-5.7625	1.0375	-7.6825	-19.3325	-9.2825	-9.5725	2.7975	-6.5025	4.9675	-1.2625
63.5	42.845	54.175	61.465	64.075	31.075	5.355	29.865	24.615	24.845	1.685	0.824999	-4.465	-1.975	-10.135	-0.104999	-2.825	-4.305	4.345	-5.575	-2.305	-12.415	-0.605	-5.835	1.275	-7.675	-18.735	-8.965	-9.385	2.565	-6.395	4.955	-1.125
63.75	43.1	54.62	61.57	64.31	31.27	5.69	30.44	24.74	24.68	1.83	0.92	-4.67	-1.91	-10.38	-0.690001	-3.23	-4.59	4.3	-6.29	-2.6	-12.72	-1.06	-5.88	1.06	-7.73	-18.99	-9.37	-9.4	2.71	-6.7	5.16	-1.17
64	42.9425	54.4925	61.6325	64.5325	31.3925	5.7025	31.0625	24.9525	25.0525	1.9625	1.0725	-4.3875	-1.7875	-10.6675	-0.6175	-3.5875	-4.4575	4.2325	-6.2675	-2.9475	-12.7875	-0.987499	-6.0775	1.0625	-7.6075	-19.4475	-9.4275	-9.2675	2.5725	-6.8975	5.2625	-0.9375
64.25	43.725	54.625	61.695	64.845	31.555	6.325	31.415	25.735	24.695	1.875	0.815001	-4.435	-1.795	-10.555	-0.535	-3.295	-4.195	4.365	-6.625	-3.195	-12.815	-1.415	-5.695	1.205	-7.715	-19.335	-9.675	-9.435	2.675	-6.935	5.305	-1.045
64.5	43.9025	55.1025	62.1725	64.8225	31.7525	6.5025	32.1925	25.8325	24.8525	2.0825	1.0725	-4.5675	-1.9875	-11.1775	-0.747501	-3.5375	-4.4275	4.4725	-6.8275	-3.4175	-12.7875	-1.5875	-5.8475	0.9825	-8.0475	-19.2975	-9.4375	-9.5575	2.7425	-6.8775	5.0225	-0.887501
64.75	44.1625	54.7425	62.4925	64.9225	31.8225	7.4725	32.7025	26.1425	24.3925	2.5425	0.932501	-5.0075	-1.7975	-11.4475	-0.657499	-3.3475	-4.5775	4.1025	-6.8575	-3.3975	-13.0675	-1.7675	-5.5775	0.9725	-8.1075	-19.2775	-9.0775	-10.0775	2.3625	-7.1475	5.4125	-0.627499
65	44.31	55.27	62.46	64.61	32.39	7.9	33.31	26.72	24.53	2.65	0.880001	-4.92	-1.23	-10.78	-0.200001	-3.13	-4.45	4.47	-7.27	-3.73	-13.02	-1.69	-5.71	0.880001	-8.02	-19.29	-8.6	-10.68	2.38	-7.15	5.37	-0.6
65.25	44.425	55.285	62.535	64.465	32.525	8.195	33.775	26.885	24.095	2.875	0.684999	-5.005	-1.425	-11.215	-0.465	-3.385	-4.585	4.305	-7.545	-3.705	-13.075	-1.985	-5.875	0.985001	-7.755	-19.275	-8.115	-11.015	2.625	-7.215	5.195	-0.605
65.5	45.2675	56.0675	62.7975	64.6375	32.8675	9.0075	34.4375	27.3075	24.1575	3.0375	0.8375	-4.6725	-1.4325	-11.2325	-0.122499	-3.5325	-4.1425	4.8575	-7.3825	-3.8825	-13.4425	-2.3025	-5.5925	0.987499	-7.5025	-19.1025	-7.6825	-11.4325	2.5575	-7.2825	5.0775	-0.352501
65.75	45.565	56.095	63.235	65.035	33.415	9.375	34.835	27.575	23.875	2.935	1.115	-4.815	-1.765	-11.095	-0.355001	-3.275	-4.615	4.665	-7.585	-4.015	-13.335	-2.925	-5.705	1.105	-7.075	-19.125	-7.375	-11.435	2.325	-7.175	5.285	-0.435001
66	46.19	56.41	63.59	65.38	33.88	9.54	35.58	28.34	23.5	2.59	1.02	-4.68	-1.5	-11.06	-0.0899983	-3.21	-4.33	4.83	-7.48	-3.77	-13.43	-3.04	-5.51	1.26	-7.32	-19.1	-7.33	-11.71	2.17	-7.26	5.34	-0.25
66.25	46.46	56.29	63.37	65.34	33.9	10.28	36.11	28.65	23.27	2.73	1.21	-4.48	-1.94	-10.77	0.039999	-2.87	-4.62	4.48	-7.52	-3.89	-13.74	-3.22	-5.39	1.32	-7.51	-19.42	-7.15	-11.92	1.94	-7.26	5.28	0.039999
66.5	47.065	56.845	63.475	65.485	34.275	11.035	37.045	28.945	23.365	2.765	1.205	-3.875	-2.135	-10.665	0.385	-2.955	-4.485	4.875	-7.195	-3.715	-13.635	-3.125	-4.955	1.245	-7.405	-19.345	-7.495	-11.645	1.975	-6.935	5.265	-0.305
66.75	47.355	56.705	63.255	65.485	35.065	11.715	38.015	29.825	23.165	2.765	1.195	-4.015	-1.855	-10.645	0.474998	-2.885	-4.425	4.935	-7.425	-3.555	-13.575	-3.505	-5.195	1.005	-7.295	-19.575	-7.785	-11.735	1.985	-6.915	4.965	-0.0350017
67	48.135	57.385	63.285	65.765	35.685	12.235	38.775	30.115	22.945	2.725	1.345	-3.705	-1.945	-10.545	0.424999	-2.785	-4.165	5.405	-7.215	-3.495	-13.275	-3.315	-4.885	1.225	-7.725	-19.465	-8.015	-11.775	1.975	-7.135	5.165	-0.00499916
67.25	48.1975	57.0375	63.2775	65.4775	35.9975	12.8075	38.9775	29.9975	22.5475	2.1475	0.9175	-3.6825	-2.1825	-10.3825	0.497499	-2.6225	-4.1525	4.8175	-7.2825	-3.8825	-13.6225	-3.2525	-5.2025	1.0975	-8.1525	-19.9125	-7.8825	-11.9725	2.0475	-7.1225	5.1875	-0.112501
67.5	48.865	57.415	63.675	65.935	36.005	13.635	39.565	30.665	22.565	2.525	0.915001	-3.325	-2.085	-10.065	0.535	-2.615	-4.575	5.275	-6.825	-3.845	-13.395	-3.575	-5.095	1.425	-7.895	-19.385	-7.935	-11.395	2.065	-7.195	5.255	-0.125
67.75	49.1225	57.8725	63.7725	66.0225	36.4425	14.2625	40.2225	31.0025	22.4125	2.4625	0.942499	-3.3375	-1.9375	-9.6975	0.522499	-2.7175	-4.2275	4.9625	-6.6275	-4.2075	-13.5675	-3.5475	-5.0375	1.4625	-7.8175	-19.7675	-8.1475	-11.5475	2.0225	-7.2475	5.0925	0.1325
68	49.3575	58.2575	63.6375	65.8075	37.0075	15.0075	40.8175	31.1975	21.9975	2.5975	0.7675	-3.5225	-2.5225	-9.9625	-0.212502	-2.6825	-3.9225	5.0775	-6.9325	-4.5625	-13.9225	-3.5725	-5.0025	1.5575	-7.8325	-19.8325	-8.2925	-11.4625	1.8375	-7.3425	5.3475	0.157499
68.25	49.585	58.485	63.595	65.855	37.085	15.765	41.495	31.285	22.035	2.455	1.045	-3.735	-2.285	-9.695	0.125	-2.585	-4.205	5.235	-7.165	-4.605	-14.095	-3.815	-4.945	1.365	-7.785	-19.975	-8.505	-11.505	1.935	-7.445	5.545	-0.0349998
68.5	50.2925	59.0625	63.8825	65.9525	37.6225	16.4725	42.1125	31.8825	21.6525	2.2125	0.7325	-3.4875	-1.9875	-9.6175	0.0524998	-2.8475	-4.0275	5.0425	-7.1375	-4.4775	-13.8875	-4.3375	-5.2075	1.3525	-7.5875	-20.1575	-8.7475	-11.3575	1.7425	-7.2875	5.8725	-0.327501
68.75	50.46	59.09	64.3	65.81	37.84	17.17	42.68	32.19	21.78	2.07	0.699999	-3.57	-2.26	-9.32	0.119999	-3.04	-4.16	4.61	-7.19	-4.89	-14.46	-4.61	-5.06	1.27	-7.57	-20.33	-8.87	-11.3	1.54	-7.41	5.97	-0.1
69	51.405	59.175	64.715	65.375	38.875	17.645	43.025	32.555	21.605	2.055	0.664999	-3.835	-2.095	-8.955	-0.295	-3.375	-4.165	4.745	-7.135	-4.585	-14.305	-4.765	-4.995	1.645	-7.475	-20.435	-8.635	-10.965	1.805	-7.315	6.055	-0.545
69.25	51.5675	59.5875	64.7975	65.9975	39.0575	17.9075	43.8675	33.4275	21.7075	2.0775	1.0175	-3.4425	-1.4725	-8.8725	-0.372499	-3.1425	-4.1225	4.4075	-7.1125	-4.6025	-14.2825	-4.7825	-4.7725	1.5875	-7.5025	-20.5325	-9.1125	-10.7425	1.7475	-7.3725	5.5875	0.0375004
69.5	51.69	59.41	64.93	65.45	38.97	18.13	44.59	33.51	21.5	1.99	0.92	-3.59	-1.85	-8.87	-0.35	-3.23	-4.65	4.12	-7.19	-5.01	-14.51	-4.67	-4.88	1.38	-7.51	-20.72	-9.13	-10.86	1.27	-7.35	5.83	0.25
69.75	52.6575	60.1375	65.6075	65.6975	39.4175	18.9875	45.1375	34.4275	21.5575	1.9875	0.897499	-3.4025	-1.3025	-8.9825	-0.7925	-3.6125	-4.4625	4.2875	-6.6025	-4.8425	-14.3725	-5.0725	-5.0325	1.5775	-7.4525	-21.0025	-9.2325	-11.2325	1.4675	-7.5125	5.9075	0.137501
70	52.33	60.13	65.64	65.65	40.06	19.5	45.94	34.52	21.28	1.92	0.809999	-3.52	-1.37	-8.95	-0.640001	-3.91	-4.58	3.67	-6.9	-5.31	-14.43	-5.19	-5.49	1.8	-7.67	-21.15	-9.46	-11.2	1.68	-7.91	5.99	0.24
70.25	52.655	59.895	66.195	65.745	40.745	20.265	46.345	34.895	21.395	2.195	0.705002	-3.255	-1.115	-9.165	-0.774998	-3.845	-4.655	3.985	-6.885	-5.535	-14.625	-5.045	-5.815	1.635	-7.755	-21.315	-9.615	-11.665	1.885	-7.735	5.915	-0.0649986
70.5	52.85	60.04	65.97	65.76	40.98	20.2	46.97	35.12	21.55	1.69	0.6	-3.45	-1.83	-9.08	-0.780001	-4.49	-4.55	3.44	-7.19	-5.76	-14.53	-5.41	-6.03	1.71	-8.2	-21.86	-9.79	-11.8	2.01	-7.83	5.55	0.27
70.75	53.2775	59.9175	66.1275	65.4075	40.8075	20.5475	47.0575	35.1475	21.6375	1.6275	0.157499	-3.5125	-2.0425	-9.2425	-1.0425	-4.8525	-4.8925	3.2875	-7.7325	-6.2225	-14.8425	-5.7625	-6.4725	1.6075	-8.1025	-21.7225	-10.1425	-11.8225	2.1175	-7.8925	5.4875	0.287498
71	53.2225	60.3425	66.0725	65.4125	41.0725	21.0625	47.6225	36.0225	21.7525	1.5125	0.502501	-3.6475	-2.1675	-9.1275	-1.2375	-4.4375	-4.5475	3.2325	-7.6275	-6.7175	-14.9375	-5.8475	-6.0975	1.7225	-8.1575	-21.1575	-9.7075	-11.8075	2.1325	-7.9875	5.1125	0.7425
71.25	53.855	60.485	66.295	65.435	41.645	21.925	48.345	36.375	21.825	1.805	0.595001	-3.535	-2.055	-8.875	-1.065	-4.875	-4.365	3.015	-7.305	-6.625	-14.665	-5.965	-6.335	2.175	-8.415	-20.565	-9.735	-11.695	2.165	-7.665	5.075	0.425001
71.5	54.09	60.83	66.52	65.32	42.05	22.37	49.17	36.89	21.92	1.85	0.84	-3.44	-2.56	-9.01	-0.849998	-4.77	-4.63	3.4	-7.32	-7.15	-14.57	-6.2	-6.35	1.68	-8.73	-20.13	-9.79	-11.59	2.13	-7.64	4.85	0.66
71.75	54.51	60.85	66.63	65.43	42.03	22.85	49.63	37.02	21.95	2.08	0.940001	-3.62	-2.49	-8.69	-1.18	-4.62	-4.2	3.22	-7.38	-7.38	-14.5	-6.2	-6.71	1.54	-8.51	-19.9	-10.1	-11.6	2.28	-7.86	4.81	0.77
72	54.78	61.14	66.37	65.29	42.29	23.13	50.31	37.4	21.98	1.69	0.759998	-3.67	-2.63	-8.88	-1.05	-4.91	-4.62	2.97	-7.29	-7.62	-15	-6.36	-6.9	1.43	-8.62	-20.03	-10.18	-11.55	2.35	-7.93	4.93	0.65
72.25	54.8475	61.3075	66.5075	65.0275	42.5375	23.7375	51.1075	37.7675	21.9775	1.5775	0.967501	-3.3425	-2.6125	-9.1225	-1.1925	-5.0225	-4.2725	3.0875	-7.4425	-7.9525	-15.0225	-6.3725	-7.0525	1.2875	-8.5725	-19.5025	-10.2425	-11.6925	2.3875	-8.1025	4.6975	1.0175
72.5	54.545	61.515	66.735	65.135	42.685	24.315	51.685	37.985	22.135	1.555	0.775002	-3.385	-2.555	-8.745	-1.305	-5.285	-4.055	3.005	-7.235	-7.845	-14.995	-6.405	-7.045	1.255	-9.035	-19.655	-10.595	-11.955	2.445	-8.065	4.745	0.875
72.75	55.3575	61.7175	66.5475	65.3375	42.7275	25.2775	52.3875	38.8875	22.7075	1.6075	0.967503	-2.7625	-2.5525	-8.5725	-0.582499	-4.9125	-4.0725	3.2375	-6.9725	-7.9025	-14.7925	-6.2125	-6.7625	1.2475	-8.6525	-19.4225	-10.3925	-11.8425	2.5175	-8.3125	4.5675	1.2275
73	55.21	61.83	66.55	65.14	42.64	25.84	52.72	38.99	22.67	1.98	0.859999	-3.02	-2.12	-8.3	-1.11	-4.75	-4.33	3.23	-7.24	-7.69	-14.4	-6.35	-7.18	1.11	-8.78	-19.67	-10.66	-11.91	2.92	-8.37	4.38	1.07
73.25	55.9675	62.4375	66.7675	65.5675	42.7375	26.7275	53.1375	39.5075	22.8275	1.6575	0.867498	-2.7325	-2.0125	-8.3525	-1.0925	-4.5625	-3.9125	3.3075	-7.2725	-7.8225	-14.1625	-6.4325	-7.1725	1.1675	-9.0325	-20.0025	-10.7625	-12.0025	2.8975	-8.6425	4.6475	1.0975
73.5	55.845	62.165	66.885	65.495	43.155	27.475	53.665	39.605	22.885	1.935	1.185	-2.845	-1.745	-8.365	-1.015	-4.645	-3.755	3.365	-7.525	-7.735	-14.505	-5.995	-7.015	1.135	-8.835	-19.885	-10.925	-11.895	2.835	-8.445	4.235	1.375
73.75	55.8025	62.6225	67.3225	65.2725	43.2625	28.5025	54.2225	39.8725	22.8225	1.7225	1.1525	-2.7775	-1.5175	-8.3275	-0.7575	-4.4975	-3.8375	3.4425	-7.4975	-7.8075	-14.5075	-6.1675	-7.0275	0.9925	-8.9475	-20.0475	-11.4375	-12.1975	2.7425	-8.7775	4.3525	1.6825
74	55.8425	62.7325	67.3525	65.3825	43.5625	29.2325	55.1025	40.2625	23.0625	1.7625	0.9025	-2.6875	-1.5875	-8.4675	-1.0175	-4.8075	-3.8175	3.5125	-7.3775	-7.9675	-14.7175	-6.1875	-6.6775	1.4125	-9.1575	-20.0175	-11.5875	-12.2775	2.9925	-8.9175	4.5025	1.4225
74.25	55.6425	62.4925	67.5125	64.9725	43.4325	30.4725	55.6225	40.6525	22.6025	1.9125	1.3325	-2.9475	-1.4875	-8.4475	-0.8675	-4.7975	-3.5675	3.1925	-7.4875	-7.8175	-14.7875	-6.8775	-7.1975	1.3625	-9.3775	-20.1075	-11.6275	-12.6975	3.1025	-8.6075	4.3325	1.1725
74.5	55.6975	62.2475	67.6975	64.9275	43.4375	30.8275	55.9075	40.9775	22.5075	1.7075	1.4375	-3.1225	-1.3025	-8.6925	-0.922501	-5.2225	-3.2425	3.1675	-7.5125	-7.5925	-14.4825	-6.8325	-7.2525	1.5875	-9.4425	-20.5725	-11.8725	-12.4925	3.0175	-8.7125	4.3675	1.3275
74.75	55.9225	62.4825	68.1225	64.7925	42.9025	31.0625	56.0525	40.9925	22.3125	1.6425	1.0525	-2.9775	-1.3275	-8.6075	-0.897499	-5.3675	-3.3675	3.1025	-7.4175	-7.6575	-14.9475	-7.0575	-7.1475	1.1125	-9.9375	-20.3675	-12.3975	-12.2375	3.1925	-8.4875	4.3125	0.9825
75	56.1175	62.6075	69.0975	64.7275	43.2475	31.9475	57.3075	41.7075	22.4175	1.9875	1.2975	-2.7725	-1.1725	-8.8725	-0.622499	-5.3025	-3.1125	3.1775	-7.2025	-7.5525	-14.6525	-7.5025	-6.8525	1.1975	-9.9025	-20.0225	-12.3425	-12.5225	3.0375	-8.5725	4.4775	1.0575
75.25	56.6325	62.4925	68.9625	64.5725	42.8225	31.9325	57.3025	41.7225	21.8625	1.4825	0.862499	-2.7275	-1.2075	-8.5975	-0.877501	-5.6275	-2.9375	2.8925	-7.3375	-7.6375	-14.9075	-7.9075	-7.3775	1.2625	-10.2475	-20.4675	-12.8275	-12.2175	3.4125	-8.7575	4.2525	1.0925
75.5	56.475	62.485	68.845	64.525	43.215	32.345	57.745	42.095	21.775	1.745	1.125	-3.105	-1.165	-8.685	-1.045	-6.305	-3.265	2.535	-7.615	-7.655	-14.925	-7.975	-7.385	0.925001	-10.695	-20.025	-13.045	-12.415	3.455	-8.695	4.345	0.895
75.75	56.5275	62.2675	68.9275	64.3875	43.6475	32.3775	58.1175	42.0175	21.4975	1.4175	1.0975	-2.7825	-1.0425	-8.7725	-1.2525	-6.0325	-2.9925	2.4675	-7.7725	-8.1425	-14.8625	-8.0525	-7.7425	0.507502	-11.1125	-20.6225	-13.1825	-12.0725	3.4675	-8.7125	4.4275	0.817501
76	56.6125	62.2725	69.4525	64.4125	43.8725	32.6925	58.8425	42.5025	21.7225	1.5325	0.8825	-2.8875	-1.1175	-8.8675	-1.1375	-5.8275	-2.7775	2.6325	-7.7575	-7.7975	-14.7275	-8.2675	-7.9875	0.5525	-11.0575	-20.3575	-13.0675	-11.7375	4.0025	-8.6375	4.0625	0.5725
76.25	56.9525	62.8625	69.7225	64.6825	44.6525	33.4825	59.2825	42.5725	21.7925	1.5025	1.4425	-2.7175	-1.0775	-8.2475	-0.8475	-6.0875	-2.8875	2.3525	-7.4575	-7.7675	-14.6775	-7.9975	-7.7375	0.542501	-11.0875	-20.5175	-13.1675	-11.5975	4.0925	-8.6575	3.9225	0.6425
76.5	57.2775	62.8975	70.0275	64.9175	45.6075	34.2275	59.6175	43.2675	21.6075	1.3875	1.4875	-2.6225	-0.4125	-8.3525	-0.5825	-6.2325	-3.4125	2.1775	-7.0425	-8.0425	-14.8225	-7.8525	-7.6725	0.6075	-11.0925	-20.2725	-13.4625	-11.4325	4.2575	-8.7325	3.7175	0.7575
76.75	57.195	62.815	70.355	64.855	45.975	34.755	59.925	43.675	21.495	1.465	1.865	-2.755	-0.115	-8.355	-0.174999	-5.695	-3.295	2.265	-7.435	-8.175	-14.935	-7.935	-7.895	0.775002	-11.475	-20.005	-13.435	-11.075	4.405	-8.795	3.855	0.535
77	57.3175	63.0175	70.1875	64.7675	46.7075	35.3775	60.7775	44.0975	21.5675	1.3975	1.9775	-2.6925	-0.022501	-7.7325	-0.202501	-6.1825	-3.4825	2.3875	-7.3625	-7.7225	-14.7625	-7.8125	-7.8725	0.707499	-11.4525	-20.0625	-13.6625	-10.5125	4.4675	-8.6825	3.4775	0.737499
77.25	57.1925	62.9225	70.4825	64.2525	46.8325	35.2525	61.1025	44.2425	21.1725	1.2825	2.0025	-2.9775	-0.157499	-7.6175	-0.1275	-6.0075	-3.3475	2.0025	-7.3275	-7.9275	-14.8275	-8.0975	-8.1475	0.4125	-11.3875	-20.1075	-14.0675	-10.6875	4.4625	-8.5775	3.4825	0.6325
77.5	57.7	63.45	70.81	64.48	47.49	36.02	61.8	44.73	21.22	2.14	2.54	-2.85	0.309999	-7.23	0.109999	-5.59	-2.99	2.46	-7.12	-7.69	-14.38	-7.6	-7.6	0.58	-11.27	-19.79	-14.16	-10.27	4.29	-8.35	3.4	0.66
77.75	57.3325	63.1025	70.7825	64.2125	47.6625	35.9425	61.9425	44.8325	21.2425	1.6725	2.4825	-3.1975	0.372499	-7.0475	0.0724983	-5.5775	-2.9875	1.9625	-7.4475	-8.1775	-14.5875	-7.8375	-7.8375	0.00249863	-11.2475	-20.4275	-14.3975	-10.2275	4.1825	-8.3375	3.4925	0.662498
78	57.7325	63.3525	71.2125	64.2425	48.6025	36.8725	62.7225	45.2325	20.9425	2.0525	2.8025	-2.9675	0.452499	-7.2175	0.352501	-5.3375	-2.9775	2.0425	-6.9475	-8.1375	-14.5175	-6.9275	-7.4475	0.102501	-11.5875	-20.0875	-14.6175	-9.8875	4.1125	-8.1075	3.4925	0.502501
78.25	58.0975	63.2975	71.5175	64.3175	49.3975	36.9475	62.9475	45.6575	21.2475	2.4375	2.9675	-2.8325	0.7875	-7.0125	0.677502	-5.1425	-2.7725	1.9275	-7.0025	-8.3925	-14.2625	-6.7725	-7.5225	0.5275	-11.6525	-19.9725	-14.5725	-9.9125	4.0775	-8.2725	3.7075	0.487501
78.5	58.0225	63.3225	71.3925	63.7825	49.5725	37.5825	63.3925	45.7525	21.5425	2.2825	2.9425	-2.7875	1.4325	-6.7175	0.9125	-4.6175	-2.6175	1.9225	-7.4075	-8.3575	-13.9475	-5.9975	-7.7975	0.702499	-11.9075	-19.9475	-14.8975	-9.8875	4.2225	-8.1675	3.4925	0.452499
78.75	58.0925	63.2525	71.6225	63.8725	49.7725	38.0725	63.7025	45.7325	21.5925	2.3125	3.0625	-2.8175	1.2525	-6.2675	1.1425	-4.7675	-2.5575	1.7925	-7.2275	-8.3375	-14.2075	-5.7775	-7.9275	0.4125	-12.0175	-20.0775	-15.1575	-10.0075	3.9625	-8.1875	3.7525	0.4725
79	58.1125	62.5425	71.2625	63.4825	49.6325	37.9825	63.4125	45.6825	21.4525	1.6625	2.6325	-3.0675	1.0025	-6.5875	1.0725	-5.2575	-3.0075	1.4125	-7.7675	-8.7675	-14.4375	-5.8075	-8.4875	-0.137501	-12.3175	-20.2675	-15.8275	-10.1875	4.1125	-8.0075	3.6325	0.262499
79.25	58.2125	62.4825	71.3725	63.4225	49.9625	38.5825	63.9225	45.7425	21.7425	1.9425	2.8925	-2.9975	1.5725	-6.1575	1.3025	-4.9375	-2.8175	1.2525	-7.2175	-8.8075	-14.3475	-5.5775	-8.5675	-0.00749969	-12.3275	-19.9275	-15.9075	-10.1675	3.9225	-7.5575	3.6225	0.0125008
79.5	58.5175	62.0875	71.5175	63.2575	50.1175	38.5875	64.2675	45.9675	21.5275	1.7675	2.6975	-2.9825	1.6675	-5.9025	1.6875	-5.2425	-2.8925	1.2975	-7.8125	-8.8725	-14.6825	-5.2825	-8.5825	0.0874996	-12.4925	-20.1525	-16.0525	-9.9225	3.6975	-7.2525	3.6675	-0.112501
79.75	58.405	61.605	71.035	62.565	49.905	38.895	64.875	45.685	21.275	1.605	2.325	-3.265	1.425	-5.805	1.585	-5.275	-2.845	0.834999	-8.005	-9.165	-15.225	-5.295	-9.265	-0.465	-12.475	-20.515	-16.745	-10.095	3.735	-7.195	3.625	-0.165001
80	58.68	61.23	71.1	62.74	50.34	39.38	65.66	46.32	21.07	1.86	2.38	-3.18	1.58	-5.78	1.93	-5.45	-2.68	0.59	-8.07	-9.35	-15.12	-5.09	-9.4	-0.620001	-12.61	-20.48	-16.92	-9.96	3.73	-7.07	3.56	-0.220001
80.25	58.48	60.79	71.07	62.5	50.32	39.15	66.09	46.53	20.81	1.98	1.78	-3.56	1.32	-5.62	1.75	-5.47	-2.75	0.19	-8.21	-9.83	-15.47	-5.04	-10.04	-0.799999	-13.16	-20.71	-17.22	-10.26	3.5	-6.83	3.88	-0.549999
80.5	58.92	61.02	70.79	62.18	50.68	39.92	66.87	46.58	21.12	2.18	1.86	-3.5	1.47	-5.2	1.68	-5.26	-2.18	0.5	-7.97	-9.5	-15.26	-4.64	-9.97	-0.800001	-12.99	-21	-17.56	-10.24	3.42	-6.69	3.88	-0.610001
80.75	59.1625	60.6425	71.3625	62.2025	51.0925	39.9225	67.4825	46.7725	20.7325	2.0325	1.7725	-3.7275	1.3825	-5.1875	1.6425	-5.6375	-2.2975	0.752499	-7.8375	-9.2475	-15.1875	-4.7875	-9.8175	-1.1275	-13.5575	-21.2775	-17.5575	-10.2775	3.3825	-6.7875	4.1925	-0.7875
81	59.41	60.55	71.15	61.59	50.93	40.19	67.9	47.1	20.33	2.17	1.55	-3.9	1.36	-5.09	1.33	-5.53	-2.4	0.709999	-7.82	-9.48	-15.72	-4.63	-9.9	-1.29	-13.64	-21.32	-17.82	-10.59	3.35	-6.41	3.94	-0.880001
81.25	59.4875	60.7875	71.1975	61.5375	50.9275	40.9175	68.5375	47.5075	20.0575	2.2075	1.5975	-3.9425	1.4175	-4.9925	1.3675	-5.6125	-2.4025	0.717499	-7.6125	-9.1525	-15.9625	-4.3325	-9.6725	-1.4225	-13.7825	-21.5925	-17.9025	-10.8125	3.0575	-6.5425	4.1975	-0.712502
81.5	59.4325	60.9725	71.3425	61.2925	51.0325	41.3725	68.8425	47.4425	20.0425	2.2425	1.9025	-3.9475	1.2525	-5.1275	1.4225	-5.6675	-2.1175	0.7125	-7.5075	-9.3075	-15.8075	-4.6075	-9.1875	-1.3075	-14.0175	-21.5075	-17.4275	-10.9675	3.1325	-6.3975	4.1225	-0.8575
81.75	59.4375	61.3475	71.2975	61.0875	51.3775	42.0675	69.0775	47.7175	19.9775	2.2675	2.1275	-4.0625	1.5575	-4.9025	1.5375	-5.6025	-2.2625	0.5075	-7.0825	-8.7325	-16.2025	-4.3825	-9.3625	-1.5325	-14.1425	-21.6125	-17.4225	-11.0225	3.0475	-6.1125	4.2475	-1.1825
82	59.435	61.285	70.895	60.155	51.145	42.265	69.295	47.885	19.895	2.175	2.045	-4.155	1.465	-4.915	1.945	-5.545	-2.515	0.605	-7.255	-9.005	-16.315	-4.225	-9.565	-1.405	-14.385	-21.965	-17.585	-11.045	2.835	-5.905	4.245	-1.175
82.25	59.7675	61.5675	71.2775	60.2975	51.2975	43.0275	70.1475	48.5275	19.9975	2.3375	2.2175	-4.1425	1.6575	-4.5325	1.9475	-5.6125	-2.2825	0.5075	-6.6025	-8.2625	-16.0725	-3.9725	-8.9025	-1.1025	-13.9725	-21.9725	-17.0725	-11.1525	2.7175	-6.1825	4.4675	-1.0025
82.5	59.505	61.325	71.245	59.855	51.625	43.625	70.705	48.325	19.855	2.205	2.625	-4.525	1.535	-4.575	1.965	-5.785	-2.295	0.754999	-6.515	-8.235	-15.755	-3.805	-9.385	-1.435	-14.195	-21.965	-16.975	-11.385	2.845	-6.155	4.495	-1.185
82.75	59.6425	61.9325	71.3425	60.0025	51.9325	44.0825	70.8025	49.0025	20.0425	2.0825	2.9125	-4.5875	1.6125	-4.2375	2.1025	-5.9275	-1.7875	1.0925	-6.2075	-8.1575	-15.4675	-3.7675	-8.8175	-0.957499	-14.0775	-22.0275	-17.0875	-11.5975	2.4325	-5.9075	4.7325	-1.2575
83	59.31	61.59	71.32	59.86	51.96	44.53	71.22	49.19	19.87	2.02	3.1	-4.74	1.69	-4.3	2.02	-5.7	-2.24	0.719999	-5.69	-8.31	-14.47	-3.84	-9	-1.19	-14.3	-22.16	-16.9	-12	2.46	-5.88	4.64	-1.22
83.25	59.425	61.605	71.405	60.165	52.465	44.845	71.595	49.315	19.785	1.905	3.515	-4.625	1.555	-4.035	2.055	-5.675	-2.115	1.065	-5.465	-7.885	-13.865	-4.195	-8.905	-0.715	-14.105	-22.135	-16.835	-11.985	2.635	-5.875	4.595	-1.355
83.5	58.9425	61.2325	71.1625	59.6325	52.0225	44.6525	71.2425	49.2525	19.6825	1.6925	3.2925	-4.5275	1.3425	-3.7975	2.0325	-5.7675	-2.2975	0.782499	-5.6175	-7.9375	-13.8175	-4.2275	-9.4375	-0.797501	-14.2575	-22.4375	-17.1375	-12.4575	2.3025	-5.7575	4.7125	-1.2575
83.75	59.085	61.175	71.085	59.935	52.425	45.485	71.625	49.445	20.095	2.345	3.595	-4.195	2.055	-3.245	2.205	-5.325	-2.035	0.955	-5.335	-8.015	-13.605	-4.055	-9.545	-0.525	-14.405	-22.405	-16.965	-12.245	2.465	-5.945	4.655	-1.175
84	58.965	60.955	70.885	59.585	52.065	45.555	71.695	49.155	19.785	2.155	3.455	-3.915	1.715	-3.535	2.225	-5.615	-2.305	0.775002	-5.265	-8.055	-13.705	-4.745	-9.675	-0.744999	-14.595	-22.225	-17.145	-12.615	2.495	-5.905	4.545	-1.135
84.25	58.9525	60.9525	70.5325	59.4025	52.1525	46.1225	72.1225	49.3425	19.7625	2.1425	3.2025	-3.8975	2.0225	-3.0875	2.4025	-5.6475	-2.3475	0.872499	-5.0575	-8.2175	-13.5075	-4.8575	-9.5475	-1.0375	-14.8775	-22.2575	-17.3575	-12.7175	2.5725	-5.8875	4.5625	-1.2475
84.5	58.87	60.59	70.73	59.16	51.95	46.33	72.17	49.22	19.88	2.18	3.39	-3.99	2.17	-3.1	2.16	-5.26	-2.44	0.709999	-4.56	-8.19	-13.52	-5.3	-9.54	-1.24	-14.79	-22.22	-17.17	-12.94	2.53	-6.11	4.89	-1.31
84.75	58.7925	60.6425	70.4125	58.9925	52.0125	46.5425	72.1125	48.8625	19.6725	2.1125	2.8525	-4.5075	1.8225	-2.9975	2.0125	-5.5275	-2.7375	0.732502	-4.4675	-8.0475	-13.5075	-5.2775	-9.9675	-1.3175	-14.7075	-22.7075	-17.6575	-13.1675	2.3325	-6.0275	4.9725	-1.2775
85	58.4975	60.2775	70.2375	58.5675	52.2875	46.8875	72.4375	49.0775	19.9275	2.3075	3.0075	-4.4625	2.2375	-2.7525	1.9975	-5.5425	-2.9925	0.467499	-4.0625	-8.3825	-14.1225	-5.4225	-10.1425	-1.7125	-15.1025	-22.9925	-17.8025	-13.1125	2.3575	-6.0025	4.9775	-1.3325
85.25	58.3975	60.0375	70.1175	58.7375	52.1575	46.9975	72.6575	48.8275	19.8375	2.1475	3.3675	-4.2625	2.0375	-2.4725	1.8275	-5.5525	-3.1725	0.1075	-3.3925	-8.4225	-14.1125	-5.9825	-10.0525	-2.1625	-15.2025	-23.1825	-18.2325	-13.2325	2.1175	-5.8125	5.2975	-1.6025
85.5	58.4375	60.0975	69.9275	58.6575	52.5275	47.2375	73.0775	49.1275	19.9675	2.5975	3.4175	-4.2025	2.0075	-2.5325	1.9575	-5.8325	-3.3025	0.567501	-3.0425	-8.2925	-14.0425	-5.9825	-9.9025	-2.1625	-15.4325	-23.0625	-17.7625	-13.2125	2.1475	-6.0025	5.4675	-1.6125
85.75	58.74	60.36	70.42	58.8	52.32	47.82	73.2	49.8	20.08	2.65	3.63	-4.19	1.81	-1.94	2.11	-5.46	-2.96	0.730001	-2.13	-8.17	-14.08	-5.52	-9.91	-2.42	-15.34	-22.86	-17.69	-13.16	2.41	-6.1	5.42	-1.73
86	58.795	59.975	70.245	58.825	52.505	48.595	73.405	50.145	20.015	2.545	4.145	-4.005	2.235	-2.015	1.865	-5.565	-3.195	0.704998	-1.735	-8.465	-14.445	-5.625	-9.905	-2.355	-15.485	-22.575	-17.525	-12.825	2.375	-6.025	5.585	-1.935
86.25	59.2675	59.9075	70.5975	59.0475	52.6975	48.8475	73.8175	50.2475	20.0275	2.6775	4.2475	-3.8325	2.0875	-1.7225	1.9975	-5.9725	-3.2825	0.617498	-1.2925	-8.2325	-14.5025	-5.3625	-9.3525	-2.2525	-15.7125	-22.5825	-17.4525	-12.7525	2.3575	-5.8825	5.4175	-1.8925
86.5	59.2575	59.9675	70.7075	58.9475	52.7175	49.4775	74.1275	50.4175	20.0975	2.8075	4.3375	-3.7325	1.9475	-1.5225	1.5175	-5.8125	-3.2825	0.717501	-0.9125	-8.1225	-14.3825	-5.4925	-9.2625	-2.3325	-15.4725	-22.5925	-17.2025	-12.8025	2.3475	-5.9325	5.4975	-1.9125
86.75	59.1725	59.7525	70.6425	58.8625	52.5425	49.7625	73.7225	50.4725	20.0525	2.8125	4.0925	-3.4475	2.1725	-1.3375	1.6325	-5.5875	-3.3075	0.6525	-0.237499	-8.3875	-14.5575	-5.4675	-9.8275	-2.7075	-15.7675	-22.6275	-17.4575	-12.5975	2.1325	-6.1575	5.7825	-1.7575
87	59.53	59.77	70.57	58.92	52.66	50.38	74.14	50.7	19.86	2.76	4.07	-3.31	2.39	-1.09	1.62	-5.67	-3.32	0.73	0.16	-8.29	-14.52	-5.3	-9.76	-2.67	-16.06	-22.38	-17.49	-12.87	2.16	-5.92	5.73	-1.97
87.25	59.09	59.65	70.34	58.71	52.56	51.09	73.68	50.94	19.8	2.59	4.02	-3.07	2.8	-1.14	1.27	-6.26	-3.68	0.85	0.379999	-8.23	-14.68	-5.24	-9.72	-2.79	-16.29	-22.28	-17.55	-13.24	2.46	-5.8	5.62	-2.28
87.5	58.96	59.4	70.15	58.77	52.82	51.33	73.95	50.72	19.56	2.5	4.39	-2.48	2.94	-1.05	1.03	-5.92	-3.62	0.939999	0.519999	-8.13	-14.67	-5.05	-9.57	-2.85	-15.99	-22.29	-17.68	-13.33	2.36	-5.79	5.6	-2.17
87.75	59.09	59.56	70.13	58.95	52.82	51.47	73.72	51.07	19.63	2.62	4.3	-2.28	3.2	-0.639999	1.56	-6.46	-3.52	1.22	0.77	-8.28	-14.81	-5.01	-9.67	-2.87	-15.78	-22.2	-17.78	-13.38	2.31	-5.6	5.7	-2.41
88	58.9	59.1	70.08	58.31	52.49	51.77	73.89	51.09	19.64	2.25	4.14	-2.38	3	-0.800001	1.37	-6.7	-3.87	0.82	0.860001	-8.58	-14.96	-5.23	-9.76	-3.13	-15.83	-22.42	-17.93	-13.81	1.99	-5.37	5.78	-2.4
88.25	58.93	59.21	69.82	58.28	52.13	52.56	73.86	50.94	19.53	2.33	4.15	-2.22	2.86	-0.15	1.1	-6.93	-3.67	1.08	1.16	-8.62	-15.14	-5.19	-10.01	-3.3	-16.17	-22.34	-17.85	-13.8	2.2	-5.15	5.44	-2.49
88.5	59.0825	59.1125	69.8525	57.7525	51.9625	52.6825	73.7525	51.0825	19.4225	2.4625	4.3225	-2.1775	2.8725	-0.127499	0.8925	-7.0375	-4.5975	1.1425	1.0525	-8.5375	-15.5075	-5.7375	-10.0075	-3.7075	-16.1175	-22.4175	-17.7875	-14.1375	2.1425	-4.9975	5.3225	-2.4675
88.75	59.0825	58.9725	70.1725	57.6925	51.7925	53.4425	73.8925	51.2025	19.2625	2.2525	4.2725	-2.0375	2.5925	0.142502	1.1725	-7.5075	-4.6675	1.4625	1.6025	-8.2175	-15.7175	-5.2475	-10.2175	-3.6775	-15.9475	-22.5775	-17.9475	-14.0975	2.5225	-4.8575	5.3225	-2.9875
89	58.5475	59.2675	69.9375	57.3475	51.5075	53.8675	73.6375	51.3675	19.1875	2.2975	3.9575	-2.4125	2.7975	0.127502	0.957502	-7.6925	-4.8925	1.3075	1.7375	-8.1225	-15.6025	-5.5625	-9.9525	-3.9225	-16.0525	-22.6225	-18.2725	-14.4125	2.3275	-4.5125	5.2075	-3.0225
89.25	58.8525	58.8225	69.4025	57.2225	51.2825	54.3325	73.4425	51.1825	18.8125	2.2225	3.7025	-2.5375	2.3325	0.212502	0.5625	-8.1575	-5.3775	1.0725	1.8825	-8.3175	-15.8075	-5.9375	-10.0375	-4.2875	-16.2475	-22.5575	-18.8075	-14.4475	2.3925	-4.3175	5.1425	-3.2175
89.5	58.9425	59.1225	69.8425	57.3825	51.4325	55.0125	73.8825	51.4325	18.8025	2.3325	3.9125	-2.4875	2.7825	0.972498	0.422499	-8.0775	-5.6275	0.942499	1.9925	-7.6375	-15.4075	-5.5875	-9.7175	-4.2175	-16.0975	-22.5975	-18.5475	-14.5275	2.3325	-3.9475	4.9325	-3.3175
89.75	58.785	59.065	69.205	57.345	51.095	55.975	73.395	51.435	18.885	2.125	4.035	-2.195	3.065	0.905001	0.264999	-8.745	-5.695	1.035	2.465	-7.375	-15.685	-5.435	-9.715	-3.925	-16.125	-22.625	-18.285	-14.215	2.405	-3.805	4.915	-3.515
90	58.66	59.26	69.16	57.4	51.34	56.1	73.65	51.7	18.63	2.02	4.12	-2.46	2.67	1.19	0.0799999	-8.7	-5.81	1.27	2.92	-7.26	-15.74	-5.62	-9.42	-3.81	-16.34	-22.87	-18.69	-14.62	2.31	-3.47	4.99	-3.83
90.25	58.8325	59.0325	69.1925	57.5225	50.9925	56.7225	73.6825	52.0925	18.4925	1.9725	3.9325	-2.7575	3.1225	1.6425	-0.387501	-8.9675	-5.8175	1.2425	3.2725	-6.7875	-15.7875	-5.4975	-9.0275	-3.8175	-16.3475	-23.0675	-18.7075	-14.5375	2.3725	-3.4675	5.0025	-3.9075
90.5	58.5625	59.2425	68.7725	57.6425	51.1325	57.2125	73.7625	52.0025	18.1725	1.9125	3.9025	-2.6975	3.3425	2.1325	-0.477499	-9.0675	-5.8275	1.0325	3.2925	-6.3175	-16.0375	-5.5975	-8.8875	-3.9875	-16.4275	-22.9675	-18.8175	-14.6075	2.2425	-3.3375	5.0325	-3.9375
90.75	58.525	58.655	68.515	57.255	50.675	57.355	73.315	51.585	17.575	1.685	3.405	-3.125	3.385	1.745	-0.615	-9.325	-6.065	0.855	3.325	-6.245	-16.255	-5.465	-9.135	-4.505	-16.805	-23.255	-19.555	-14.945	2.175	-2.945	5.065	-4.295
91	58.2325	58.2825	68.2125	57.0025	50.3925	57.6825	73.3725	51.3625	17.7225	1.4925	3.6525	-3.1575	3.4025	2.0825	-1.1675	-9.5375	-6.4575	0.542501	3.2725	-6.2075	-16.5675	-5.4275	-8.9275	-4.5375	-16.5675	-23.3675	-19.4575	-14.8775	2.1125	-2.6675	4.8925	-4.3375
91.25	58.09	57.82	68	56.98	50.46	58.03	73.27	51.18	17.6	1.06	3.47	-3.23	3.24	2.27	-1.2	-9.92	-6.67	0.52	3.5	-5.7	-16.46	-5.5	-8.77	-4.38	-16.36	-24.08	-19.71	-14.7	2.33	-2.34	4.71	-4.7
91.5	58.3975	57.6775	67.7275	57.1275	50.4075	58.5075	73.1975	51.4175	16.9275	1.0075	3.0875	-3.3525	3.4575	2.6975	-1.2525	-9.9725	-6.5425	0.497499	3.5175	-5.1825	-16.4825	-5.8825	-8.7925	-4.4325	-16.4725	-23.8225	-19.9025	-14.6925	2.2775	-2.3025	4.4275	-4.4025
91.75	58.2575	58.0775	67.5675	56.9875	50.3575	58.7875	73.0275	51.0775	16.5675	0.9475	3.1875	-3.4225	3.5375	3.0175	-1.3125	-10.0525	-6.3025	0.247501	3.8475	-4.9125	-16.6525	-5.5025	-9.0925	-4.6725	-16.4325	-23.8225	-20.2825	-14.6525	1.9875	-1.9725	4.4875	-4.5025
92	57.87	57.56	67.2	56.71	49.97	59.2	73.25	50.72	16.82	0.75	3.05	-3.62	3.33	3.28	-1.4	-10.16	-6.57	-0.17	3.57	-4.16	-16.73	-5.1	-8.65	-4.67	-16.42	-24.06	-20.62	-14.77	2.09	-1.71	4.38	-4.76
92.25	57.6525	57.7225	67.0325	56.4925	50.1625	59.5825	73.2625	50.6725	16.6325	0.6525	3.5225	-3.8875	3.4525	3.8025	-1.6775	-10.5275	-6.8075	0.0424995	3.3525	-3.4175	-16.7475	-5.2075	-8.6475	-4.3275	-16.5475	-24.5675	-20.9275	-14.7475	1.8625	-1.6175	4.4225	-4.6675
92.5	57.4275	56.9875	66.7575	55.9375	49.9375	59.8975	73.0975	50.2975	16.5775	0.4475	3.1775	-4.0325	3.2675	3.9875	-1.4925	-10.7825	-7.1525	-0.112499	3.4375	-3.0925	-17.0525	-5.5025	-8.6525	-4.5525	-16.4425	-25.0125	-21.5625	-14.9325	2.2075	-1.5225	4.0375	-4.7225
92.75	57.64	56.93	66.7	55.51	49.78	60.1	73.02	50.1	16.35	0.48	2.72	-4.02	3.32	4.17	-1.69	-11.06	-7.13	-0.52	3.39	-2.51	-16.98	-5.04	-8.6	-4.76	-16.53	-25.14	-21.9	-15.17	1.99	-1.38	3.93	-4.54
93	57.7025	56.7925	66.9425	55.3325	49.4825	60.5525	72.8425	49.9325	16.0925	0.352501	3.1125	-4.5275	3.7525	4.5125	-1.9175	-11.1875	-7.7275	-0.2475	3.7525	-1.8075	-17.0075	-4.7975	-8.4975	-4.6975	-16.5175	-25.5175	-22.2575	-15.5075	2.2425	-1.3075	3.7125	-4.6475
93.25	57.4925	57.0125	66.5725	55.0125	49.7325	60.8025	72.9025	49.6925	16.1925	0.312498	3.1225	-4.4975	4.2925	4.9725	-1.8975	-11.5175	-7.6575	-0.577501	3.8325	-1.1275	-16.4775	-4.5675	-8.3075	-4.9275	-16.2575	-25.3875	-22.4675	-15.5675	2.3025	-1.2875	3.6625	-4.6775
93.5	57.2175	56.2875	66.3275	54.9575	49.4175	60.9475	72.7375	49.5975	15.6675	-0.4825	2.7575	-4.8325	4.1275	5.0875	-2.1025	-11.9625	-7.8225	-0.952499	3.6975	-0.3925	-16.7425	-4.5325	-8.2725	-5.4725	-16.4325	-25.9625	-22.7325	-15.8125	2.3675	-1.2025	3.5375	-4.7025
93.75	57.1	55.74	66.13	54.67	49.06	61.23	72.84	49.41	15.33	-0.569998	3.1	-4.95	4.44	5	-2.15	-12.06	-8.01	-0.959999	3.53	-0.349998	-16.45	-4.05	-8.23	-5.11	-16.32	-26.01	-22.79	-15.63	2.34	-1.19	3.7	-4.85
94	57.005	55.495	66.025	54.905	49.135	61.945	72.815	49.565	15.155	-0.625001	3.565	-4.995	4.735	5.615	-2.185	-12.105	-7.875	-0.915	3.575	0.355	-16.365	-3.775	-8.165	-4.975	-16.075	-25.915	-22.805	-15.475	2.285	-0.905	3.815	-5.195
94.25	56.6175	55.7775	65.9075	54.6975	49.1475	62.3375	72.9575	49.6175	15.0975	-0.3325	3.4275	-5.0025	5.2375	6.1075	-2.3925	-12.1725	-8.2925	-1.0425	3.5975	0.6975	-16.1725	-3.5625	-7.9625	-4.7625	-15.9625	-25.7725	-23.5125	-15.2025	2.4975	-0.752501	3.2875	-5.0325
94.5	56.945	56.505	65.995	54.645	49.075	63.275	72.865	49.785	15.185	0.155	4.275	-5.085	5.835	6.685	-2.215	-11.985	-8.505	-0.775	3.985	1.545	-15.745	-2.905	-7.585	-4.275	-15.835	-24.955	-23.315	-14.905	2.565	-0.385	3.205	-5.385
94.75	56.7725	56.1625	65.8125	54.3625	49.2025	63.7825	72.9825	49.6725	14.6825	0.4025	4.6125	-4.9575	5.6225	6.5425	-2.4975	-12.1075	-8.8975	-0.957499	3.6925	2.2125	-15.6475	-2.5575	-7.7175	-4.2875	-15.7275	-25.1475	-23.6375	-14.5375	2.6925	-0.2475	2.9525	-5.3975
95	56.6625	56.4525	65.8225	54.1925	49.3325	64.2425	73.1525	49.3325	14.7525	0.7225	4.7225	-4.6675	6.3725	6.9725	-2.3875	-12.1675	-8.7975	-1.1875	3.6125	2.5125	-15.8875	-1.8075	-7.1775	-3.7075	-15.2475	-25.1175	-23.7175	-14.5275	2.4325	0.0725002	3.1725	-5.6775
95.25	56.5675	56.5775	65.6575	54.3375	49.1075	64.4275	73.5875	49.7375	14.3775	1.0675	4.6975	-4.6025	6.4075	7.6375	-2.5025	-12.5025	-8.9225	-1.6125	3.2475	3.0775	-15.5825	-1.8025	-6.9825	-3.1225	-15.0225	-24.3125	-24.1125	-14.5825	2.7175	0.487501	3.1375	-6.3425
95.5	56.35	56.31	65.47	53.67	48.99	64.86	73.67	49.63	14.54	1.06	5.27	-4.49	6.59	7.84	-2.61	-12.84	-9.08	-1.81	3.19	3.23	-15.92	-1.76	-6.57	-3	-15.04	-24.24	-24.38	-14.72	2.95	0.580001	3.01	-6.54
95.75	56.1125	56.6625	65.4225	53.7725	48.8425	65.3825	74.0025	49.2425	14.1925	1.1525	6.1225	-4.4275	6.8425	8.3925	-2.9875	-13.3875	-9.6575	-2.1775	3.0725	3.7925	-15.9375	-1.4675	-6.3975	-2.3275	-15.0375	-24.3275	-24.7475	-15.3075	2.9025	1.2525	2.7425	-6.8975
96	55.8975	56.0975	65.5575	53.5875	48.5075	65.6675	74.1075	48.7375	13.8975	1.3075	7.0575	-4.1125	6.6675	8.1075	-3.2325	-13.4725	-9.4625	-2.3325	2.5675	3.6875	-16.1525	-1.0625	-6.3925	-2.1825	-14.9125	-23.6325	-24.9025	-15.3325	3.1175	1.4775	2.5475	-7.1425
96.25	56.21	56.31	65.25	53.3	48.39	66.12	74.15	48.76	13.79	1.53	7.74	-4.55	6.71	8.34	-3.39	-13.88	-9.75	-2.62	2.32	4.1	-16.27	-0.49	-5.87	-1.21	-14.81	-23.86	-25.23	-15.52	3.22	2.18	2.46	-7.86
96.5	55.7175	55.6175	64.8175	53.0875	48.1775	66.2575	74.0675	48.6275	13.2475	1.5775	7.9375	-4.6225	6.5175	8.5275	-3.9825	-13.8325	-10.2925	-2.4725	2.0175	4.3375	-15.9125	-0.132501	-5.4925	-0.7825	-14.5225	-24.1325	-25.7225	-15.8125	3.2075	2.6775	2.1575	-8.0425
96.75	55.3975	55.4375	64.6775	52.5775	47.7775	66.3075	74.0575	48.6375	13.1275	1.7175	8.3075	-4.8525	6.8275	8.8275	-4.0825	-14.2425	-10.3425	-2.5725	1.7875	4.4875	-15.7925	0.3275	-5.4825	-0.0824995	-14.5025	-23.8525	-26.0825	-16.0725	3.3775	3.0075	2.0375	-8.4225
97	55.3975	55.8775	64.6075	52.0875	47.7775	66.7475	74.1575	48.4675	12.8975	1.7275	8.8775	-4.6325	6.7775	9.3675	-4.2725	-15.0925	-10.6225	-2.7825	1.6775	4.4875	-15.4825	1.0675	-5.0525	0.777501	-14.1025	-23.9125	-26.3725	-16.4425	3.5575	3.4375	1.9275	-8.9225
97.25	55.5	55.83	64.76	51.85	47.88	66.64	73.94	48.13	12.92	2.56	9.04	-4.91	6.9	9.21	-4.15	-14.88	-10.86	-2.6	2	4.78	-14.85	1.9	-4.79	1.45	-13.57	-23.67	-26.38	-16.63	3.51	3.77	1.7	-8.98
97.5	55.4325	55.7025	64.5925	51.6825	47.7025	66.9925	73.6125	47.7825	12.4325	2.5525	9.0225	-5.0775	7.1925	9.6525	-4.3875	-15.4375	-10.8075	-2.7175	1.5625	4.8525	-14.8075	2.3425	-4.7075	1.8725	-13.8975	-23.5275	-26.8075	-16.9375	3.6025	4.0725	1.4225	-9.0975
97.75	55.3225	55.8125	64.4425	51.7425	47.3725	66.9025	73.6825	48.0925	12.4125	2.7525	9.2025	-4.7475	7.2925	9.6025	-4.6075	-15.3475	-11.0475	-2.8675	1.7925	5.0625	-14.5875	2.8025	-3.9575	2.7825	-13.8975	-23.1175	-26.8575	-16.8075	3.9325	3.8525	1.3325	-9.1175
98	55.7775	55.6975	64.2375	51.2975	47.4775	67.0575	73.3175	47.9475	12.0875	3.1775	9.1475	-4.7325	7.5975	9.6575	-4.3125	-15.2425	-11.2325	-2.9325	1.9375	5.2875	-14.2625	3.2175	-4.1025	3.0575	-13.7225	-22.9225	-27.0525	-17.0725	4.1975	4.2075	1.1975	-9.6025
98.25	55.3125	55.3225	64.3225	51.2825	47.7625	67.1125	72.8325	47.5025	11.8325	3.3725	9.3725	-4.3075	7.8625	9.7825	-4.8175	-15.9975	-11.5175	-3.3075	2.0225	5.4525	-14.1775	2.8825	-3.9675	3.5525	-13.6475	-22.5675	-27.2775	-17.0075	4.5325	4.0125	0.8825	-9.4275
98.5	55.525	54.765	64.435	51.365	47.805	67.295	73.115	47.655	11.845	3.845	9.365	-4.085	8.075	9.615	-4.915	-15.725	-11.435	-2.865	2.165	5.645	-13.655	3.415	-3.725	4.395	-13.425	-22.265	-27.255	-16.625	4.845	4.315	0.705	-9.865
98.75	55.5325	54.5325	64.5725	51.5225	47.7325	67.7125	72.9625	47.8425	11.9925	4.0625	9.6325	-3.9275	7.8425	10.1325	-4.6175	-15.8275	-11.1975	-3.0575	2.1725	5.7125	-12.9575	3.6925	-3.2975	4.6925	-12.9675	-21.8975	-27.1175	-16.8075	5.0625	4.5725	0.632501	-10.2675
99	54.995	54.075	64.605	50.755	47.425	67.485	72.535	47.645	11.545	4.085	9.615	-4.045	8.035	9.935	-5.335	-16.035	-11.535	-3.505	1.955	5.945	-12.705	3.685	-3.315	4.905	-12.795	-21.825	-27.205	-17.295	5.045	4.795	0.565	-10.405
99.25	55.1275	54.4575	64.8775	51.0675	47.3275	68.1275	72.8775	47.5675	11.7375	4.6575	9.7475	-4.1325	8.3175	10.2275	-5.3125	-16.0225	-11.4325	-3.4225	1.8775	5.9875	-12.1625	4.3675	-2.9725	5.6275	-12.3625	-20.9025	-26.8625	-17.1225	5.2675	4.8575	0.5075	-10.6325
99.5	54.6675	53.8675	64.2475	51.2075	46.6575	68.4975	72.6275	47.3775	11.5175	5.0675	9.5275	-3.9225	8.6375	10.0675	-5.9725	-15.7825	-11.3125	-3.5325	1.6875	6.0675	-11.4825	4.2275	-3.1225	5.8575	-12.2425	-20.9025	-26.8225	-16.9125	5.4075	5.2075	0.1975	-10.8125
99.75	55.3675	53.4075	64.1875	50.9475	46.7775	68.3675	72.4975	46.9875	10.8875	5.3475	9.3975	-3.4725	8.7775	9.8275	-5.9525	-15.9525	-10.8825	-3.8825	1.5475	5.9975	-11.0225	4.5075	-2.9725	6.1575	-12.0525	-20.4925	-26.9925	-16.7325	5.6475	5.2875	0.367499	-11.3025
100	54.63	53.05	64.32	51.09	46.56	68.94	72.5	47.22	10.98	5.67	9.73	-3.3	8.93	9.95	-6.34	-16.02	-11.27	-3.87	1.46	6.54	-10.1	4.94	-2.67	6.82	-11.48	-20.02	-26.85	-16.79	5.59	5.52	0.400001	-11.51
100.25	54.29	52.88	63.83	51.06	45.98	69.11	72.37	47.01	10.87	6.15	9.79	-3.31	9.03	9.35	-6.67	-15.88	-11.65	-4.02	1.23	6.36	-9.81	4.99	-2.82	6.74	-11.3	-19.69	-26.62	-16.93	5.73	5.56	0.26	-11.55
100.5	54.56	52.91	63.95	51.23	46.17	69.18	72.79	47.27	10.91	6.57	10.21	-3.28	9.02	9.44	-6.66	-16.13	-11.48	-3.78	1.03	6.69	-9.01	5.7	-2.58	7.27	-10.93	-19.17	-26.9	-17.02	5.93	5.9	0.23	-12.06
100.75	54.0625	52.6325	63.7225	50.7825	46.0825	69.2725	72.2825	47.1025	10.5525	6.8525	10.3525	-3.2275	9.2725	8.9025	-6.4175	-16.0775	-11.7875	-4.2075	0.8425	6.6825	-8.3775	5.5625	-2.8475	7.5225	-10.6875	-18.7075	-27.3575	-17.1475	5.9725	5.8525	0.2225	-12.0475
101	53.5075	52.5275	63.8075	50.7875	46.0975	68.8975	72.5775	47.1675	10.2575	7.3475	10.9375	-3.1425	9.4075	8.8075	-6.3425	-16.0225	-12.1325	-3.9125	0.497499	6.8475	-7.4925	6.0175	-2.7625	7.9175	-10.6525	-18.1125	-27.2625	-16.9225	6.0375	6.1575	0.1375	-12.3325
101.25	53.1925	51.9925	63.2325	50.6625	45.5325	68.7125	72.3725	47.1825	9.3425	7.2525	10.8525	-3.5075	9.6725	9.2125	-6.5375	-16.2275	-12.7375	-4.2475	0.162499	6.8425	-7.2075	5.8925	-3.0075	7.9825	-10.5775	-17.8175	-27.4775	-17.2175	6.0325	6.2825	-0.1575	-12.1575
101.5	53.0625	52.3525	63.0325	50.6625	45.6025	68.8125	72.3325	47.2125	9.3125	7.7125	11.1525	-3.4175	9.4825	9.1125	-6.6475	-16.2575	-12.9275	-4.8275	-0.0274992	6.7425	-6.6875	6.0925	-3.2175	8.7225	-10.3575	-16.8575	-27.3175	-17.0275	6.1925	6.4425	0.0425005	-12.6775
101.75	52.6525	52.5825	63.1325	50.3825	45.7525	68.9325	72.4925	47.6125	9.2625	8.1825	11.5225	-3.7075	9.7625	8.6925	-6.2575	-16.4875	-12.8975	-4.7175	-0.0974998	7.1125	-6.1275	6.5625	-2.7475	8.8725	-9.6175	-16.3675	-27.0675	-16.4575	6.5125	6.6525	-0.1775	-12.9875
102	52.67	52.81	63.15	50.65	46.18	68.79	72.24	47.74	9.23	8.52	11.88	-3.56	9.77	8.33	-6.69	-16.45	-12.85	-4.66	-0.62	6.85	-5.69	6.54	-2.63	9	-9.2	-15.92	-27.08	-16.64	6.77	6.64	-0.39	-13.02
102.25	53.0675	53.0975	63.5375	50.8475	46.2575	69.1775	72.2375	47.9875	8.9875	8.6775	12.3475	-3.3625	10.2075	7.9275	-6.6925	-16.6225	-12.8825	-4.5525	-0.5025	6.4875	-4.6525	6.7575	-2.1725	9.8775	-8.3225	-14.9125	-27.1425	-16.1125	7.0575	6.5275	-0.3125	-13.2725
102.5	52.85	52.5	63.21	51.12	45.81	68.49	71.82	47.7	8.84	8.83	12.51	-3.42	10.05	8.04	-6.69	-16.9	-13.5	-5.11	-1.07	6.4	-3.86	6.54	-1.96	10.03	-8.13	-14.7	-27.19	-15.93	7.12	6.46	-0.18	-13.4
102.75	52.975	52.835	63.615	51.755	46.055	68.915	72.105	47.545	8.415	9.045	13.015	-3.295	10.175	7.915	-6.875	-16.645	-12.975	-4.655	-0.945	6.405	-3.235	6.725	-1.965	10.225	-7.635	-14.115	-26.905	-15.375	7.485	6.335	-0.455	-13.365
103	52.9625	52.9825	63.8825	52.1525	46.2625	68.7725	71.8625	47.6125	8.8325	9.4325	13.2925	-3.1575	10.4125	7.5025	-7.0175	-16.9175	-13.0375	-5.0775	-1.1375	6.2525	-2.8775	7.0325	-1.7575	10.4525	-6.8375	-13.5475	-27.0375	-15.4275	7.4325	6.3925	-0.5575	-13.2675
103.25	53.2725	52.9125	63.9025	52.6525	46.1525	68.6925	71.7725	47.6125	8.7025	9.8525	13.3225	-2.9675	10.3625	7.1225	-6.9675	-16.9775	-13.3475	-4.7475	-1.1275	6.3325	-2.0775	7.0825	-1.6975	10.5325	-6.3375	-12.5675	-27.0775	-14.8775	7.9425	6.1525	-0.497499	-13.5975
103.5	52.945	52.765	63.475	52.525	45.925	68.625	71.775	47.235	8.545	10.115	13.615	-3.165	9.835	6.585	-7.395	-17.185	-13.605	-5.025	-1.335	6.195	-1.705	6.605	-1.875	10.675	-6.105	-12.275	-26.925	-14.695	7.795	6.095	-0.565	-13.325
103.75	52.7575	52.8675	63.5175	52.7175	46.0875	68.3375	71.3375	47.4675	8.5275	10.3275	13.4175	-2.7125	9.6175	6.3375	-7.1725	-17.4925	-13.9025	-4.9625	-1.5925	6.1475	-1.0625	6.6775	-1.5825	10.7775	-5.6925	-11.7625	-26.9725	-14.3825	7.9075	5.8375	-0.5325	-13.2125
104	52.965	53.015	63.395	53.005	46.365	68.735	71.345	47.595	8.905	10.765	13.875	-2.355	9.665	6.515	-7.205	-16.935	-14.005	-4.835	-1.435	6.185	-0.565	7.205	-1.445	11.335	-4.845	-10.435	-26.645	-13.955	7.905	5.755	-0.415	-13.245
104.25	52.6375	52.2475	63.2075	53.0275	46.2675	68.5775	71.2875	47.0975	8.9275	11.3075	13.9575	-2.2825	9.4975	6.4775	-6.9725	-17.1125	-14.2425	-4.4625	-1.7825	5.9275	-0.182501	6.9175	-1.4825	11.3675	-4.7425	-10.0225	-26.4125	-13.8725	8.0675	5.4675	-0.4825	-13.0525
104.5	52.4675	52.3475	63.2875	53.2475	46.3575	68.7275	71.2175	47.4375	9.2075	11.4375	14.2975	-2.1825	9.1875	5.9075	-6.8725	-17.0025	-14.5525	-4.6825	-1.9925	5.4775	0.3975	7.0275	-1.4925	11.7975	-4.3925	-8.9125	-26.0725	-13.4425	8.3175	5.3375	-0.662499	-12.9925
104.75	52.365	52.275	63.655	53.725	46.785	69.115	71.075	47.405	9.455	11.955	14.515	-1.975	9.535	6.255	-6.865	-16.755	-14.595	-4.485	-2.145	6.255	0.735001	7.245	-1.235	12.155	-3.955	-7.815	-25.475	-13.125	8.425	5.215	-0.855	-12.785
105	52.55	52	63.81	53.96	47	69.23	70.82	47.64	9.18	12.32	14.52	-1.52	9.45	6.27	-6.55	-16.83	-14.96	-4.4	-2	6.05	1.29	7.03	-1.39	12.3	-3.85	-6.92	-25.11	-13.37	8.72	4.83	-0.78	-12.77
105.25	52.49	51.62	63.76	54.38	47.11	69.14	70.99	48.1	9.43	13.31	15.02	-1.41	9.69	6.05	-6.24	-17.08	-14.92	-4.26	-1.84	5.83	1.72	7.62	-1.53	12.8	-3.43	-6.29	-24.48	-12.66	8.91	4.99	-0.780001	-13.12
105.5	52.6425	51.5825	64.2525	54.6725	47.4525	69.2925	71.0525	48.0625	9.5925	13.8625	15.2325	-0.9575	9.6225	6.3225	-5.8175	-16.8275	-15.2175	-4.1475	-1.8775	5.9425	2.1125	7.6025	-1.3475	13.1525	-2.9475	-5.7075	-23.8775	-12.1375	8.9725	4.7025	-0.4175	-13.2575
105.75	53.0575	51.9575	64.8275	55.1075	47.6775	69.6875	71.5375	48.5375	9.8575	14.9275	15.6075	-1.0325	10.0775	6.2375	-5.7625	-16.6325	-15.0625	-3.4825	-1.4125	6.0975	2.4875	7.7875	-0.8925	13.3875	-2.5325	-4.7825	-22.9825	-12.0025	8.8075	4.7875	-0.4825	-13.1125
106	52.705	51.525	65.375	55.785	47.735	70.015	71.625	48.865	10.225	15.405	15.555	-0.804999	9.885	6.365	-5.405	-16.805	-15.055	-3.345	-1.235	6.005	2.705	7.725	-0.815	13.665	-2.305	-3.605	-22.565	-11.745	8.805	4.935	-0.605	-13.135
106.25	52.265	51.605	65.305	55.605	47.875	69.995	71.955	49.015	9.705	15.865	15.715	-0.555	10.205	6.575	-5.455	-16.555	-15.415	-3.485	-1.565	5.775	3.085	7.605	-0.975	13.885	-2.225	-2.805	-21.875	-11.305	8.965	4.955	-0.934999	-12.985
106.5	52.015	52.025	65.905	56.035	48.065	70.135	72.255	49.575	10.305	16.535	16.125	-0.445	10.235	6.285	-5.835	-16.315	-15.695	-3.155	-1.645	5.865	3.425	7.525	-0.475	14.225	-1.945	-1.735	-21.045	-11.025	8.775	5.255	-1.025	-13.005
106.75	52.045	52.235	66.095	56.675	48.105	70.055	72.425	50.085	10.365	17.235	16.445	-0.174999	10.235	6.285	-5.795	-16.355	-15.395	-3.385	-1.585	5.845	3.605	7.595	-0.464999	14.175	-1.825	-1.145	-19.595	-10.565	9.015	5.215	-1.045	-13.185
107	52.055	51.875	66.295	56.945	48.045	70.385	72.155	50.175	10.505	17.295	16.645	-0.105	10.475	6.195	-5.445	-16.355	-15.795	-3.265	-1.875	5.695	3.945	7.485	-0.335	14.175	-1.985	-0.575	-18.885	-10.125	9.155	5.235	-0.925	-13.465
107.25	51.8475	52.0975	66.4475	57.4375	48.3075	70.8075	72.8275	50.4975	10.8575	18.6175	16.7875	0.267501	10.7875	5.9875	-5.3525	-16.6725	-15.5625	-2.9925	-1.6425	6.1875	4.2275	7.4675	-0.1325	14.2175	-1.2525	0.177501	-17.3225	-9.8225	8.9975	5.2375	-0.9725	-13.2625
107.5	51.265	51.495	66.415	57.535	48.195	70.085	72.875	50.995	10.585	18.585	17.045	0.195	10.445	5.375	-5.105	-16.545	-16.075	-3.695	-1.685	6.015	4.195	7.575	-0.175	14.185	-1.685	0.515	-16.355	-9.635	9.485	5.245	-1.275	-13.455
107.75	50.995	51.005	66.205	57.935	47.745	70.285	72.805	51.355	10.565	19.125	17.095	0.435	10.365	5.115	-5.715	-16.365	-16.315	-3.805	-2.375	5.595	4.115	7.485	-0.205	14.025	-1.715	1.125	-14.665	-8.965	9.645	5.375	-1.645	-13.375
108	51.17	50.7	66.2	58.47	47.82	69.94	73.14	51.97	10.84	19.71	17.48	0.179999	10.16	4.61	-6.02	-16.57	-16.84	-3.85	-2.32	5.69	4.72	7.5	-0.43	14.52	-1.73	1.82	-13.41	-8.71	9.57	5.58	-1.68	-13.47
108.25	51.2275	50.8375	66.6075	58.6775	48.1675	69.9875	73.2875	52.1875	10.9375	19.7275	17.9675	0.1175	10.1775	3.9475	-6.3025	-16.4825	-16.5025	-3.4325	-2.6225	5.7875	4.6475	7.7075	-0.4025	14.9475	-1.6125	2.1875	-11.8525	-8.5625	9.6975	5.2475	-1.2825	-13.6625
108.5	51.4075	50.0975	66.8775	58.5875	48.1375	70.0675	73.3675	52.7975	11.1175	20.3275	18.4675	0.6075	10.1575	3.9275	-6.4825	-17.0325	-16.3825	-3.5025	-2.7525	5.3875	4.5175	8.0575	-0.2225	14.9175	-1.7025	2.5575	-10.5925	-7.8225	9.8675	5.3775	-1.5325	-13.7125
108.75	51.095	49.875	67.045	58.925	48.205	70.015	73.455	53.295	10.945	20.955	18.735	0.625001	9.975	3.825	-6.235	-16.995	-16.555	-3.785	-2.955	5.365	4.815	8.145	-0.554999	14.755	-1.855	2.935	-9.305	-7.835	9.745	5.215	-1.425	-13.535
109	51.345	49.605	67.285	59.135	48.215	69.825	73.425	53.705	11.195	21.515	18.995	0.765	10.085	3.355	-6.345	-17.195	-16.285	-3.535	-3.245	5.135	4.855	8.085	-0.744999	14.665	-1.775	3.645	-7.935	-7.375	9.995	5.395	-1.595	-13.795
109.25	51.5475	49.4775	67.4975	59.4075	47.9975	69.7775	73.8975	54.0675	11.2375	21.5975	19.4775	1.1675	10.0775	3.2475	-5.8325	-17.1325	-16.3825	-3.5725	-3.0725	5.4975	5.1675	8.3375	-0.682501	14.8775	-1.5925	4.2675	-6.3525	-7.0625	9.9075	5.2675	-1.6125	-13.5625
109.5	51.33	49.39	68.01	59.54	48.57	69.93	74.12	54.64	11.23	22.41	20.09	1.42	10.37	3.27	-6.06	-16.75	-16.54	-3.5	-3.29	5.35	5	8.43	-0.51	15.34	-1.32	4.72	-5.14	-7.07	9.9	5.13	-1.62	-13.41
109.75	51.25	49.33	67.7	59.82	49.02	69.91	74.21	55.35	11.5	23.16	20.68	1.51	10.35	3.37	-6.24	-16.55	-16.28	-3.55	-3.19	5.55	4.68	8.42	-0.67	15.31	-1.15	5.61	-3.98	-6.61	10.05	5.23	-1.83	-13.45
110	51.13	49.14	67.28	59.74	48.83	69.23	73.95	55.74	11.24	23.48	20.77	1.73	10.26	3.12	-6.5	-16.61	-16.23	-3.85	-3.72	5.26	4.29	7.8	-1.13	15.29	-1.09	5.78	-3.38	-6.83	10.12	5.31	-1.78	-13.65
110.25	50.775	48.865	67.205	60.245	49.035	68.625	74.405	56.545	11.615	23.845	21.375	2.095	10.305	2.875	-6.455	-17.045	-16.545	-4.305	-3.655	5.055	3.985	7.645	-0.995	15.415	-1.105	5.815	-2.355	-6.445	9.995	5.365	-1.685	-13.675
110.5	50.8575	48.7775	67.2275	60.8775	49.6475	68.5575	74.8475	57.0075	12.1775	24.4975	21.6575	2.4875	10.1375	3.1875	-6.5925	-17.1125	-16.4125	-3.9425	-3.6225	4.8775	4.0875	7.8375	-0.8525	15.5075	-0.6625	6.3475	-1.2525	-6.1425	9.7675	5.4875	-1.9425	-13.3125
110.75	50.6875	48.5075	67.0875	61.2375	49.7575	67.6675	74.8075	57.9775	12.2475	24.5675	22.0075	2.6475	10.4275	2.7875	-7.0325	-17.0525	-16.9625	-3.8425	-3.7225	4.7775	4.0275	7.5375	-1.2425	15.5875	-0.982499	6.5075	-0.652499	-5.4625	9.9475	5.0675	-1.7425	-13.2725
111	50.9	48.92	67.06	61.77	50.1	67.81	74.9	58.36	12.44	25.31	22.74	3.18	10.16	3.03	-6.44	-17.28	-17	-4.22	-3.82	4.94	4.36	7.69	-0.98	15.61	-0.92	6.72	0.43	-4.84	10.14	4.99	-1.81	-13.32
111.25	50.9425	49.1425	67.1325	62.3525	50.7625	67.6425	74.4825	59.5225	12.7725	25.7425	22.9625	3.3925	10.0925	3.4025	-6.6075	-16.9775	-16.6575	-4.0975	-3.9175	5.0125	4.5525	7.6925	-0.7275	15.9525	-0.4575	7.1925	1.7625	-4.4575	10.1825	5.0325	-2.0775	-13.1375
111.5	50.7025	48.9125	66.8225	62.6625	51.2825	67.5825	74.0125	60.4825	12.9425	26.3025	23.1325	3.4325	9.8525	3.2425	-6.9875	-16.7175	-17.1175	-4.3775	-3.9675	4.5325	4.3925	7.7225	-0.5175	15.6425	-0.3075	7.2825	2.2925	-4.2275	10.0025	5.1025	-1.7675	-13.3375
111.75	50.825	48.605	66.845	62.835	51.445	67.445	74.005	61.225	12.925	26.795	23.325	3.595	10.355	2.965	-7.045	-16.895	-17.065	-4.325	-4.015	4.635	4.315	7.595	-0.325	15.555	-0.514999	7.185	2.965	-3.865	10.235	4.865	-1.745	-13.355
112	50.8425	48.7225	67.0925	63.5125	52.3225	67.6425	74.1025	62.2025	13.5825	27.4325	23.7925	4.1325	10.5525	3.2725	-6.7675	-16.3275	-16.9475	-4.0875	-3.5675	4.1925	4.7925	7.7825	-0.0575008	16.0925	-0.557501	7.0825	4.1325	-3.1875	10.2825	4.9725	-2.0775	-13.1775
112.25	50.855	48.975	67.145	63.825	52.515	67.225	74.045	62.985	13.675	27.875	24.045	4.815	10.445	4.095	-6.925	-16.525	-16.535	-3.835	-3.575	4.395	4.855	7.905	-0.104999	15.925	-0.374999	7.545	5.095	-2.995	10.195	4.785	-1.935	-13.045
112.5	50.8375	48.9875	67.1675	64.1575	52.8475	67.6475	74.4475	63.9575	13.9975	28.3675	24.2875	4.8975	10.6975	3.9675	-6.6825	-16.6125	-16.1225	-3.7925	-3.6425	3.7975	5.0675	8.1975	-0.1225	16.1175	-0.0625	7.7775	5.8975	-2.4325	10.2775	4.6875	-1.9525	-13.0125
112.75	50.6375	48.7775	67.2175	64.4975	53.0275	67.7075	74.2875	64.8775	13.9075	28.6675	25.0175	5.3375	10.5675	3.6375	-6.8425	-16.4825	-16.4725	-3.8625	-3.6525	3.1475	4.8375	8.5675	0.2075	16.4375	0.107499	7.9375	6.7875	-2.0125	10.5975	4.2675	-2.1825	-12.6825
113	50.9075	48.8475	67.1275	64.5675	52.9975	67.3775	73.8975	65.5275	14.0775	29.3575	25.6775	5.7475	10.6875	3.7175	-6.9425	-16.5325	-16.2925	-3.4625	-3.5925	3.3075	4.8375	8.5075	0.0174999	16.0375	0.2775	7.9075	7.0475	-1.6225	10.2875	4.6275	-2.2525	-12.6625
113.25	51.235	48.835	67.295	64.455	53.215	68.095	74.285	66.635	14.585	30.305	26.665	6.245	10.835	4.045	-6.525	-16.695	-15.915	-3.625	-3.345	3.245	4.945	8.835	0.145001	16.215	0.575	8.165	7.545	-1.035	10.745	3.925	-2.255	-12.415
113.5	51.82	48.86	67.45	64.73	53.97	68.22	74.2	67.53	14.66	30.75	27.12	6.59	10.88	4.13	-6.35	-16.49	-15.59	-3.39	-3.15	3.36	4.86	9	0.22	16.36	0.56	8.42	8.31	-0.49	10.96	3.59	-2.23	-12.32
113.75	51.7275	48.6975	67.2375	64.6975	54.5275	68.2775	74.3075	68.3475	14.9875	31.0875	27.5775	7.1775	11.2475	4.2675	-6.4425	-16.6325	-15.5425	-3.7625	-2.9225	3.2175	5.1275	9.0275	-0.0725002	16.0375	0.8075	8.2375	8.6175	0.1275	10.7975	3.8475	-2.3225	-12.3225
114	51.845	48.595	66.965	64.535	54.125	68.095	74.225	68.585	14.925	31.255	28.105	7.245	10.925	4.555	-6.375	-16.845	-15.435	-3.795	-3.445	3.265	4.615	8.815	-0.0250006	15.915	0.155	8.415	8.825	0.415	10.695	3.895	-2.235	-12.355
114.25	51.625	48.115	67.075	64.365	54.335	67.605	74.005	69.275	14.805	31.595	28.505	7.735	10.765	4.495	-6.575	-17.075	-15.695	-3.975	-2.775	3.215	4.325	8.905	0.0149994	15.885	0.325	8.455	8.835	0.745	10.935	3.825	-2.435	-12.325
114.5	51.7825	48.7725	67.7325	64.8825	55.2425	67.7225	74.6225	70.4425	15.4425	32.2325	29.2425	8.0425	10.6225	4.6425	-6.2675	-16.9275	-15.6175	-3.4975	-2.4375	3.8125	4.7225	9.1425	-0.1875	15.9225	0.6825	8.8825	9.3725	1.7325	10.8725	3.8925	-2.3375	-12.4275
114.75	52.045	48.445	67.635	64.915	55.535	68.235	75.005	70.855	15.435	32.455	29.405	8.715	10.555	4.515	-6.305	-16.785	-15.135	-3.745	-2.195	3.805	4.165	9.445	0.134999	16.035	0.735	9.165	9.645	1.955	10.645	4.055	-2.245	-12.455
115	51.63	48.47	67.35	64.79	55.46	68.25	75.42	71.69	15.1	33.03	30.2	8.65	10.38	4.54	-6.39	-17.09	-15.28	-3.62	-2.1	3.81	3.85	9.36	-0.25	15.97	0.67	9.62	9.44	2.66	11.02	3.89	-2.35	-12.56
115.25	51.4825	48.5025	67.3325	64.9325	56.0925	68.1225	76.0525	71.9725	15.4925	33.6425	30.3025	9.1125	10.2925	3.9925	-6.4275	-17.0575	-15.3075	-3.5675	-1.7075	4.0225	4.0125	9.6125	-0.0775003	15.7025	1.0725	9.9025	9.8625	3.2225	10.8525	3.8025	-1.9975	-12.6575
115.5	51.19	48.63	67.63	64.64	56.79	67.95	76.28	72.25	15.62	34.11	31.06	9.49	10.7	3.58	-6.99	-16.77	-15.57	-3.21	-1.56	3.83	3.88	9.93	-0.16	15.82	0.99	9.95	10.02	3.61	11.3	3.63	-2.16	-12.77
115.75	50.4825	48.1825	67.0725	64.1925	56.9625	67.7325	76.3825	72.5925	15.2725	34.3725	30.9425	9.7725	10.1525	3.5525	-6.6375	-16.7275	-15.8675	-3.6475	-1.6675	3.7025	3.2425	9.6725	-0.1775	15.4625	0.6125	10.1125	9.7425	3.7625	11.0525	3.9525	-2.1775	-12.8275
116	50.7025	48.4725	67.3725	64.4225	57.7825	67.4725	77.1425	73.1125	15.2525	34.7425	31.3325	10.0825	10.6225	3.1525	-6.6475	-16.7875	-15.1475	-3.3075	-1.4975	3.6425	3.2625	9.8325	0.112499	15.4525	0.872499	10.4125	10.2825	4.8025	10.9425	3.8625	-1.9175	-12.8875
116.25	50.865	48.385	67.395	64.685	58.365	67.835	77.125	73.335	15.465	35.155	31.455	10.575	10.555	3.145	-6.275	-16.795	-14.925	-3.025	-1.235	3.865	2.915	10.005	0.0349998	15.055	1.385	10.095	10.205	5.175	11.045	3.795	-1.825	-13.015
116.5	50.33	48.07	67.5	64.72	58.65	67.4	77.35	74.2	15.56	35.29	31.2	11.15	10.41	2.97	-6.78	-16.4	-14.79	-3.75	-1.5	3.87	2.53	10.12	-0.15	15.29	1.53	10.24	10.38	5.31	11.22	3.59	-1.83	-12.98
116.75	49.935	48.065	66.875	64.675	59.295	67.395	77.815	74.835	15.755	35.615	31.685	11.435	10.425	2.645	-6.485	-16.535	-15.125	-3.805	-1.435	3.705	2.635	10.185	0.0349998	14.955	1.565	10.095	10.935	5.835	11.405	3.685	-1.885	-13.205
117	50.7375	48.1675	67.1175	64.9175	59.5375	67.4675	77.7375	75.2575	15.8275	36.1775	31.6475	11.7775	10.8475	2.4475	-6.3625	-16.2225	-15.0825	-3.6325	-1.6525	3.6275	2.5975	9.8275	-0.0825005	14.9175	1.5475	9.9375	10.8175	6.0975	11.6075	3.6075	-1.7725	-13.4425
117.25	50.7675	48.4275	67.0775	64.9875	60.3775	67.3275	77.7975	75.9475	15.9775	36.7875	32.2575	12.1375	10.9275	2.5675	-6.1325	-16.1725	-14.9425	-3.6725	-1.6325	3.2475	2.2475	10.1375	-0.112499	15.1375	1.8775	10.2575	11.3275	6.7875	11.9075	3.5975	-1.8025	-13.7025
117.5	51.225	48.595	67.795	65.325	61.205	67.525	77.795	76.715	16.255	37.135	32.185	12.595	10.515	2.875	-6.125	-16.365	-14.715	-3.605	-1.155	3.585	2.625	10.345	0.105	15.035	1.495	10.155	11.145	7.225	11.625	3.765	-1.755	-13.635
117.75	51.3875	48.8575	67.1275	65.5075	61.8175	67.6875	77.9075	77.7075	16.4175	37.8775	32.3575	13.1875	10.9075	2.9675	-5.8125	-16.3025	-15.2225	-3.4325	-1.2325	3.8775	2.3475	10.5275	0.2675	15.1275	1.7075	10.2975	11.3275	7.6675	11.7475	3.7075	-1.7525	-13.7025
118	51.2025	49.1425	67.0025	65.4625	62.3525	67.8525	77.8425	78.2925	17.0425	38.4225	32.4725	13.7125	10.5625	3.1025	-5.4775	-16.0375	-15.0575	-3.3375	-1.6575	3.7825	2.0925	10.5425	0.1125	15.7325	2.0025	10.5825	11.5625	8.0325	11.5325	3.8525	-1.4975	-13.8875
118.25	51.27	48.93	66.87	65.62	62.69	67.84	78.11	78.7	16.85	38.81	32.37	14.46	11.02	2.84	-5.34	-16.22	-15.03	-3.01	-1.64	3.96	2.21	10.48	0.229999	15.42	2.38	10.48	11.59	8.51	11.62	3.64	-1.36	-13.9
118.5	51.4325	49.1325	66.8825	65.9925	63.4225	67.7625	77.8825	79.0125	17.0225	38.7825	31.9225	14.8525	11.0225	2.6725	-5.2875	-16.4375	-14.9375	-2.9975	-1.7675	3.9225	1.7625	10.5525	-0.1775	15.5425	2.3125	10.2325	11.6825	9.0525	11.3525	4.0725	-1.3875	-14.0375
118.75	51.2225	48.9525	66.7225	65.9225	63.5125	67.9825	77.8125	79.3425	17.3525	39.3125	32.0725	15.9325	11.4925	2.4925	-4.9875	-16.3875	-15.0375	-2.9475	-1.7675	3.9425	1.4325	10.4325	-0.0275002	15.4425	2.5325	10.4725	11.7425	9.3725	11.4525	4.1125	-1.5275	-14.0375
119	51.33	49.45	66.96	65.87	64.14	68.19	78.3	79.54	17.39	39.62	32.41	16.4	11.4	2.26	-5	-16.51	-15.04	-2.89	-1.82	3.96	1.57	10.51	-0.1	15.31	2.5	10.69	11.76	9.7	11.33	4.35	-1.44	-14.24
119.25	51.2775	49.5175	67.0675	66.3175	64.4875	68.3675	78.3275	80.1575	17.9575	40.0475	32.4475	17.2975	11.7775	2.3575	-4.4025	-16.2825	-14.9125	-2.8725	-1.9025	3.8075	1.5675	10.4875	0.1775	15.3075	2.9075	10.9575	12.2975	10.3175	11.4075	4.0175	-1.2725	-14.1525
119.5	51.34	49.66	67.19	66.31	64.73	68.68	78.31	80.78	18.27	40.51	32.39	18.25	11.82	2.25	-4.45	-16.59	-15.04	-2.36	-1.69	4.05	1.52	10.78	0.48	15.26	3.24	11.1	12.5	10.67	11.39	4.26	-1.3	-14.35
119.75	52.0375	50.2175	67.3875	66.9575	65.4975	69.0575	78.5975	81.4175	18.6375	40.8175	32.8675	19.4775	11.8175	2.2875	-4.5925	-16.3725	-14.5825	-2.0625	-1.4025	4.3575	1.3575	10.9475	0.8075	15.3575	3.6175	11.3875	12.4175	10.8375	11.6175	4.0675	-1.2225	-14.4625
120	52.105	49.985	67.235	67.055	65.845	68.855	78.125	81.805	18.965	41.255	33.345	20.115	12.115	2.405	-4.685	-16.095	-14.585	-1.795	-1.365	4.135	1.525	11.265	0.875	15.525	3.565	11.155	12.625	10.815	11.545	4.265	-1.175	-14.635
120.25	52.1575	50.3975	67.4575	67.1275	66.1675	69.3175	78.2975	82.1975	19.4975	41.6775	33.6275	20.8475	12.2675	2.3575	-4.7925	-16.3825	-14.5025	-1.3125	-0.8925	4.1575	1.7575	11.2175	0.8275	15.2375	3.5975	11.3075	12.6375	10.7975	11.7075	4.2575	-1.3925	-14.5725
120.5	52.045	50.505	67.445	67.185	66.475	69.475	77.855	82.815	19.715	41.465	33.455	21.335	12.445	1.895	-4.575	-15.895	-15.175	-1.425	-1.175	4.415	1.535	11.245	0.355	15.295	3.585	11.495	12.635	11.005	11.765	3.815	-0.844999	-14.735
120.75	52.565	50.925	67.565	67.855	67.315	69.505	77.915	82.995	20.495	42.105	34.205	22.055	12.745	2.395	-4.395	-15.275	-14.935	-0.804999	-0.995	4.655	1.855	11.405	0.925	15.635	3.955	11.965	13.145	11.525	11.685	3.855	-0.864999	-14.675
121	52.5675	50.8975	68.0575	67.9475	67.2175	69.6075	78.1375	83.5975	20.9775	42.1275	33.9875	22.3175	12.8875	2.0575	-4.6125	-15.3525	-14.8625	-1.0125	-0.9825	4.6575	1.8275	11.7275	1.0175	15.2075	3.5975	11.9075	12.6875	11.4575	11.4075	3.6275	-0.5125	-14.5225
121.25	52.4525	50.9225	68.0625	67.9625	67.6625	69.5225	77.9725	83.9925	20.9325	42.3225	34.0625	23.1825	12.5025	2.5125	-4.4075	-15.3375	-15.3675	-0.557501	-0.9275	4.8725	1.7725	11.6625	1.2925	15.1125	3.3725	11.7225	12.4825	11.8725	11.3225	3.5525	-0.3275	-14.5475
121.5	52.3625	50.9825	68.1725	67.8125	68.1925	68.9925	77.9125	84.2725	21.3025	41.7725	34.2425	23.7025	12.4725	2.4025	-4.0175	-15.3975	-15.3675	-0.5275	-0.9675	4.7025	1.8025	11.8025	0.7325	15.2525	3.3625	11.5525	12.5025	12.1825	11.0325	3.7325	-0.5575	-14.2075
121.75	52.6575	51.1775	68.2575	67.7475	68.7075	69.5275	78.0275	84.9575	22.0075	42.1775	34.3275	24.0775	12.7175	2.6575	-3.6225	-15.0825	-15.6325	-0.342501	-1.1925	4.9275	1.9675	11.8675	0.837499	15.3775	3.4575	11.7075	12.5575	12.3475	11.2875	3.7375	-0.672501	-14.3525
122	52.36	51.2	68.68	67.99	68.89	69.16	78.29	85.36	22.53	42.37	34.46	24.73	12.75	2.31	-3.4	-15.14	-15.51	-0.0600004	-0.599999	5.39	2.27	12.34	0.67	15.74	3.58	11.73	12.66	12.76	11.18	3.75	-0.820001	-14.11
122.25	52.375	51.235	68.365	67.885	69.425	68.985	78.465	85.545	22.835	42.565	35.145	24.915	12.955	2.215	-3.185	-15.085	-15.215	-0.405001	-0.764999	4.975	1.985	12.145	0.644999	15.695	3.535	11.655	12.465	12.615	11.215	3.535	-0.695	-14.055
122.5	52.2075	51.1275	68.3375	67.9875	69.5975	69.3975	78.1375	86.0575	23.2675	42.5475	35.8175	25.3175	12.6475	2.2575	-3.2925	-14.4525	-15.1325	-0.3325	-0.792501	4.9975	1.8075	12.1475	0.317499	15.6875	3.0675	11.7575	12.7375	12.9575	11.0475	3.3575	-0.762501	-13.6425
122.75	52.285	51.245	68.555	67.965	70.185	69.625	78.115	86.205	23.265	43.035	35.605	25.525	12.455	2.205	-2.955	-14.305	-15.095	-0.275	-0.745001	5.185	1.695	12.185	0.395	15.715	3.205	11.805	12.795	13.165	11.125	3.185	-0.555	-13.755
123	52.3825	50.9825	68.0525	67.8225	70.7625	69.3125	78.1725	85.8525	23.6825	43.0825	36.0725	25.9625	12.8025	2.4325	-2.9075	-13.9975	-15.0675	-0.117498	-0.987499	5.3425	1.5325	12.0125	0.282501	15.7125	3.1325	11.6225	12.8725	13.7225	11.1925	3.0825	-0.697498	-13.5775
123.25	52.57	51.25	68.39	67.94	71.18	69.45	78.53	85.88	24.02	43.49	36.25	26.29	12.61	2.34	-2.9	-13.82	-15.22	0.0199986	-0.890001	5.33	1.53	12.43	0.389999	15.75	3.23	12	13.23	13.7	11.11	2.99	-0.58	-13.52
123.5	52.14	50.93	68.08	67.85	71.25	69.52	78.07	86.21	24.01	43.63	36.25	26.43	12.34	2.3	-3.08	-13.56	-15.26	0.0699997	-1.46	5.43	1.43	12.2	0.33	15.69	3.01	11.57	12.96	14.07	11.18	2.95	-0.59	-13.54
123.75	52.1825	50.8225	67.6625	67.6225	71.2525	69.2625	78.1025	86.0525	24.2025	43.6225	36.2525	26.9025	12.1825	2.0825	-3.1575	-13.6875	-15.7075	0.4125	-1.3475	5.2425	1.0425	11.9525	0.2325	15.7425	2.7925	11.6525	12.9325	14.3125	10.9025	2.8425	-0.407499	-13.3375
124	52.4175	50.5675	67.6375	67.9175	72.2775	69.2275	78.4275	86.0375	24.3475	43.9275	36.4775	27.6475	12.1375	2.2475	-2.6825	-13.3725	-15.2225	0.6275	-1.0625	5.8675	1.5075	12.5775	0.6675	16.1375	2.8075	11.9575	13.3175	14.4275	10.7875	2.9575	-0.5525	-13.1925
124.25	52.5125	51.3125	68.1925	67.6425	72.5925	69.0525	78.9625	85.9725	24.4625	43.9925	37.1425	28.2425	12.3225	2.2125	-2.9075	-13.7075	-15.1975	0.4025	-1.2375	6.1825	1.6625	12.8525	0.7225	16.4425	2.9225	11.7425	13.3225	14.3725	10.9225	2.8325	-0.4175	-13.3375
124.5	52.37	50.76	68.39	67.33	72.95	69.09	79.05	86.18	24.35	44.25	37.28	28.88	12.1	2.17	-2.87	-13.92	-15.73	0.499999	-1.09	5.89	1.64	13.08	0.849999	16.53	3.02	12.11	13.51	14.74	10.98	2.95	-0.690001	-13.24
124.75	52.3225	50.1625	68.3125	66.6725	73.0125	68.8325	78.9625	86.0425	24.9125	44.2325	37.2125	29.2225	11.9125	2.2625	-3.0275	-13.9775	-15.6675	0.1125	-1.5875	5.7825	1.1625	12.9925	0.5725	16.4025	2.7825	12.0325	12.8325	14.6125	10.8925	2.7825	-0.797501	-12.8775
125	52.5125	50.4725	68.4425	66.8425	73.2725	68.7525	79.3825	86.4725	25.2025	44.7925	37.2725	29.7925	12.1825	2.8225	-3.3775	-14.0575	-15.8475	-0.1175	-1.3675	6.0025	0.9025	13.1825	0.8425	16.4425	2.8125	12.4325	13.2225	14.7725	10.8425	2.8125	-0.577499	-13.0775
125.25	52.55	50.35	68.19	66.73	73.39	68.02	78.88	86.25	25.45	45.16	37.47	30.09	12.26	2.77	-3.41	-14.03	-16.25	0	-1.59	6.2	1.09	13.32	0.780001	16.55	2.74	11.95	13.14	15.16	10.54	2.59	-0.49	-12.64
125.5	52.6	50.2	68.29	66.97	73.7	68.19	78.87	86.55	25.7	45.61	37.65	30.55	12.34	2.92	-3.53	-13.88	-16.12	-0.0900002	-1.37	6.5	1.3	13.3	1.04	16.62	2.68	12.26	13	15.27	10.65	2.47	-0.639999	-12.48
125.75	52.4875	50.7475	68.4475	67.0875	74.0275	68.0975	78.7875	86.2575	26.0775	45.6075	37.6675	30.9975	12.5875	2.8775	-3.2925	-14.2225	-16.1425	0.2775	-1.4125	6.5875	1.1475	13.3575	1.0675	16.3575	2.5875	12.4175	12.5975	15.0275	10.7975	2.3375	-0.5625	-12.5725
126	52.47	50.89	68.4	67.18	73.98	67.58	78.62	86.04	26.33	45.73	38.05	31.44	13.08	3.05	-3.49	-14.42	-16.18	0.380001	-1.49	6.07	1.03	12.95	1.25	16.19	2.59	12.37	12.82	15.2	10.59	2.43	-0.239998	-12.78
126.25	52.49	50.89	68.92	67.15	73.98	67.51	78.39	86.11	26.8	46.2	38	31.46	12.92	3.12	-3.29	-14.06	-16.34	0.53	-1.38	6.09	0.8	13.35	1.7	16.59	2.65	12.29	12.66	15.17	10.83	2.32	-0.389999	-12.76
126.5	52.325	50.825	69.425	67.255	73.885	67.315	78.195	85.915	27.175	46.785	38.535	31.515	12.985	3.145	-3.175	-14.205	-15.985	0.734999	-1.245	6.275	0.824998	13.015	1.355	16.455	2.305	12.455	12.675	15.345	10.205	2.305	-0.0950012	-12.415
126.75	52.23	51.15	69.56	67.45	74.23	67.23	78.37	86.19	27.76	47.09	38.89	32.04	13.24	3.19	-3.35	-14.04	-16.45	0.7	-1.06	6.14	1.04	12.59	1.74	16.11	2.44	12.56	12.84	15.3	10.09	2.64	-0.0799999	-12.65
127	52.2775	50.9975	69.3975	67.3775	74.1475	67.1775	78.0875	86.1775	27.9875	47.0775	39.0875	32.4575	13.0875	3.5875	-2.9125	-14.1625	-15.7225	0.827501	-0.982498	5.7475	0.907501	12.9075	1.5575	16.0375	2.0575	12.2175	13.1575	15.2875	10.1775	2.3675	0.0575008	-12.6025
127.25	52.47	51.1	69.6	67.44	74.34	66.95	78.45	86.84	28.35	47.46	39.52	32.73	13.36	4.19	-3.06	-13.92	-15.65	1.23	-0.869999	5.84	0.700001	12.76	1.95	16.19	2.24	12.16	13.19	15.63	10.02	2.67	-0.109999	-12.58
127.5	52.6825	50.9525	69.3025	66.9125	74.3025	66.9525	78.5225	86.8725	28.8925	47.8825	39.9025	32.8525	13.7025	4.1925	-3.1275	-13.7975	-15.7275	1.5425	-0.717501	5.7425	0.612499	12.5625	2.0525	15.7025	2.2025	11.9125	13.1425	15.6425	9.8525	2.7325	-0.237501	-12.3475
127.75	52.655	50.945	69.205	67.165	74.635	66.935	79.015	87.065	28.815	48.145	40.055	33.135	14.275	3.935	-2.785	-13.645	-15.595	1.415	-0.584999	5.905	0.335001	12.365	2.025	15.725	1.945	11.615	13.195	15.895	9.945	2.635	-0.104999	-12.475
128	52.455	50.675	68.675	66.935	74.545	66.735	79.165	87.445	29.625	48.335	40.425	33.055	14.355	3.645	-3.055	-13.655	-15.995	1.285	-0.715	5.665	-0.135	12.195	1.755	15.465	2.105	11.755	13.255	15.505	10.065	2.945	-0.215	-12.795
128.25	52.2825	50.5525	68.8025	67.1525	75.1225	66.6425	79.2725	87.4225	30.2025	48.4625	40.5225	33.0325	14.3925	3.8025	-2.8075	-13.3675	-15.4875	1.3625	-0.657501	5.8825	-0.377501	11.7525	1.9525	15.2525	1.8325	11.4925	13.1625	15.7425	10.0425	2.7525	0.0625	-12.8575
128.5	52.585	50.375	69.005	67.165	75.175	66.625	79.545	87.375	30.775	48.725	40.515	33.455	14.175	3.495	-2.605	-13.185	-15.505	1.235	-0.644999	5.705	-0.554998	12.155	2.005	14.895	1.695	11.365	13.435	15.725	10.175	2.685	0.00500107	-12.865
128.75	52.6925	50.2925	68.8825	67.3725	75.1325	66.9725	79.5625	87.4425	30.9525	48.7125	40.6425	33.4325	14.5425	3.8125	-2.6275	-13.4775	-15.3575	1.5225	-0.737499	5.3625	-0.577499	11.8425	1.9025	14.7225	1.5525	11.4525	13.8025	15.3725	10.1525	2.7125	-0.0575008	-12.8075
129	52.385	50.315	69.005	67.655	75.445	66.705	79.745	87.855	31.175	49.185	40.895	33.575	14.575	3.895	-2.575	-13.055	-15.135	1.305	-0.924999	5.585	-1.025	11.835	1.755	14.845	1.465	11.235	13.805	15.125	10.105	2.795	-0.195	-12.705
129.25	52.3375	50.2975	69.1575	67.4775	75.4475	66.5675	79.6975	88.0775	31.2975	49.2475	40.9375	33.6575	14.5475	3.8875	-2.3225	-13.1025	-15.2325	1.1475	-0.942501	5.7075	-1.1725	11.4575	1.5975	14.6875	1.5475	10.8475	14.2275	14.9675	10.1175	2.8475	-0.222502	-12.7425
129.5	52.62	50.15	68.74	67.17	75.02	66.12	79.56	87.83	31.33	49.29	40.77	33.2	14.63	3.65	-2.76	-13.12	-15.25	0.85	-1.02	5.17	-1.51	11.11	1.35	14.47	1.26	10.6	13.99	15.08	10.08	2.76	0.0100002	-12.85
129.75	52.5875	49.9375	68.5275	67.2875	75.1075	65.9375	79.3275	87.4975	31.3575	49.5075	41.2075	33.2275	14.4675	3.3075	-2.9525	-12.9325	-15.4225	0.717501	-1.5325	5.1875	-1.2525	10.9975	1.4575	14.4575	0.8575	10.2575	14.1575	14.9075	10.2675	2.6675	0.137501	-13.0725
130	52.4025	49.8625	68.3825	67.0425	74.8925	65.8625	79.3025	87.2625	31.6425	49.8125	41.0425	33.6825	14.2825	3.3625	-3.0075	-12.8375	-15.4375	0.472502	-1.6175	4.7525	-1.6975	10.8225	1.4325	14.3025	0.7425	9.8125	13.8725	14.4125	10.1925	2.5625	0.0925007	-12.8475
130.25	52.765	49.815	68.325	66.825	74.675	65.865	79.205	87.465	32.265	49.845	41.575	33.685	13.945	3.365	-3.025	-12.955	-15.675	0.235001	-1.555	4.945	-1.585	10.995	1.415	14.725	0.924999	9.855	14.165	14.515	10.135	2.865	0.164999	-13.165
130.5	52.52	49.32	68.2	66.82	74.78	65.56	79.16	87.34	31.94	49.96	41.32	33.61	13.74	3.53	-3.17	-13.24	-15.89	0.34	-1.57	4.95	-1.5	10.27	1.08	14.19	0.91	9.51	13.95	14.58	10.33	2.64	0.34	-13.31
130.75	53.275	49.205	68.345	66.865	74.995	65.545	79.255	87.505	32.075	50.245	41.745	33.945	13.305	3.405	-3.055	-13.235	-15.265	0.0149994	-1.655	4.845	-1.495	10.355	1.445	14.375	1.305	9.765	14.025	14.755	10.355	2.545	0.395	-13.295
131	53.5525	48.9525	68.1725	67.0325	75.4125	65.3425	79.2825	87.2525	32.3125	50.7325	41.9725	34.1525	13.3625	3.3625	-2.9175	-13.1275	-15.1575	-0.0874996	-1.6275	4.9125	-1.3975	10.5025	1.6125	14.5025	1.3025	9.7425	13.7625	14.6325	10.1225	2.6525	0.282499	-13.0575
131.25	53.445	48.615	67.945	66.845	75.285	65.495	79.235	87.455	32.505	50.425	41.905	34.365	12.965	3.115	-3.005	-13.285	-15.095	-0.235001	-1.805	4.805	-1.635	10.285	1.365	14.045	1.145	9.515	14.125	14.615	10.235	2.635	0.0549984	-12.925
131.5	53.735	48.535	68.065	66.815	75.205	65.205	79.665	87.855	32.805	50.585	41.725	34.505	12.435	3.155	-3.205	-12.995	-15.275	-0.155001	-1.175	4.475	-1.545	10.125	1.475	14.135	1.175	9.705	13.995	14.755	10.145	2.685	0.0349998	-12.865
131.75	53.9425	48.4325	68.1725	67.0625	75.5625	65.6025	80.1825	87.6325	33.5025	51.1025	42.0525	35.0125	12.3125	3.1025	-2.9175	-12.9775	-14.8475	-0.2875	-1.2275	4.7225	-1.6375	10.3925	1.3125	14.2725	1.5125	9.4925	13.8625	14.7825	10.3725	2.4925	0.1625	-13.0275
132	53.3925	48.1525	68.3425	67.1525	75.8125	65.3725	79.8425	87.2225	33.5925	51.1125	41.9825	35.2325	11.8925	3.3725	-2.5175	-13.2275	-15.3075	-0.327499	-0.9575	4.6225	-1.7775	10.3725	1.3425	14.2625	1.2025	9.3825	13.8625	15.0225	10.0025	2.6025	0.1425	-12.7475
132.25	53.3675	48.4575	68.6175	67.3875	75.8075	65.7475	80.4075	87.5375	34.1875	51.3275	42.2275	35.6675	12.1775	3.5175	-2.6325	-13.3825	-15.0925	0.207501	-0.662498	4.8175	-1.9925	10.3575	1.3275	14.6475	1.2175	9.3175	13.8275	14.8975	10.2675	2.4375	0.157501	-12.8625
132.5	53.385	48.505	68.515	66.865	76.105	65.245	80.205	87.955	34.585	51.605	42.235	36.035	12.085	3.355	-2.725	-13.435	-15.275	-0.365	-0.155001	4.735	-2.225	10.215	1.315	14.845	1.255	9.065	13.965	14.995	10.275	2.335	0.115	-12.725
132.75	53.34	48.5	67.99	67.03	76.21	65.65	80.55	88.12	34.98	51.75	42.48	36.58	11.69	3.58	-2.49	-13.25	-15.09	-0.120001	-0.0300007	4.59	-2.23	10.3	1.41	15.09	1.21	9.15	13.74	14.98	10.36	2.3	0.200001	-12.86
133	53.5775	48.4875	68.1875	67.3675	76.6675	65.6575	80.3775	88.1275	35.6075	51.7075	42.4775	36.7975	11.5175	4.0575	-2.2425	-13.2525	-14.9625	-0.342501	0.00749969	4.9575	-2.3725	10.6075	1.1975	15.1775	1.2275	8.8275	13.6575	15.1075	10.0075	2.2575	0.307499	-12.5725
133.25	53.47	48.42	68.14	67.47	77.03	65.72	80.66	88.38	35.88	51.96	42.8	36.92	11.81	4.11	-1.91	-12.7	-14.92	-0.0300007	0.290001	4.76	-2.51	10.77	1.64	15.45	1.08	8.39	14.09	14.83	9.81	2.3	0.4	-12.51
133.5	53.205	48.405	68.215	67.615	76.955	65.585	80.925	88.285	36.655	52.355	43.045	37.035	11.895	3.925	-2.215	-12.925	-14.665	0.145001	0.245001	4.755	-2.615	11.035	1.715	15.235	1.345	8.225	14.245	14.695	9.825	2.205	0.535	-12.565
133.75	53.17	48.28	68.16	67.3	77.38	65.81	80.47	88.56	36.97	52.52	42.93	37.48	11.87	3.75	-2.18	-12.92	-15.16	0.210001	0.26	4.83	-3.21	10.85	1.25	15.45	0.940001	7.77	14.42	14.66	9.85	2.39	0.280001	-12.52
134	53.4875	48.7075	68.2375	67.5475	77.9475	65.8975	80.3775	88.8275	37.4275	53.2575	43.5075	37.6075	11.7975	3.8975	-2.1025	-12.6125	-14.8625	0.487499	0.2875	5.1875	-2.8425	11.3375	1.5775	15.6975	1.2575	7.7375	14.9975	14.8975	10.0775	2.5375	0.0275002	-12.6425
134.25	53.205	48.865	68.295	67.335	78.485	65.965	80.425	88.415	37.675	53.735	43.665	37.635	11.725	4.455	-1.855	-12.425	-15.245	0.545	0.315001	5.365	-3.085	11.255	1.635	15.545	1.035	7.255	14.755	14.745	9.985	2.695	-0.0550003	-12.625
134.5	53.2675	49.1075	68.1175	67.3775	78.7875	66.0575	80.3075	87.8775	37.9775	53.9675	44.2475	37.9275	11.8475	4.2475	-2.0325	-12.2525	-15.0825	0.347502	0.4475	5.5675	-2.9725	11.3675	1.5075	15.0875	1.0275	6.6575	15.0475	14.4975	10.1375	2.8175	-0.182499	-12.7725
134.75	53.225	48.875	68.225	67.515	78.895	66.145	80.185	88.085	38.935	54.205	44.905	38.275	12.175	4.445	-1.855	-12.055	-15.085	0.695002	0.475	5.525	-3.105	11.415	1.555	15.295	1.245	6.565	15.165	14.575	9.805	2.865	-0.0349998	-12.635
135	54.0575	48.8975	68.2175	67.8575	79.2575	66.8675	80.4675	88.0775	39.5575	54.7375	45.4075	38.6575	12.1475	5.0275	-1.4625	-11.6025	-14.4225	0.827499	0.6775	5.7375	-2.7325	11.8775	1.9575	15.5175	1.3475	6.4775	15.3375	14.8975	10.0775	2.7475	-0.00250053	-12.8225
135.25	54.02	48.42	67.78	67.73	79.37	66.53	80.16	87.84	39.63	54.62	45.58	38.84	12.29	4.94	-1.53	-11.32	-14.3	0.629999	0.469999	5.57	-3.46	11.43	1.88	15.57	1.18	5.63	15.15	14.82	9.99	2.83	0.229999	-13.05
135.5	54.2125	48.6625	68.3825	67.7225	79.2925	66.5925	80.2725	88.0525	40.5325	54.9725	46.2425	39.0825	12.6625	5.4025	-1.2175	-11.3075	-14.5075	0.602499	0.922501	5.5925	-3.4975	11.7325	1.8825	15.3725	0.842501	5.7625	15.2125	14.7225	10.2625	2.7325	0.1425	-13.1375
135.75	53.88	48.64	68.15	68.04	79.38	66.13	80.26	87.75	40.59	55.23	46.37	39.27	12.8	5.69	-0.74	-11.3	-14.15	0.429998	0.59	5.52	-3.41	11.55	2.26	15.49	0.879999	5.13	14.87	14.74	10.18	2.7	0.139999	-13.02
136	53.8075	48.7775	67.9175	68.1275	79.9075	66.1075	80.2275	87.8375	41.1175	55.3575	46.5775	39.6275	12.8775	5.7975	-0.9925	-11.1325	-14.2625	0.3475	0.747499	5.4975	-3.2625	11.6675	2.1975	15.1275	0.887499	5.1675	15.2175	14.8575	10.2575	2.3775	0.607498	-13.2425
136.25	53.705	48.955	68.195	67.805	80.115	65.785	80.405	88.245	41.545	55.425	47.175	39.845	13.155	6.055	-0.885	-11.055	-13.915	0.574999	0.974998	5.905	-3.355	11.555	2.255	15.245	0.934999	4.815	15.015	14.815	10.385	2.365	0.715	-13.465
136.5	53.44	48.94	68.65	67.75	79.93	66.08	79.94	88.05	41.75	55.64	47.31	40.11	13.09	6.25	-0.870001	-11.2	-14.24	0.75	0.559999	6.01	-3.4	11.03	1.96	15.14	0.540001	4.64	14.71	15.12	10.33	2.23	0.950001	-13.51
136.75	53.2375	49.1675	69.1175	67.4475	80.3075	66.0275	80.1275	88.4875	42.1175	56.1075	47.5675	40.2775	12.9475	6.0575	-0.932501	-10.9425	-14.2125	0.987499	0.477501	6.2475	-3.6925	11.0775	1.7175	15.3875	0.627501	4.8375	14.6575	15.2475	10.4075	2.1275	1.1275	-13.6625
137	53.0525	49.2825	68.9625	67.4925	80.0525	66.0725	79.8225	88.1825	42.1225	56.0525	47.8425	40.2525	12.6725	6.0425	-0.897501	-11.1175	-14.6875	0.762499	0.272499	6.0325	-3.6275	10.7725	1.5225	15.3725	0.3325	4.2125	14.6325	14.9025	10.1625	2.3125	1.3625	-13.8375
137.25	53.105	49.555	69.795	67.865	79.935	65.605	79.665	88.165	42.855	56.305	48.415	40.525	12.615	6.545	-0.664999	-11.395	-14.545	0.855	0.505001	6.295	-3.945	10.765	1.575	15.385	0.295	3.875	14.395	14.845	9.865	2.175	1.475	-13.515
137.5	52.8225	49.6425	69.4625	67.4225	79.4325	65.8825	79.1825	87.7825	42.9825	56.3625	48.6425	40.6325	12.6225	6.4725	-0.797501	-11.3975	-14.7675	0.4825	0.3925	5.9925	-4.3275	10.4925	1.1125	15.1725	0.0324993	3.3625	13.9825	14.5725	9.8725	1.8225	1.5725	-13.2675
137.75	52.9025	49.4725	69.5425	67.0125	79.5125	65.8025	79.3225	87.7225	43.5325	56.8125	48.9325	40.8725	12.5225	6.6325	-0.557501	-11.3975	-14.7075	0.352499	-0.0174999	5.7925	-4.4075	10.4825	1.1925	14.8325	0.262499	3.2425	13.7825	14.4725	10.1025	1.9225	1.5225	-13.5475
138	52.92	49.93	69.41	67.3	79.49	65.77	79.59	88.1	44.09	57.11	49.09	41.22	12.73	6.85	-0.309999	-11.46	-14.67	0.51	0.18	5.87	-4.8	10.64	1.21	14.9	0.559999	2.92	13.76	14.15	9.97	2	1.56	-13.53
138.25	52.6675	49.9175	68.9675	67.5775	79.2675	65.6175	79.4675	87.7575	44.2975	57.1875	48.8875	41.5175	12.5175	6.7775	-0.982502	-11.6225	-14.8325	-0.0625019	0.017498	5.4875	-4.7825	10.3475	1.2675	15.0375	-0.0625019	2.5675	13.2275	13.4775	10.2275	1.7575	1.7775	-13.7625
138.5	52.43	49.93	68.48	67.06	79.11	65.33	79.02	87.49	44.69	57.26	48.89	41.45	12.58	6.58	-1.11	-11.63	-14.85	-0.450001	-0.540001	5.33	-4.97	9.98	0.879999	14.7	-0.0900002	2.27	12.77	13.27	10.11	1.6	2.02	-13.73
138.75	52.8075	50.0675	68.4175	66.7575	79.0875	65.0075	78.6975	87.5075	44.7575	57.9175	49.0075	41.5675	12.5075	6.3775	-0.922501	-11.8425	-14.9325	-0.9025	-0.682501	5.2575	-5.4725	9.9475	0.817499	14.4575	-0.282501	1.6675	12.4175	12.7875	10.1175	1.4075	2.2575	-13.7825
139	53.0425	50.4525	68.3525	66.7925	79.3725	64.7625	78.5425	87.4525	44.9125	58.3125	49.2425	42.0425	12.6025	6.6125	-0.7875	-12.1275	-14.8675	-0.647501	-0.7075	5.6625	-5.4475	10.2325	0.862499	14.3425	-0.1275	1.7725	12.3825	12.4225	9.8425	1.8425	2.2725	-13.9575
139.25	53.22	50.41	68.12	66.74	78.59	64.53	78.7	87.14	45.56	58.87	49.68	42.19	12.56	6.34	-1.11	-11.93	-14.51	-0.599998	-0.59	5.76	-5.53	9.96	0.650002	14.13	-0.0999985	1.42	12.2	12.11	9.98	1.68	2.23	-13.89
139.5	53.2375	50.5175	68.2375	66.8075	78.4575	64.2275	78.6275	87.3475	45.6675	59.1275	50.0675	42.5475	12.8875	6.2975	-1.4425	-12.1025	-14.5525	-0.362501	-0.9625	5.8675	-5.5525	10.1175	0.317499	14.1275	0.1975	1.4075	12.0175	12.2575	10.0075	1.7275	2.3775	-14.1125
139.75	53.1875	50.7175	67.6475	66.6475	78.2275	64.0475	78.4975	87.1475	45.7675	59.2075	50.3075	42.7475	12.7375	6.2675	-1.5425	-12.4025	-14.3625	-0.9125	-0.9825	5.5775	-5.6025	10.0975	0.1875	13.8075	0.0874996	1.3875	11.8575	12.5475	10.2075	1.7575	2.2875	-14.2525
140	53.2275	50.6975	67.8275	66.4375	78.1575	64.0075	78.7575	87.1175	46.1875	60.0975	50.8075	42.9275	12.7175	5.8875	-1.6825	-12.4925	-14.4025	-0.5725	-0.5425	5.6875	-5.9225	9.7475	0.0275002	13.4875	0.4275	1.5975	11.5475	12.0975	9.9175	1.5275	2.7275	-14.1725
140.25	52.885	50.235	67.575	66.305	77.745	63.745	78.445	86.965	46.355	60.335	51.155	42.805	12.365	6.105	-1.935	-12.605	-14.485	-0.415001	-0.985001	5.665	-6.065	9.835	0.164999	13.265	0.115	1.325	11.415	12.255	9.665	1.585	2.635	-13.885
140.5	53	50.28	67.72	66.03	77.49	63.57	78.24	86.89	46.48	60.35	51.51	42.98	12.08	6.11	-1.96	-12.34	-14.37	-0.809999	-0.679998	5.55	-6.39	9.77	0.110001	12.91	0.120001	1.52	11.02	12.14	9.79	1.46	2.59	-13.84
140.75	53.165	50.055	67.355	66.255	77.165	63.545	78.245	86.845	46.515	60.715	51.835	42.985	12.125	6.165	-1.885	-12.435	-14.275	-0.764999	-0.505001	5.475	-6.495	9.745	0.0249996	12.575	0.0650005	1.355	10.565	12.445	9.335	1.805	2.395	-13.535
141	52.5925	49.7825	67.0825	65.8325	77.4625	63.6225	78.0825	86.8625	46.5925	60.6125	51.8525	43.4825	12.0925	6.0125	-1.4775	-12.6475	-14.2275	-1.0975	-0.3675	5.1425	-6.3775	9.8125	-0.1275	12.2825	-0.3375	1.5025	10.3525	12.3925	9.3425	1.7125	2.7625	-13.8175
141.25	52.54	49.82	67.36	65.43	77.12	63.6	78.18	86.4	46.6	60.8	52.1	43.64	12.15	6.5	-1.46	-12.52	-14.17	-1.04	0.209999	5.23	-6.53	9.58	0.039999	11.93	-0.24	1.5	9.78	12.97	9.12	2.13	2.49	-13.74
141.5	52.715	49.645	67.465	65.325	76.915	63.785	78.355	86.325	46.475	60.775	52.195	43.495	12.395	7.035	-1.325	-12.765	-13.805	-1.075	0.514999	5.115	-6.425	9.485	0.375	11.855	-0.684999	1.265	9.365	13.365	9.215	1.935	2.685	-13.835
141.75	52.0575	48.9475	67.0675	65.0975	76.4675	63.5375	78.2575	86.2775	46.5275	60.7375	52.1775	43.3975	11.9975	7.4275	-1.6725	-12.9225	-13.9125	-1.3625	0.627501	4.5475	-6.6525	9.1675	0.0874996	11.3975	-0.532499	1.2275	9.1675	13.8675	9.2175	2.1375	2.7175	-14.0725
142	52	49.07	66.88	64.77	76.3	63.77	78.07	86.08	46.58	60.94	52.48	43.33	12.03	7.9	-1.52	-13.16	-14.31	-1.01	0.940001	4.55	-6.44	9.29	0.49	10.97	-0.360001	0.879999	8.95	14.62	9.17	2.01	2.73	-13.91
142.25	52.105	49.045	67.505	64.875	76.405	64.455	78.185	85.975	46.915	61.255	52.105	43.425	12.085	8.435	-1.435	-13.115	-14.435	-1.105	1.385	4.955	-6.395	9.375	0.725	11.305	-0.664999	0.495001	8.865	15.035	8.935	2.645	2.685	-14.265
142.5	52.0625	48.9825	67.8525	64.8925	76.2825	64.8525	78.2525	85.9925	46.8725	61.1125	52.4225	43.5225	12.4925	8.8525	-1.0775	-12.7975	-14.6975	-1.2475	1.6325	4.7625	-6.4275	9.2425	0.442499	11.1825	-0.7675	0.432499	8.6925	15.7225	8.7725	2.5625	2.7325	-14.0675
142.75	52.0975	49.0775	67.9175	64.9675	76.7275	65.4375	78.5475	86.1175	47.3675	61.4375	52.6875	43.5875	12.4575	9.3475	-1.1925	-12.7625	-14.9525	-0.932501	1.9775	4.8175	-5.9825	9.8675	0.747499	11.4875	-1.0125	0.2775	8.6475	15.9675	9.1475	2.6075	2.5675	-14.3225
143	51.5325	48.7325	68.0825	64.5525	76.8225	65.5825	78.4025	85.8025	47.6325	61.5025	52.6825	43.4525	12.2925	9.3825	-1.4275	-12.6275	-15.1575	-1.0475	1.7025	5.1425	-6.1175	9.8725	0.632498	11.1925	-0.717501	0.0324993	8.2525	16.0225	8.8025	2.9525	2.4525	-14.2075
143.25	51.6375	49.2275	67.9675	64.7075	76.7675	65.6675	78.6075	86.2175	47.9675	61.8275	53.1075	43.3475	12.1475	9.6775	-1.1325	-12.6325	-15.0425	-0.6425	1.9975	5.1075	-5.9325	10.0075	0.7075	11.4375	-0.5725	-0.0224991	8.3475	16.0175	8.4775	2.6975	2.8475	-14.0225
143.5	52.0975	49.1775	68.1875	64.5075	76.9075	65.9675	78.5775	86.3875	48.5775	62.1675	53.2775	43.5675	12.1975	9.9075	-0.782499	-12.4325	-14.7125	-0.5625	1.9975	5.1975	-5.6025	10.7675	0.6975	11.2375	-0.2925	-0.0124989	8.8375	16.0375	8.5675	2.8675	2.8175	-14.2525
143.75	51.6075	49.0575	67.7475	64.0975	76.2675	66.3075	78.2475	86.2075	48.8575	62.1375	52.8975	43.7775	12.3075	9.5975	-0.792501	-12.3525	-14.9825	-0.842501	1.8275	5.0475	-5.9225	10.6875	0.207499	11.1275	-0.212502	-0.172501	8.4675	15.8875	8.7075	2.7275	2.7575	-14.1925
144	52.1175	49.2375	67.7875	63.8575	76.7275	66.8375	78.6375	86.4275	49.2275	62.2175	53.2775	44.1575	12.3475	9.8775	-0.752501	-12.6625	-15.1025	-0.7325	2.0275	5.0275	-5.8925	10.9175	0.1775	11.1675	0.0574989	-0.1325	8.5375	15.9975	8.3775	2.9775	2.8375	-14.1925
144.25	52.705	49.045	67.555	63.495	76.555	67.375	78.685	86.545	49.615	62.365	53.405	44.445	12.025	9.875	-0.515001	-12.735	-14.815	-0.555	2.435	5.265	-5.705	11.085	0.164999	11.255	0.254999	0.0749989	8.825	16.165	8.655	2.855	2.615	-14.125
144.5	52.82	49.32	67.64	63.18	77.41	67.77	78.64	86.5	49.71	62.65	53.76	44.78	12.21	9.39	-0.74	-12.6	-14.67	-0.17	2.16	5.36	-5.65	11.39	0.0300007	11.31	0.389999	-0.620001	8.75	16.15	8.54	2.55	2.77	-13.86
144.75	52.895	48.945	67.405	62.865	76.985	67.975	78.485	85.995	50.215	62.695	53.935	44.955	12.415	9.685	-0.735001	-12.555	-15.315	-0.465002	2.065	5.395	-6.005	11.315	-0.045002	11.295	0.404999	-0.675001	8.335	15.705	8.625	2.755	2.565	-13.945
145	52.8825	49.0225	67.5625	62.5425	77.1925	68.2325	78.6125	86.0325	50.5125	62.9825	54.1625	45.2725	12.6025	9.6425	-0.637501	-12.6975	-15.1475	-0.267502	2.1625	5.3825	-5.6175	11.5325	0.182499	11.2225	0.502499	-0.477501	8.6325	15.4225	8.8225	2.5225	2.5225	-13.8675
145.25	52.8775	48.5775	67.5975	61.8875	77.4775	67.8875	78.3275	85.8675	50.7375	62.9075	54.2175	45.6275	12.2575	9.2875	-0.752499	-13.0025	-15.2125	-0.192499	2.0175	5.6875	-6.1025	11.4175	0.1175	10.7375	0.5375	-0.602499	8.7975	15.1775	8.7575	2.5075	2.6375	-13.9025
145.5	52.535	47.925	66.855	61.745	77.405	67.855	78.485	85.265	50.805	63.265	54.035	45.205	12.185	8.935	-0.985001	-13.395	-15.725	-0.395	1.635	6.005	-6.045	11.225	-0.175001	11.175	0.714998	-1.285	8.185	14.275	8.825	2.785	2.555	-14.165
145.75	53.0175	48.0175	66.8475	61.6475	77.1475	67.8875	78.2475	85.0475	51.4775	63.6275	54.5075	45.4075	12.3475	8.9975	-1.1625	-13.4525	-15.5225	-0.0625	1.5375	6.3875	-6.6925	11.5075	-0.2125	10.8375	0.5975	-1.1225	8.3475	13.6675	8.9775	2.6075	2.6475	-14.2325
146	52.4175	47.7375	66.6775	61.3775	76.5175	67.6475	77.9175	84.5875	51.2175	63.6275	54.2475	45.3775	12.1375	9.2775	-1.2925	-14.1125	-16.2225	-0.4025	1.2575	6.2875	-6.9425	11.2275	-0.302502	10.7675	0.527498	-1.3725	8.0575	13.5975	8.8275	2.7275	2.8675	-14.4225
146.25	52.335	47.105	66.345	60.915	76.425	67.635	77.695	84.245	51.405	63.545	54.185	45.585	12.275	8.805	-1.555	-13.975	-16.205	0.105001	1.235	6.565	-7.135	11.275	-0.304998	10.395	0.515001	-1.845	7.635	13.265	9.045	2.815	2.935	-14.795
146.5	52.295	47.185	65.885	60.245	75.935	67.125	77.545	83.545	51.365	63.805	54.465	45.565	12.265	9.065	-1.465	-14.205	-16.045	0.305	1.415	6.535	-7.445	10.675	-0.0650005	10.745	0.645	-1.675	7.565	12.815	9.135	3.255	2.525	-14.915
146.75	51.8025	46.6025	65.6825	60.0225	75.8325	67.1625	77.5325	83.2025	51.7625	63.8025	54.4525	45.7125	11.9525	9.0725	-1.1375	-14.2675	-16.2175	0.0125008	1.0725	6.1525	-7.5575	10.6925	-0.147499	10.3025	0.502502	-1.9675	8.1925	12.3425	9.0425	3.4325	2.4525	-14.9275
147	51.975	46.435	65.655	60.065	76.145	67.085	77.365	82.975	52.085	63.885	54.535	45.955	11.865	9.025	-0.655001	-14.295	-16.035	0.174999	1.145	6.305	-8.065	10.455	-0.275	10.125	0.104999	-1.975	8.495	11.945	9.105	3.645	2.295	-15.045
147.25	51.6275	46.2775	65.6275	59.7375	75.8675	66.7775	77.1975	82.4175	52.5375	64.0675	54.4675	46.0175	11.7275	8.4375	-0.532501	-14.4225	-16.2625	-0.00250053	1.1675	6.1575	-7.9325	10.2375	-0.512501	10.0175	-0.022501	-2.2725	9.0175	11.8875	9.0275	3.7675	2.0975	-14.8925
147.5	51.84	46.53	65.86	59.5	75.92	66.9	76.89	82.59	53.14	64.74	54.82	45.96	11.72	8.96	-0.079998	-14.64	-15.75	0.620003	1.3	6.35	-7.75	10.02	-0.369999	10.05	-0.219997	-2.03	9.07	11.51	8.87	4.12	1.92	-14.91
147.75	51.5925	46.4425	65.7725	59.9525	76.3125	66.8825	77.3125	82.5425	53.5625	64.9325	55.1425	46.2825	12.1125	8.8225	0.1425	-14.3275	-16.0775	0.9025	1.6625	6.4825	-7.6575	10.0925	-0.00749969	10.6525	-0.137501	-2.1075	8.8725	10.8925	9.0325	3.6825	1.9025	-14.6175
148	51.665	46.135	66.005	59.775	76.375	66.715	77.575	82.115	53.795	65.075	55.445	46.575	12.115	8.735	-0.0450001	-14.455	-16.485	0.815001	1.475	6.645	-7.855	9.835	-0.365	10.785	0.115	-2.315	8.995	10.585	9.345	3.885	1.515	-14.745
148.25	51.3975	46.3175	66.0275	59.6575	76.6675	66.7375	77.2575	81.9875	54.1675	65.2175	55.5175	46.7075	12.3475	8.5675	-0.00250053	-14.7125	-16.0625	0.5975	1.6275	6.4675	-7.3425	9.5475	-0.282499	10.9275	0.1875	-2.3825	8.6775	10.1475	9.1375	3.9175	1.5775	-14.6325
148.5	51.1875	46.4975	66.3775	59.7075	76.5375	66.6175	77.2975	81.5475	54.4375	65.0775	55.4875	46.9775	12.4675	8.7675	-0.252499	-14.8325	-16.2225	1.0175	2.0075	6.6775	-7.2225	9.6075	-0.692499	10.5375	0.5975	-2.4725	8.7175	9.9875	9.2375	3.6875	1.6175	-14.5425
148.75	51.52	46.51	66.52	59.41	76.21	66.51	77.45	81.33	54.41	65.3	55.57	47.17	12.33	8.78	-0.249998	-14.66	-16.31	1.15	2.01	6.72	-6.98	9.21	-0.559999	11.08	0.700001	-2.69	8.66	9.58	9.6	3.87	1.35	-14.82
149	51.655	46.905	66.725	59.425	76.185	66.625	77.615	81.295	54.665	65.775	56.225	47.825	12.415	9.165	-0.374998	-14.775	-16.065	1.345	1.945	6.495	-6.985	9.425	-0.444998	11.085	1.015	-2.915	8.735	9.475	9.675	3.615	1.655	-14.945
149.25	51.81	46.84	66.75	59.47	76.37	66.44	77.47	80.85	54.71	65.67	56.16	47.82	12.15	9.51	-0.17	-14.63	-15.98	1.14	1.96	6.66	-6.68	9.52	-0.459999	10.91	1.13	-2.93	8.07	9.34	9.67	3.65	1.52	-14.84
149.5	51.85	46.9	66.35	59.23	75.93	66.28	77.75	80.85	54.78	65.62	55.99	48.14	12.28	9.32	-0.399998	-14.59	-15.94	0.990002	1.63	6.88	-6.49	9.78	-0.299999	10.82	1.46	-2.77	7.99	8.95	9.6	3.8	1.29	-14.69
149.75	51.93	46.59	66.01	58.91	75.56	65.82	77.51	80.64	54.85	65.27	56.09	48.22	12.04	9.19	-0.75	-14.49	-15.95	0.290001	1.53	6.81	-6.58	9.44	-0.799999	10.56	1.25	-2.99	7.78	8.8	9.53	3.76	1.26	-14.55
150	51.7075	46.8475	66.2175	58.9275	75.4475	65.4075	77.8275	80.4675	55.1775	65.5275	56.3075	48.6175	12.0875	9.3275	-0.512501	-13.7425	-15.7725	0.5175	1.7375	6.9175	-6.1225	9.7775	-0.3825	10.7675	1.4975	-2.6425	7.5475	8.7275	9.4675	3.9175	1.5575	-14.9425
150.25	51.6625	46.5725	66.0325	59.0525	75.5825	65.0325	77.9225	80.6525	55.0625	65.4825	55.8725	48.8925	11.8725	9.5025	-0.747499	-13.8675	-16.0375	0.352501	1.6725	7.0725	-6.0075	9.9425	-0.5175	10.9125	1.4325	-2.7175	7.3625	8.4725	9.4125	3.7625	1.8825	-15.0575
150.5	52.08	46.49	65.52	58.68	75.37	64.78	77.73	80.32	54.66	65.83	55.98	48.79	11.49	9.3	-0.57	-13.99	-15.13	-0.279999	1.25	7.25	-6.24	9.95	-0.529999	10.85	0.950001	-2.85	7.09	8.09	9.53	3.73	1.89	-15.15
150.75	52.2125	46.7125	65.6025	58.7925	75.4125	64.9425	77.9125	80.4225	55.1525	65.5225	56.2425	48.8525	11.8225	9.3125	-0.2675	-13.7675	-13.4675	-0.0174999	1.1725	7.2825	-5.9575	10.0325	-0.167499	11.1025	1.0625	-2.5575	6.6525	8.3825	9.5825	3.7225	1.9325	-15.2375
151	52.16	46.39	65.29	58.69	75.44	64.26	78	80.58	55.19	65.27	56.33	49.27	12.05	9.36	-0.370001	-14.02	-11.37	-0.26	0.84	7.35	-6.24	10.23	-0.27	11.56	0.58	-2.22	6.18	8.48	9.53	3.7	2.01	-15.24
151.25	51.9725	46.7625	65.4625	58.7925	75.4525	64.5025	78.1725	80.5425	55.5225	65.2025	56.5625	49.5425	11.7825	9.3325	-0.157499	-13.5175	-8.9975	0.122499	1.2925	7.6525	-5.7975	10.5125	-0.237499	11.6625	0.6525	-2.1675	6.4525	8.5125	9.3725	3.7125	2.1125	-15.1975
151.5	52.215	46.925	65.465	59.095	75.275	64.965	77.975	80.365	55.935	65.295	56.815	49.365	12.055	9.555	-0.545002	-13.245	-7.385	-0.215	1.015	7.785	-6.095	10.495	-0.0750008	11.665	0.535	-2.755	5.975	8.085	9.405	3.975	1.925	-15.305
151.75	51.815	46.395	64.995	58.765	74.885	64.805	77.885	80.175	55.995	65.335	56.545	49.125	12.385	9.785	-0.395	-12.895	-7.135	-0.344999	0.684999	7.625	-6.285	10.405	0.0249996	12.035	0.225	-2.575	5.945	7.965	9.255	4.245	2.015	-15.515
152	51.6825	46.6425	64.9725	58.8725	74.5125	64.6225	77.9725	80.1025	55.9025	65.5125	56.5825	49.2925	12.8325	9.5525	-0.407499	-13.1275	-6.3375	-0.7875	0.9825	7.6525	-6.2675	10.6325	0.172501	12.0125	0.8025	-2.6775	6.0125	7.8425	9.4125	4.2125	2.0425	-15.6675
152.25	51.86	46.73	65.38	59.05	74.51	64.85	78.22	80.27	56.59	65.43	56.57	49.34	12.88	9.23	-0.249998	-13.04	-5.9	-0.389999	0.67	7.91	-6.14	10.45	0.550001	12.01	0.730001	-2.78	5.92	7.94	9.3	3.98	2.34	-15.62
152.5	52.3225	47.0125	65.5925	59.3725	74.4825	64.5825	78.3425	80.1425	57.2125	65.5025	56.7525	49.8625	13.1725	9.6125	-0.6875	-12.9575	-5.1675	-0.4175	0.612499	8.1025	-5.7775	10.7825	0.9025	12.3025	0.762501	-2.8975	5.7125	8.0325	9.1525	4.0925	2.3725	-15.6175
152.75	52.2025	47.1525	65.6325	59.5025	74.8425	64.7125	78.6825	80.2025	57.6725	65.7325	56.7625	49.9325	13.0825	9.9425	-0.317501	-12.8775	-5.2275	-0.357502	1.0125	8.4225	-5.5375	10.8025	1.0425	12.5325	0.582499	-2.7675	5.7025	7.9725	9.1225	4.0625	2.3325	-15.5175
153	52.28	47.15	65.56	59.73	75.02	64.9	78.6	80.27	58.09	66.06	56.8	50.3	13.49	10.15	0.039999	-12.88	-5.67	-0.320002	1.03	8.82	-5.16	10.89	1.23	13.01	0.919998	-2.45	5.72	8.2	9.08	3.91	2.37	-15.36
153.25	52.51	47.03	65.63	59.69	74.76	64.22	78.21	80.17	58.42	66.2	56.73	50.11	13.44	10.26	-0.26	-12.67	-6.22	-0.300001	1.02	8.5	-5.41	10.32	1	12.4	0.440001	-2.57	5.59	7.69	9.2	3.59	2.38	-15.17
153.5	52.22	46.55	65.08	59.97	74.53	64.49	78.06	79.69	58.53	66.02	57.01	50.58	13.57	10.27	-0.120001	-12.89	-7.1	-0.73	1.04	8.42	-5.5	10.46	0.959999	12.6	0.26	-2.34	5.49	7.99	9.05	3.61	2.63	-15.29
153.75	52.1475	46.7275	65.2175	60.3575	74.4975	65.0075	77.7875	79.8475	58.7975	65.8775	56.8875	51.0775	13.6375	10.2375	-0.592501	-13.0625	-7.0725	-0.522501	0.547499	8.3575	-5.0625	10.9275	0.647499	12.7175	0.457499	-2.3125	5.1175	8.0875	9.3075	3.5775	2.4775	-15.3625
154	52.4525	46.5025	65.2925	60.6025	75.0025	65.0925	78.2025	79.9225	58.9325	66.1225	57.1125	51.2825	13.7825	10.6825	-0.5275	-13.0975	-7.6575	-0.307499	0.682501	8.7825	-5.1075	10.7625	0.942501	12.7925	0.372501	-2.0675	4.7625	7.9925	9.2025	3.8025	2.5625	-15.5675
154.25	52.0725	46.6925	65.1225	60.4225	74.7425	64.7725	77.7625	79.6425	58.4425	65.8825	57.3725	51.2725	13.5425	10.4825	-0.827501	-13.1975	-7.9375	-0.337502	0.472498	8.5825	-5.1975	10.8525	0.422499	12.7125	0.0624981	-2.0075	4.4625	7.7925	9.3525	3.7125	2.5925	-15.6575
154.5	52.385	46.875	65.165	60.885	75.265	65.065	78.245	79.915	58.905	66.005	57.765	51.215	13.435	10.645	-0.535002	-12.615	-8.305	-0.275002	0.714998	8.825	-4.845	11.295	0.644999	13.165	0.445	-1.515	4.865	7.715	9.335	3.345	2.865	-15.545
154.75	51.935	46.945	65.135	61.085	74.935	64.915	78.165	79.835	58.715	65.895	57.725	51.325	13.375	10.275	-0.625	-12.895	-9.005	-0.684999	0.345001	8.875	-4.905	11.085	0.405001	12.835	-0.144999	-1.505	4.445	7.185	9.325	3.715	2.685	-15.725
155	51.5575	46.8975	65.2575	60.8375	75.0475	64.5475	77.8375	79.3875	58.7075	65.9775	57.7575	51.6375	13.3575	10.0775	-0.782499	-12.8325	-9.7225	-0.842499	0.4375	8.4875	-5.3925	11.2575	0.0975017	12.9475	-0.202499	-1.7825	4.3475	6.9975	9.3275	3.7475	2.6475	-15.7225
155.25	51.705	46.865	65.205	60.765	75.125	64.635	77.805	79.155	58.905	66.075	58.205	51.815	13.685	10.265	-0.365002	-13.005	-9.995	-0.555	0.484999	8.315	-5.415	11.425	0.214998	13.025	0.134998	-1.575	4.505	6.885	9.475	3.935	2.505	-15.915
155.5	51.58	46.78	65.06	60.97	74.74	64.61	77.76	79.28	59.12	66.3	58.44	51.96	13.79	10.34	-0.219999	-12.95	-10.12	-0.229999	0.450001	7.85	-5.27	11.34	-0.0900002	12.87	-0.0799999	-1.25	4.3	6.75	9.4	3.6	2.69	-15.69
155.75	51.635	47.165	65.545	61.045	74.775	65.005	77.985	79.245	59.665	66.395	58.615	52.125	14.155	10.155	0.265001	-12.465	-10.175	-0.355	0.745001	7.955	-5.315	11.695	0.0550003	12.935	-0.164999	-1.395	4.415	6.655	9.795	3.605	2.615	-16.015
156	51.79	46.7	65.82	60.7	74.83	64.97	78.09	79	59.72	66.36	59.09	52.09	14.51	10.21	0.24	-12.56	-10.66	-0.370001	0.73	8.27	-5.36	11.77	-0.0799999	12.95	-0.140001	-1.11	4.23	6.37	9.74	3.83	2.72	-16.29
156.25	51.4425	46.9325	65.6425	60.7225	74.5825	64.6825	77.9925	79.0925	60.0125	66.7025	59.0425	52.4725	14.5325	9.7725	0.252499	-12.3975	-10.7575	-0.337502	1.0125	7.9325	-5.6375	11.7625	0.0724983	13.2225	-0.0775013	-1.1275	4.5725	6.2125	9.6525	3.9525	2.8525	-16.4575
156.5	51.44	46.82	65.64	60.82	74.25	64.77	77.8	79	60.01	66.74	58.99	52.46	14.86	9.65	-0.039999	-12.66	-10.98	-0.619999	0.870001	7.85	-5.71	11.88	-0.25	13.09	-0.219999	-0.92	4.75	5.77	9.49	3.83	2.98	-16.3
156.75	51.3925	46.4925	65.7525	60.8225	73.9025	65.0125	77.6625	78.9025	60.4425	67.0225	58.9725	52.4625	15.0825	10.1525	-0.0675011	-12.6175	-11.4375	-0.4475	0.9625	8.2125	-6.0075	11.4825	-0.347502	12.8125	-0.1275	-0.877501	4.6925	5.5025	9.4825	4.0125	2.9225	-16.4175
157	51.4975	46.7575	65.7075	60.6775	73.7775	65.1875	77.4375	78.9375	60.8475	67.2775	58.9575	52.4775	14.9075	10.1375	-0.0324993	-12.7925	-11.6525	-0.272499	0.977501	7.8775	-5.8225	11.4875	-0.192499	12.9675	0.307501	-0.282499	4.6875	5.2875	9.6175	3.9175	2.9375	-16.4725
157.25	51.7375	46.9675	65.6675	60.7275	73.4475	65.2775	76.9875	78.9775	61.0875	67.5875	59.0075	52.3775	14.8875	10.8075	0.147501	-12.6925	-11.9425	-0.432499	0.817501	7.9675	-5.6125	11.6075	-0.162498	13.0975	0.217501	-0.272499	4.9475	5.3775	9.5375	4.3275	2.7475	-16.6125
157.5	51.14	47.06	65.78	60.56	73.2	65.11	76.62	78.53	60.94	67.63	58.75	52.58	14.99	10.89	-0.16	-12.79	-12.25	-0.549999	0.670002	8.07	-5.78	11.43	-0.32	13.32	0.220001	-0.549999	4.47	5.29	9.36	4.33	2.81	-16.5
157.75	51.3875	47.4075	65.6975	60.7375	72.8975	64.9775	76.3375	78.4675	61.2575	68.0975	58.9075	52.6375	15.0475	10.5875	-0.392498	-12.9125	-11.9625	-0.702497	0.697502	8.1975	-5.7325	11.1975	-0.322498	13.3375	0.337502	-0.472498	4.6375	5.3075	9.2575	4.3375	2.7875	-16.3825
158	51.385	47.385	66.075	60.575	72.725	65.075	76.105	78.205	61.355	67.795	58.965	52.765	14.875	10.855	-0.734999	-12.935	-12.595	-0.695	0.885002	8.415	-5.515	11.795	-0.454998	13.315	0.525002	-0.474998	4.575	5.285	9.205	4.515	2.775	-16.495
158.25	51.2125	46.9725	65.9225	60.6425	72.4725	65.0225	75.9025	78.2125	61.6825	68.0425	58.9825	52.6325	14.9325	11.0425	-0.477499	-12.8675	-12.8275	-1.0775	0.772501	8.2025	-5.1275	11.7925	-0.2575	13.2225	0.8225	-0.4475	4.3825	5.3325	9.1425	4.4625	2.6925	-16.2975
158.5	51.1025	46.6525	66.0425	60.3625	72.5925	65.0025	75.7025	77.8725	61.7925	68.4425	58.9425	52.9225	14.7625	11.0225	-0.6775	-13.2475	-13.1175	-1.0775	0.662498	8.4825	-5.0675	12.0125	0.1525	13.1125	1.1825	0.1325	4.0825	4.8425	9.1325	4.6525	2.6025	-16.3875
158.75	50.88	46.65	66.2	60.25	72.51	64.76	75.65	77.49	61.6	68.41	58.68	53.09	14.85	10.58	-0.49	-12.99	-13.44	-1	0.469999	8.66	-5.18	12.09	0.0200005	12.89	1.15	-0.27	3.87	4.75	9.22	4.26	2.78	-16.26
159	50.7875	46.8775	66.0675	59.9675	72.3775	64.6675	75.4075	77.4375	62.1275	68.0975	58.8975	53.4475	14.7775	10.7175	-0.312502	-12.8025	-13.4625	-1.0625	0.367498	8.6875	-5.2225	11.9675	0.367498	12.6375	1.0175	-0.142502	3.6575	4.7875	9.0475	4.2575	3.0275	-16.3325
159.25	50.815	46.455	66.325	59.845	72.135	64.915	75.565	77.445	62.455	68.355	59.165	53.795	14.965	11.015	-0.375002	-13.005	-13.605	-0.965002	0.454998	8.755	-4.715	12.685	0.714998	12.925	1.555	0.00499916	3.845	4.875	9.235	4.085	2.915	-16.235
159.5	50.2775	45.9075	66.1375	59.6575	71.5575	64.6775	74.9975	76.6675	62.4275	68.0075	59.1275	53.6675	14.8275	10.6075	-0.342501	-13.4325	-14.1325	-1.3225	0.377499	8.7475	-5.1325	12.4475	0.6675	12.5175	1.3475	-0.192501	3.6675	4.6575	9.2975	4.1675	2.8875	-16.3525
159.75	50.075	46.135	66.005	59.675	71.475	64.715	74.695	76.505	62.665	68.605	58.985	54.075	15.295	10.785	-0.334999	-13.095	-13.985	-1.015	0.615002	8.985	-4.975	12.665	1.085	12.795	1.805	0.325001	3.335	4.735	9.255	4.105	2.725	-16.085
160	50.3525	45.9125	65.7825	59.2625	71.0925	64.8825	74.3025	76.3925	63.1225	68.3225	59.2825	54.2125	15.1225	10.8325	0.0425015	-12.9875	-14.0875	-1.1075	0.7325	8.9625	-4.7175	13.3225	1.3925	12.6625	1.9325	0.4925	3.6025	4.7625	9.5925	3.9525	2.4225	-15.9675
160.25	50.0425	46.3925	66.4625	59.5925	71.4525	64.7325	74.6225	76.5225	63.2325	68.9325	59.5125	54.5325	15.2025	11.0925	-0.1175	-12.7375	-13.9875	-0.7675	0.952501	9.1525	-4.6175	13.2625	2.2425	13.0625	1.7725	1.0325	3.7425	4.6925	9.5125	3.8925	2.6825	-16.0875
160.5	50.1975	45.8875	66.3575	59.7075	71.5175	64.6375	74.3675	76.4375	63.2275	68.9875	59.5075	54.6675	15.5775	11.0975	-0.142498	-12.5525	-14.3025	-0.452499	0.7875	9.2375	-4.2525	13.2475	2.4575	12.9675	1.6475	0.277502	3.6975	4.6575	9.4675	4.1175	2.3275	-15.9125
160.75	49.76	45.63	66.37	59.4	71.4	64.53	74.95	76.07	63.21	68.94	59.34	54.95	15.82	11.26	-0.219999	-12.58	-15	-0.41	0.610001	8.99	-4.3	13.14	2.24	12.82	1.68	0.43	3.86	4.3	9.3	4.05	2.55	-15.9
161	49.7925	45.4825	66.3425	59.6325	71.1025	64.6225	74.2225	75.6725	62.6625	68.8425	59.3525	54.8625	15.5425	11.0925	-0.467499	-12.6875	-15.2175	-0.657499	0.162502	9.0525	-4.5275	13.4525	2.1425	12.4925	1.3925	0.552502	3.8825	4.2325	9.0825	4.3225	2.3625	-15.7675
161.25	50.0775	45.6175	66.4175	59.6575	71.4175	64.5575	74.6275	75.2775	62.9175	68.6175	59.2775	55.3475	15.8475	11.5475	-0.3325	-12.6725	-15.3925	-0.2425	0.317499	9.2575	-4.2325	13.2975	2.4575	12.3475	1.6575	0.4175	3.6475	4.4475	8.9775	4.2875	2.4675	-15.7325
161.5	49.715	45.615	66.225	59.265	71.165	64.535	74.155	75.205	63.345	68.645	59.445	55.135	16.655	10.735	-0.525	-12.775	-15.485	-0.135	0.0949993	9.245	-4.295	12.985	2.145	12.425	1.165	0.514999	3.545	4.165	8.985	5.095	1.885	-15.965
161.75	49.315	45.435	65.975	59.135	70.865	64.025	74.385	74.845	63.045	68.385	59.655	55.495	17.085	10.715	-0.365002	-12.925	-15.815	-0.385	-0.0750008	8.985	-4.005	13.085	1.895	11.875	1.265	0.404999	3.195	3.875	8.685	5.495	1.735	-15.915
162	49.33	45.61	66	59.19	70.79	64.06	74.47	74.62	62.95	68.14	59.59	55.54	16.72	11.05	-0.229999	-13.04	-16.31	-0.629999	-0.4	8.91	-4.34	13.1	1.75	11.53	1.01	0.52	3.18	3.89	8.62	5.77	1.69	-16.08
162.25	49.5325	45.6925	65.9825	59.3625	70.8325	63.7325	74.3025	74.5625	63.3925	68.3825	59.6625	55.7025	17.3125	10.8125	-0.00749969	-13.2975	-16.3175	-0.3675	-0.1875	8.8725	-4.0475	12.7725	2.3525	11.8025	1.0325	0.2225	3.1525	3.8925	8.7125	5.9725	1.8325	-16.5175
162.5	49.835	45.745	65.975	59.625	70.745	63.795	74.655	74.445	63.395	68.195	59.705	55.795	16.785	11.005	-0.135	-12.945	-16.525	-0.275002	-0.595001	9.185	-3.775	12.975	1.945	11.425	1.025	0.244999	2.835	3.685	8.635	5.995	1.615	-16.245
162.75	49.63	45.92	66.28	59.79	70.56	64.38	74.59	75.06	63.77	68.26	59.95	55.92	17.2	11.38	0.389999	-12.58	-16.09	-0.0599995	-0.27	9.3	-3.1	13.56	2.38	11.87	1.21	0.77	3	3.74	8.94	5.98	1.64	-16.56
163	49.83	46.19	66.46	60.18	70.39	64.53	75.12	74.99	64.29	68.65	60.59	56.61	17.42	12.12	0.539999	-12.32	-16.1	0.32	-0.610001	9.94	-2.75	13.73	2.63	12.23	1.09	0.91	3.3	3.68	9.12	5.67	1.75	-16.54
163.25	50.0075	46.2075	66.8075	60.1175	70.3775	65.0075	75.3075	75.0575	64.7075	68.7275	61.0175	56.8175	17.4775	11.9275	0.817499	-12.3625	-15.9625	0.2475	-0.3125	9.8975	-2.8625	13.9075	2.3075	12.1475	1.3375	1.3075	3.9375	3.5675	9.0875	5.7975	1.6575	-16.5425
163.5	49.905	46.195	66.505	60.175	70.135	64.505	75.475	75.035	65.035	68.675	60.905	57.035	17.385	12.015	0.775	-11.965	-16.055	0.705	-0.605	9.875	-2.695	13.785	2.355	11.855	1.005	1.125	3.525	3.335	9.305	5.545	1.665	-16.515
163.75	50.1825	46.0625	66.6025	60.3025	70.4525	65.0125	76.1525	75.2725	65.5425	68.7925	61.2525	57.7425	17.1525	12.2325	1.4725	-11.9275	-15.8675	1.1225	-0.147499	9.8525	-2.1175	13.8225	2.4425	11.9625	1.1725	1.1525	3.6025	3.3725	9.1925	5.6525	1.6825	-16.5275
164	50.6975	46.2375	66.6575	60.5475	70.4975	64.7875	76.1775	75.4175	65.5975	68.6075	61.6975	57.8875	17.4575	12.2575	1.2275	-12.0925	-16.3325	0.8675	-0.262499	9.9975	-1.8525	14.0075	1.9475	12.3075	1.0075	1.0175	3.3375	3.1775	9.4475	5.3475	1.8175	-16.6125
164.25	50.4825	46.1125	66.8925	60.5325	70.5025	64.9325	76.5725	75.5525	65.8925	68.7025	61.7325	58.2025	17.5025	12.2925	1.2725	-11.9175	-16.1775	0.872499	-0.1175	9.5825	-1.2475	14.0925	2.1125	12.1325	1.0425	0.5725	3.4925	3.3825	9.7325	5.2825	1.5225	-16.5375
164.5	50.2825	46.1725	67.0625	60.5825	70.5825	64.5925	76.6725	75.7525	66.1525	68.8525	61.8825	58.7325	17.3525	12.7025	1.6425	-11.7575	-16.2175	1.1625	-0.0674992	9.6025	-1.0275	14.6325	2.2925	12.3325	1.0325	0.5625	3.6125	3.4125	9.6625	5.1525	1.7825	-16.5975
164.75	50.2075	45.8775	66.8375	60.4075	70.3075	64.3475	76.2775	75.5975	66.6575	69.0675	61.7575	58.6875	17.3875	12.9275	1.7175	-11.4225	-16.1125	0.8675	-0.3325	9.5675	-0.8825	14.6475	1.9375	12.3175	1.0075	0.6075	3.1875	2.8075	9.6375	4.8275	2.0875	-16.5525
165	49.95	45.78	66.92	60.29	70.37	64.28	76.18	76.41	66.59	69.38	62.28	59.02	17.68	13.17	1.46	-11.14	-16.08	1.35	-0.58	9.49	-0.530001	15.07	2.11	12.83	0.98	0.92	3.09	3.47	10.04	4.59	1.66	-16.29
165.25	50.2	46.27	66.99	60.42	70.66	64.38	76.43	76.48	66.69	69.49	62.67	59.07	17.55	13.29	1.92	-11.19	-15.66	1.84	-0.42	9.54	-0.33	14.93	2.02	12.66	1.45	1.22	3.16	3.11	10.18	4.1	1.97	-16.25
165.5	50.0375	46.0075	67.3075	60.5375	70.5275	64.2675	76.6375	76.1175	66.8975	69.6275	62.7575	59.2475	17.6975	13.2775	1.7675	-11.0225	-15.7625	1.6775	-0.0625	9.3375	-0.4125	14.5975	1.8875	12.7975	1.0975	1.2975	2.8875	3.7475	10.5875	3.9475	1.9575	-16.4925
165.75	49.625	45.995	67.535	60.765	70.415	64.205	76.785	76.315	66.525	69.565	63.145	59.595	18.295	13.135	1.625	-10.805	-16.375	1.715	-0.0249996	9.355	-0.175001	14.615	2.055	12.915	0.914999	1.515	2.975	4.275	10.695	3.975	1.985	-16.655
166	49.98	46.06	67.33	61.04	70.36	64.13	76.65	76.44	66.54	69.52	63.33	59.8	18.24	13.3	2.05	-10.94	-16.15	2.06	0.0300007	9.62	0.1	14.63	1.69	12.79	1.36	1.65	2.83	4.69	11.06	3.53	2.14	-16.73
166.25	50.2475	45.7075	67.0775	60.8975	70.6575	64.0275	76.1375	76.5775	66.4075	69.7475	63.0275	59.7275	18.2175	13.0475	2.3575	-10.9825	-15.9725	1.6475	0.207501	9.4475	0.237499	14.4175	1.5875	12.7775	0.967501	1.7175	2.2675	4.7975	11.0975	3.5575	1.9775	-16.6325
166.5	50.0725	45.9325	66.7225	61.0025	71.0625	63.9525	76.4625	76.8325	66.6225	69.8125	62.9425	60.0625	18.3425	13.0825	2.1425	-11.2375	-15.9975	1.9825	0.2325	9.0625	0.272501	14.2525	1.6025	12.7025	1.0925	1.7725	2.4925	5.2825	10.9225	3.6225	2.4025	-16.9475
166.75	49.685	45.915	66.845	60.885	70.955	64.055	76.245	76.805	66.395	69.815	63.385	60.245	18.745	12.855	1.845	-11.555	-15.925	2.155	0.405001	9.145	0.555	14.155	1.715	12.955	1.265	2.205	2.515	5.895	11.265	3.885	2.075	-17.225
167	49.7875	45.6875	67.0275	60.6275	70.8675	63.7575	75.7275	76.5975	66.2675	69.5675	63.3875	60.1275	18.8975	12.9475	1.8175	-11.5625	-16.1525	2.0775	0.117502	8.5075	0.277502	13.8475	1.1375	12.6775	1.1975	2.0075	2.5775	5.6075	11.1575	3.7775	2.2475	-17.1825
167.25	49.6875	46.1475	66.9475	60.6975	70.7375	63.8175	76.0075	76.6175	66.2075	69.4875	63.7575	60.1775	19.1775	12.7275	1.7075	-11.8725	-16.2325	2.1775	-0.252499	8.6475	0.577501	13.6575	1.0075	12.6675	1.4075	2.0175	2.6675	5.7475	11.5175	3.7975	2.2575	-17.5725
167.5	49.77	46.42	67.09	61.04	70.92	64.01	75.98	76.65	66.47	69.91	64.36	60.17	19.4	12.51	1.5	-11.41	-15.94	2.14	0.189999	8.7	0.719999	13.48	1.18	13.22	1.28	1.95	2.82	5.7	11.42	4.11	2.37	-17.9
167.75	49.645	46.575	66.895	61.105	70.515	64.105	76.155	76.255	66.605	69.885	64.435	60.125	18.975	12.455	1.095	-11.635	-16.145	1.905	-0.375	8.255	0.625	13.275	1.055	12.875	1.185	1.935	2.615	5.595	11.235	4.005	2.475	-17.715
168	49.48	46.21	66.87	60.78	70.46	64.12	76.04	76.71	66.99	69.94	64.74	60.21	19.39	12.4	1.07	-11.7	-16.2	1.83	-0.529999	8.11	0.890001	13.22	0.900002	13.09	1.2	2	2.5	5.67	11.38	4.05	2.44	-17.87
168.25	49.7425	46.3925	66.6825	60.8425	70.1925	63.9125	75.7825	76.4625	66.9125	70.2125	65.2825	60.5925	19.1825	12.4825	1.2525	-11.2575	-16.0175	1.9825	-0.0874996	8.1325	1.1725	13.2525	1.4025	13.1125	1.2825	2.1325	2.3725	5.2825	11.5325	4.0525	2.6425	-18.2275
168.5	49.7925	46.4325	66.8125	60.9525	69.7625	63.8025	75.6025	76.6525	67.2725	70.7825	65.5925	60.6425	19.1625	12.7225	0.842499	-11.3275	-16.2575	1.6225	-0.3575	7.7325	1.4425	13.0525	1.7025	13.4325	1.5125	2.0925	2.2425	5.3125	11.4225	4.2225	2.5125	-18.1575
168.75	50.01	46.6	66.58	61.26	69.92	63.69	75.65	76.22	67.61	70.69	66.22	61.35	18.97	12.42	0.809999	-11.18	-16.25	1.5	-0.530001	7.86	1.4	12.76	1.69	13.33	1.49	2.27	2.81	5.1	11.55	4.33	2.56	-18.44
169	50.2075	46.1475	66.3675	61.1375	69.3775	63.7775	75.5275	76.4175	67.5675	70.9775	66.0475	61.4875	18.9175	12.3675	0.567499	-11.3625	-16.1325	1.4075	-0.792501	7.2375	1.4675	12.8375	1.3775	13.1275	2.0675	2.3675	2.7975	5.3675	11.5375	4.4575	2.2875	-18.2825
169.25	50.095	46.105	66.165	60.985	69.175	63.425	75.445	76.305	67.695	71.005	66.515	61.235	18.795	12.345	0.275	-11.325	-16.335	1.215	-0.685001	7.135	1.595	12.695	1.355	12.925	1.985	1.935	2.705	5.075	11.815	4.505	2.215	-18.535
169.5	49.96	46.15	66.19	60.97	69.1	63.35	75.33	76.24	67.88	70.97	67.02	61.47	18.78	12.57	0.35	-11.54	-16.52	1.33	-0.669998	7.08	1.73	12.4	1.26	12.68	2.15	1.97	3.09	4.97	12.01	4.46	2.21	-18.68
169.75	50.3175	46.2975	65.9975	61.0675	68.9675	63.2875	75.1075	75.9575	67.7475	71.0475	67.1675	61.6875	19.0175	12.2775	0.3375	-11.2925	-16.5425	1.5175	-0.8125	7.2475	2.0475	12.6575	1.0075	12.4275	2.5075	2.1475	3.2175	4.7775	12.1875	4.3275	2.0875	-18.6025
170	50.02	46.33	65.84	61.06	68.6	63.08	75.3	75.88	67.89	71.01	67.13	61.8	18.75	12.39	0.35	-11.47	-16.63	1.32	-0.33	7.01	2.11	12.38	1.09	12.69	2.27	2.29	3.51	4.91	11.93	4.57	2.21	-18.71
170.25	50.155	46.495	66.285	61.265	68.935	63.175	75.265	75.515	68.235	70.805	67.345	62.475	19.005	12.645	0.465	-11.475	-16.625	1.255	0.144999	6.825	2.285	12.715	0.994999	12.795	2.645	2.685	3.675	4.905	12.195	4.715	2.125	-19.035
170.5	50.3	46.8	66.2	61.7	68.93	63.19	75.78	76.22	68.73	71.6	67.6	62.58	18.87	12.69	0.43	-11.42	-16.14	1.68	0.229999	7.2	2.52	12.87	1.08	13.33	2.96	3.13	3.66	4.87	12.23	4.32	2.04	-18.59
170.75	50.055	47.325	66.565	61.995	68.955	63.365	76.015	75.925	69.165	71.945	67.785	63.275	18.835	12.905	0.695	-11.405	-16.315	1.545	0.315001	7.665	2.785	13.115	1.295	13.315	2.995	3.265	4.065	5.485	12.085	4.485	2.075	-18.645
171	50.5125	47.4325	67.1825	62.3125	69.4125	63.1825	75.8825	75.9725	69.1125	72.0125	67.6925	63.8525	19.1725	13.2325	0.6425	-11.1275	-16.1175	1.7825	0.862499	8.3325	2.9225	12.7125	1.1925	13.4125	2.9625	3.4025	3.9825	5.5625	12.0925	4.6025	2.0225	-18.7175
171.25	50.6225	47.5525	67.3125	61.8725	69.6725	63.5625	75.8525	75.8825	69.2125	72.1925	67.6625	64.0125	19.2025	13.2325	0.932501	-11.5575	-16.5675	1.6025	0.672501	8.0325	2.7825	13.1525	1.1025	13.2825	3.0625	3.7025	3.6325	5.1825	11.9925	4.8025	2.0125	-18.8075
171.5	50.5525	47.6025	67.3525	61.5725	69.3325	63.4625	75.7525	75.6325	69.0925	72.4825	67.6625	64.2625	19.0825	13.5225	0.652498	-11.5675	-16.7275	1.5325	0.582499	7.8325	2.4925	12.7025	1.2525	13.4925	2.9425	3.8025	3.9225	5.3325	11.8425	4.5125	2.2325	-18.5875
171.75	50.115	47.525	67.235	61.345	69.785	63.465	76.075	75.795	68.615	72.305	67.775	64.345	19.185	13.485	1.135	-11.985	-16.585	1.615	0.394999	7.905	2.735	12.425	1.075	12.925	2.885	4.085	3.475	5.305	12.065	4.655	2.085	-18.805
172	50.4625	47.7525	67.5325	61.5025	69.8125	63.1825	76.1925	75.9225	69.0325	72.5425	67.8625	64.5525	19.4125	13.3125	1.3825	-11.8975	-16.3775	1.2725	0.702499	7.7325	2.6725	12.5725	0.942499	13.4625	2.6125	4.2325	3.1725	5.0725	11.7525	4.3925	2.5925	-18.7375
172.25	50.1775	47.8075	67.7575	61.3675	69.7375	63.2475	76.1875	75.7475	68.8075	73.0675	67.9875	64.8275	19.3775	13.2575	1.4375	-12.3925	-16.1725	1.3675	0.4275	7.7775	3.1275	12.5875	1.4675	13.4075	2.5675	4.2775	3.2375	5.4475	11.9075	4.4475	2.5775	-18.9325
172.5	50.2825	48.1325	67.8625	61.4225	69.9225	63.4325	76.4025	75.8925	69.1425	73.1525	68.2525	64.9225	19.6225	13.3525	1.6725	-11.7375	-16.1975	1.3525	0.7225	7.6825	3.1825	12.5425	1.3025	13.9325	2.9525	4.6025	3.3325	5.3225	11.8025	4.5025	2.5425	-18.8475
172.75	49.94	48.3	67.7	61.3	69.56	62.93	76.26	75.84	68.97	73.06	68.04	65.24	20.18	12.99	2.21	-12.03	-16.43	1.5	0.690001	7.97	3.2	12.2	0.9	13.5	2.74	4.09	3.43	5.59	11.36	4.41	2.81	-18.58
173	50.2125	48.7925	67.7825	61.4925	69.7025	62.7525	76.4525	75.6725	69.1725	73.4725	67.9025	66.0525	20.1625	12.9125	2.1625	-12.2575	-16.1875	1.4325	0.6525	8.1425	3.2325	12.0925	1.2525	13.8625	2.8525	4.4225	3.5725	5.6325	11.7425	4.3325	2.5525	-18.6275
173.25	50.3225	49.1425	67.6725	61.6325	69.9725	63.6725	76.6425	75.9225	69.8025	73.4225	67.6525	66.2325	20.0525	13.3825	2.1725	-12.1275	-16.3875	1.7325	0.7325	8.3125	3.4725	12.8125	1.4525	13.7625	3.2525	4.4325	3.6725	5.6325	11.4025	4.2425	2.9825	-18.6275
173.5	49.7375	48.8275	67.1375	61.1975	69.8475	63.5975	76.6075	75.6475	69.3675	73.7875	67.6675	66.4875	20.2075	13.2175	1.8875	-12.1425	-16.7225	1.2475	0.567499	8.1075	3.3275	12.4975	1.2075	13.4475	3.2875	3.9275	3.2275	5.8975	11.6275	4.0375	3.0575	-18.7225
173.75	50.0075	48.5475	67.3275	61.4675	70.0475	63.4475	76.6475	76.0875	69.8075	74.1175	67.8775	66.8775	20.4875	13.5675	2.1575	-12.0225	-16.3125	1.4675	0.487501	8.4075	3.3775	12.9875	1.3575	13.5675	3.4375	4.3875	3.5775	6.0375	11.7075	3.9775	3.0975	-18.7825
174	49.75	48.41	66.73	61.41	69.69	63.86	76.69	76.04	69.8	74.09	67.51	67.15	20.55	13.61	1.84	-11.96	-16.74	1.47	0.51	8.26	3.81	12.82	1.2	13.53	3.53	4.11	3.47	6.11	11.54	4.1	3.22	-18.86
174.25	50.4075	48.4475	66.8675	61.5175	69.9375	63.9875	76.8475	76.3675	70.1175	74.4375	68.0975	67.2275	20.4575	13.6575	2.0875	-12.1825	-16.6725	1.7175	0.2675	8.6675	3.6575	13.0675	1.2475	13.2875	3.9375	4.3275	3.7275	6.0775	11.5775	4.0575	3.3175	-18.9525
174.5	50.4425	48.3625	66.6425	61.4325	69.6625	64.2425	77.1625	76.7525	70.2625	74.3125	68.1625	67.4925	20.6425	14.2525	2.1325	-12.1175	-16.8375	1.3925	0.702499	9.0925	3.8425	13.0625	1.4925	13.5325	4.0125	4.7425	3.7925	6.1925	11.5525	4.1125	3.3525	-19.0175
174.75	50.515	48.715	66.745	61.435	69.655	64.405	77.155	77.175	70.795	74.155	68.415	67.505	20.605	14.515	2.505	-11.565	-16.665	1.765	0.745001	9.365	3.715	12.895	1.565	13.805	4.195	5.025	3.995	6.585	11.675	4.405	3.095	-19.175
175	50.6675	48.7775	66.8175	61.5675	69.8775	64.1375	77.0875	76.8875	70.6675	73.9675	68.3375	67.5175	20.7575	14.4475	1.9875	-11.5325	-17.1425	1.5275	0.977501	8.9075	3.8375	12.8575	1.3875	13.5775	3.7675	5.2075	3.9975	6.3475	11.6975	4.2375	3.3975	-19.3325
175.25	50.9325	48.5925	66.6425	61.6125	70.1025	64.6925	76.8925	77.1925	70.8425	74.3425	68.3725	67.7425	20.9925	14.9025	2.3825	-11.3975	-16.9975	1.6025	0.912498	8.6925	3.7725	12.9125	1.2925	13.9525	3.7525	5.5625	4.3225	6.4225	11.8725	4.2825	3.3625	-19.5175
175.5	50.6825	48.4725	66.4625	61.7025	70.1425	65.4625	77.0025	77.5925	71.1025	74.3925	68.6225	67.8325	21.1425	14.7625	1.9625	-11.1775	-17.4175	1.4125	0.862501	8.8125	4.1925	12.8725	1.3925	13.9025	4.1125	5.6125	4.4425	6.5725	12.0225	4.0825	3.4125	-19.5175
175.75	51.0875	48.4375	65.9775	61.6775	70.1675	65.1575	77.3175	77.4075	70.9475	74.2375	68.6175	67.7775	21.3675	14.6075	2.0675	-11.0825	-17.3325	1.4875	0.747499	8.6575	4.0175	13.1175	1.5675	14.4575	3.7175	5.6475	4.3875	6.7775	12.1475	4.1275	3.3475	-19.6225
176	51.2175	48.5975	66.2575	62.1275	70.5875	65.5375	77.6975	77.3675	71.1775	74.6775	68.8575	68.0175	21.7275	14.7975	2.2075	-10.7625	-17.1225	1.2675	1.1475	8.9675	4.5575	13.3275	1.8275	14.5175	3.7575	6.2175	4.5075	6.9875	12.1875	4.0675	3.5675	-19.8225
176.25	50.93	48.55	65.66	62.58	70.45	65.85	77.32	77.5	71.13	74.88	69.02	67.94	21.76	14.56	2.14	-10.71	-17.39	1.27	0.980001	8.93	4.59	13.59	1.6	14.31	3.68	6.18	4.93	6.82	12.19	3.95	3.48	-19.62
176.5	50.835	48.645	65.495	62.805	70.315	66.515	76.955	77.465	71.095	74.825	69.125	68.015	21.795	14.625	2.235	-10.555	-17.275	1.245	1.035	9.035	4.455	13.455	1.805	14.445	3.945	5.965	5.365	6.765	11.945	4.005	3.595	-19.545
176.75	50.9475	48.4375	65.3775	62.7075	70.3975	66.7375	77.0275	77.4575	71.2675	75.0075	69.2775	67.8675	22.0875	14.3875	2.1075	-10.7225	-17.5725	1.0575	0.737499	8.6175	4.4375	13.4575	1.9075	14.3875	3.7675	6.3475	5.3175	7.0975	11.8975	4.2575	3.2875	-19.4425
177	51.435	48.545	65.505	62.695	70.545	66.795	77.055	77.255	71.595	75.245	69.035	68.105	22.345	14.615	2.235	-10.705	-17.515	1.145	0.534998	8.725	4.405	13.385	1.685	14.445	3.645	6.335	5.075	7.325	11.805	4.075	3.445	-19.325
177.25	51.5375	48.2975	65.5175	62.9375	70.8275	67.0475	76.8275	77.4975	71.8075	75.3375	69.0475	68.3675	22.1575	14.5175	2.4675	-10.6925	-17.4125	0.657501	0.6175	8.7875	4.6575	13.3475	1.7775	14.3875	3.9975	6.2875	5.2675	7.5975	11.5675	4.1675	3.3275	-19.0625
177.5	51.1725	48.0925	65.8025	62.8225	71.1825	67.1325	76.8125	77.7225	71.8625	75.6825	69.1925	68.2625	22.0025	14.7625	2.1825	-10.7375	-17.6575	0.8325	0.612499	8.5225	4.7825	13.6625	2.0325	14.5925	4.0325	6.4625	5.0425	7.7125	11.8225	4.4125	3.0525	-19.2875
177.75	51.7525	47.8325	65.9625	63.3525	71.5925	66.8525	77.3125	77.6225	71.8725	75.9225	69.5925	68.5825	21.9125	14.8425	2.2525	-10.5175	-17.3975	1.1225	0.522501	8.7325	4.9325	13.9725	2.1825	14.7825	4.2725	6.5125	5.2525	7.7425	11.8225	4.2425	3.1225	-19.1875
178	51.765	48.085	65.975	63.385	71.565	67.265	77.015	77.715	72.325	76.325	69.395	68.885	22.315	14.595	2.425	-10.505	-17.245	1.495	0.495001	8.625	5.215	13.875	2.015	14.795	4.345	6.445	5.065	7.945	11.785	4.305	3.305	-19.395
178.25	51.68	47.88	65.91	63.66	71.7	67.54	77.2	77.86	72.48	76.49	69.47	68.53	22.04	14.88	2.77	-10.65	-17.24	1.39	0.269999	8.56	5.15	14.18	2.03	14.76	4.62	6.66	4.89	8.31	11.83	4.11	3.17	-19.11
178.5	51.88	48.36	66.27	63.92	71.88	67.6	77.32	78	72.62	76.52	69.7	68.95	22.67	15.11	3.01	-10.37	-17.35	1.14	0.289999	8.43	5.25	14.41	1.89	14.83	4.68	6.83	4.62	8.43	11.91	3.98	3.51	-19.4
178.75	51.66	48.23	65.93	63.67	71.91	67.42	77.53	77.87	72.44	76.72	69.83	69.29	22.31	15.12	2.81	-10.55	-17.4	0.92	0.18	8.3	5.16	14.2	1.8	15.27	4.28	6.85	4.74	8.37	11.83	3.71	3.58	-19.12
179	51.66	48.32	66.04	64.21	71.99	67.72	77.49	78.31	72.81	77.24	70.15	69.1	22.5	15.47	3.26	-10.56	-17.12	1.05	0.319998	8.77	5.2	14.38	1.85	15.42	4.38	7.17	4.85	8.66	11.88	3.96	3.4	-19.24
179.25	52.025	48.125	65.615	64.255	71.475	67.555	76.945	78.625	73.025	76.905	70.185	69.645	22.545	15.625	3.395	-10.365	-17.335	1.095	0.445002	8.905	5.065	14.135	1.665	15.765	4.465	7.265	4.785	9.045	11.915	3.745	3.765	-19.425
179.5	51.41	48.31	65.4	64.37	71.62	67.83	77.2	78.77	73.36	77.01	70.58	69.83	22.77	15.65	3.38	-10.32	-17.01	0.920002	0.68	9.28	5.14	14.61	1.83	16.05	4.62	7.51	5.09	9.34	12.18	3.81	3.5	-19.49
179.75	51.6275	48.0875	65.4275	64.6175	71.5875	67.6975	77.0175	78.8375	73.7675	76.6975	70.6575	70.1775	22.8775	15.5475	3.6275	-9.9825	-17.2325	0.907501	0.637501	9.2875	5.0475	14.5475	1.5575	16.1375	4.4275	7.5075	4.9675	9.1075	12.0975	3.7175	3.7375	-19.5525
180	51.8075	48.4075	65.3275	65.1675	72.1875	67.8375	77.0475	78.8275	74.0875	76.7575	70.8975	70.5575	22.9175	15.7975	4.0375	-9.8825	-16.7825	1.1875	0.817499	9.6175	4.6575	14.6575	2.1775	16.4475	4.4975	7.7275	4.9775	9.2475	11.6575	4.0775	3.3975	-19.1325
180.25	51.7025	48.3925	64.9325	65.0525	71.9725	68.3225	77.0625	79.2825	74.1425	76.3425	71.1625	70.8225	22.4725	15.4225	3.7525	-10.1675	-17.2275	1.4725	0.532499	9.2925	4.7825	14.6625	1.8525	16.6225	3.9425	7.4825	4.7025	8.7825	11.7925	4.0025	3.5925	-19.3875
180.5	51.245	49.005	64.835	64.925	72.455	67.975	76.785	79.145	74.335	76.535	71.715	70.875	22.805	15.305	3.995	-9.975	-17.325	1.985	0.695002	9.395	4.795	14.795	1.885	16.675	4.095	7.525	4.655	8.805	11.925	3.865	3.595	-19.385
180.75	51.1475	48.8975	64.8375	65.1075	72.5075	67.9875	77.0075	79.3175	74.2375	76.1975	71.7175	71.1975	22.8275	15.2675	3.4875	-10.2925	-17.3325	1.5775	0.2875	9.1675	4.4875	14.8475	1.4375	16.3675	3.8675	7.7475	4.6475	8.7375	11.7075	4.2575	3.5575	-19.5225
181	50.7475	49.1475	64.8775	65.3275	72.6675	68.0475	76.7275	79.4975	74.3375	76.2675	72.2375	71.5375	22.7175	14.9075	3.7975	-10.2525	-17.0525	1.8475	0.437502	9.1375	4.3975	15.0475	1.4875	16.6075	3.9975	7.9375	4.6375	8.7875	11.9475	4.1575	3.1675	-19.2725
181.25	50.3125	48.9025	64.7525	65.0525	72.7525	68.4025	76.7425	79.4525	74.0625	76.6025	72.5925	71.8025	22.8925	14.8725	3.8825	-9.9175	-17.1775	1.8025	0.432503	8.9525	4.2625	15.2325	1.2625	16.8425	3.5325	7.7925	4.6125	8.9925	11.9125	4.1125	3.3025	-19.3275
181.5	50.255	49.025	64.685	64.975	72.935	68.395	76.885	79.575	74.055	76.495	72.915	71.905	23.455	14.525	4.005	-9.875	-17.335	1.855	0.325001	8.985	3.715	15.045	1.275	17.155	3.855	7.845	4.845	8.675	11.925	4.015	3.385	-19.325
181.75	50.1625	48.6725	64.6325	65.1425	73.0125	68.2225	76.6425	79.8825	74.5425	76.9125	73.2725	72.3425	23.1725	14.2425	3.9725	-9.7775	-17.6375	1.9325	0.1525	8.7825	3.3725	15.4425	1.2125	17.3725	3.7225	7.6025	5.2325	8.5625	11.9425	3.7725	3.2825	-18.9975
182	50.1275	49.0775	64.9275	65.3975	73.1475	68.1475	76.5875	79.8575	74.5375	77.3075	73.5675	72.7475	23.5075	14.0775	4.1275	-9.8925	-17.1425	2.3275	0.0975017	9.1075	3.4375	15.1575	1.5775	17.1775	3.7175	7.5275	5.5975	8.9075	11.9475	3.7875	3.6075	-19.3425
182.25	50.32	48.54	64.66	65.53	73.28	68.03	76.65	80.23	74.44	77.28	73.61	72.85	23.53	13.84	4.22	-10.05	-16.96	2.26	-0.210001	9.38	3.26	15.36	1.08	17.18	3.57	7.28	5.74	8.96	12.28	3.92	3.27	-19.47
182.5	49.8475	48.1575	64.2575	65.5475	72.9475	68.0775	76.5075	79.6475	74.1975	77.1875	73.8975	72.5875	23.5875	13.6075	3.6775	-10.0325	-16.9025	2.1675	-0.252501	9.4875	3.0275	15.4775	1.0475	17.1875	3.4775	7.3875	5.9575	8.9475	12.0275	3.9775	3.4675	-19.4725
182.75	50.06	48.16	64.49	65.22	72.6	68.03	76.31	80.01	74.08	77.32	74.1	72.62	23.82	13.59	3.62	-10.14	-16.87	2	-0.0900002	9.37	2.87	15.14	1.03	17	3.3	7.08	6.05	9.08	12.16	4.26	3.35	-19.77
183	50.2375	48.2875	64.3875	65.1975	72.2275	67.9775	76.0475	80.0575	74.0175	77.7475	73.9675	73.1775	23.9175	13.4475	3.6075	-10.3325	-16.9225	2.5875	0.0874996	9.8575	2.6475	15.6075	1.0175	16.9775	3.3975	7.3275	5.8675	9.2675	12.3275	4.2575	3.5175	-20.1025
183.25	49.8425	47.8425	64.1625	64.8225	72.0625	67.9225	75.5225	79.5525	73.8625	77.5725	73.6825	73.0125	24.0625	13.3825	3.4925	-10.3275	-17.2875	2.2925	0.0524998	9.8825	2.5725	15.0025	0.7225	16.3625	2.8025	7.0225	5.6825	9.0625	12.0425	4.3325	3.4725	-19.8475
183.5	49.45	47.54	63.93	64.65	71.55	67.19	75.07	79.14	73.69	77.45	73.37	73.17	23.82	13.02	3.49	-10.49	-17.42	1.94	-0.0400009	10.02	2.78	15.02	0.699999	16.55	2.86	7.19	5.78	8.95	12.13	4.51	3.63	-20.27
183.75	49.655	47.605	64.145	64.335	71.695	67.275	75.445	79.695	73.845	77.455	73.175	73.295	23.725	13.205	3.335	-10.525	-17.515	1.855	-0.085001	9.805	2.585	15.285	0.794998	16.565	2.705	7.565	6.105	9.355	11.865	4.805	3.525	-20.195
184	49.59	47.36	64.15	64.41	71.64	67.65	75.38	79.51	73.57	77.42	73.34	72.97	23.7	13.21	3.31	-10.41	-17.33	1.65	-0.110001	10.15	2.9	15.25	0.449999	16.32	2.72	7.51	5.84	9.38	12.06	4.72	3.12	-19.9
184.25	49.3225	47.7025	64.4025	64.2925	71.5825	67.4225	75.3725	79.3625	73.7325	77.5725	73.2725	73.0925	23.8925	13.5525	3.6425	-10.0275	-17.3675	1.7225	0.0925007	10.4625	3.0125	15.4425	0.792501	16.5925	3.0325	7.3625	6.5225	9.5925	11.7725	4.6925	3.1225	-19.5875
184.5	49.2425	47.6725	64.3725	64.2925	71.4425	67.3525	75.4525	79.3525	73.7125	77.8925	72.6625	73.5825	23.5225	13.2525	3.8925	-10.3375	-17.4475	1.5425	-0.107502	10.6125	2.9825	15.2525	0.452499	16.7425	2.9325	7.4525	6.7325	9.6825	12.1425	4.6925	3.1625	-19.9975
184.75	49.195	47.345	64.565	64.435	72.085	67.285	75.375	79.565	73.915	78.035	73.175	73.505	23.995	13.255	3.785	-10.335	-17.465	1.535	-0.105001	10.635	2.975	15.215	0.384998	16.765	3.145	7.285	7.135	9.755	12.385	4.555	3.135	-20.075
185	49.0875	47.4775	64.1875	64.3575	72.1475	67.2075	75.5875	79.1575	74.0475	77.8475	72.7175	73.3075	24.0975	13.7375	4.2375	-10.3025	-17.6525	1.8775	-0.162498	10.5475	2.8475	15.2775	0.2875	16.8275	3.2375	6.7975	7.2475	10.0375	12.3375	4.6975	3.1675	-20.2025
185.25	48.8425	47.0625	64.8425	64.5825	72.6425	67.2225	75.9625	79.4525	74.4025	78.0825	73.0525	73.2525	23.8225	13.5325	4.1325	-10.6175	-17.2475	2.0225	-0.0174999	10.9225	3.0325	15.2425	0.3825	16.5625	3.6525	6.8025	7.6025	10.1725	12.3325	4.5825	3.1925	-20.1075
185.5	48.5375	47.3075	64.7875	64.3975	73.0675	66.8075	75.7975	79.8875	74.1875	78.2775	73.1575	73.2775	24.1275	13.7475	4.1575	-10.1925	-17.3925	1.8275	0.227503	10.7475	2.8175	14.8175	0.107502	16.3875	3.3375	6.8375	7.4775	10.3975	12.4575	4.5675	3.1775	-20.2025
185.75	48.405	47.305	64.695	64.795	72.885	66.895	76.035	79.545	74.265	78.515	73.085	73.275	24.115	13.515	4.335	-10.645	-17.675	1.655	-0.335001	10.535	2.915	14.865	0.355	16.615	3.795	7.305	7.395	10.155	12.125	4.835	3.085	-20.045
186	48.66	47.54	64.95	64.32	73.21	67.32	76.34	79.56	74.04	78.5	73.03	73.03	24	13.8	4.45	-10.78	-17.61	1.69	-0.309999	10.52	2.98	14.81	0.510002	16.57	3.91	6.96	7.18	10.32	11.8	4.95	3.11	-19.86
186.25	48.44	47.52	64.8	64.21	73.07	67.02	76.44	79.65	74.15	78.29	73.11	73.51	23.96	13.59	4.41	-10.39	-17.87	1.84	-0.189997	10.29	2.94	14.63	0.720003	16.64	4.18	7.25	7.32	10.26	11.86	4.76	3.07	-19.69
186.5	48.65	47.57	64.81	64.03	73.4	67.19	76.8	79.95	74.42	78.47	73.35	73.49	23.99	13.81	4.68	-10.3	-17.83	1.81	0.0699997	10.09	3.54	15.06	0.539999	16.67	4.53	7.29	7.64	10.71	12.04	4.65	3.11	-19.8
186.75	48.76	47.19	64.83	63.6	73.34	67.07	76.54	79.84	74.1	78.16	73.05	73.6	23.62	13.82	4.3	-10.56	-18.03	1.39	0.0600014	10.14	3.38	14.89	0.25	16.39	4.17	7.2	7.58	10.74	11.82	5.1	2.78	-19.7
187	48.3325	47.0925	64.3725	63.6525	73.1925	67.0825	76.7225	79.6825	74.2425	78.7825	73.3825	73.3525	23.8925	13.3425	4.4725	-10.8175	-17.9875	1.3925	0.352501	10.0325	2.9225	14.9425	0.602501	16.0925	4.3225	7.3625	7.7725	10.5925	11.7925	4.8125	2.8625	-19.4675
187.25	48.4475	46.8175	64.2675	63.3375	73.4675	66.6375	76.4675	79.8875	74.3675	78.5375	72.8775	72.9475	23.8075	13.4175	4.6875	-10.6325	-18.0625	1.2375	0.167499	10.0175	3.0175	14.9475	0.807501	15.8875	4.1675	7.3875	7.6275	10.5575	11.8075	4.7875	2.8875	-19.4825
187.5	48.7	46.76	64.2	62.97	73.06	67.39	76.67	80.09	74.51	78.81	73	73.23	24.01	13.84	4.84	-10.7	-18	1.25	0	10.23	3.3	15.1	0.58	15.9	4.33	7.79	7.86	10.54	11.75	4.82	2.66	-19.23
187.75	48.69	46.28	63.84	63.08	72.51	67.07	76.63	80.2	74.53	78.88	72.62	73.32	23.74	14.02	4.87	-10.66	-18.25	0.92	0.360001	9.78	2.71	15.14	0.67	15.45	4.44	8.07	7.7	10.73	11.78	5.06	2.68	-19.52
188	48.745	46.765	64.065	63.165	72.805	67.505	76.905	80.345	74.795	79.285	72.785	73.495	23.765	13.985	4.545	-10.425	-18.105	1.275	0.434999	9.835	2.985	15.165	0.785	15.565	4.565	8.455	8.095	10.835	11.905	4.975	2.635	-19.515
188.25	48.8625	46.1725	63.5925	62.5225	72.2625	67.0925	76.6625	80.0725	74.6325	79.0725	72.7325	73.1825	23.8625	14.1025	4.5225	-10.6775	-18.2275	0.972498	0.232498	9.7225	2.4925	14.6225	0.272499	15.2225	4.4625	8.4425	7.6225	10.5525	11.8725	4.9225	3.0525	-19.8475
188.5	48.88	46.36	63.89	62.52	72.31	66.86	77.04	80.19	74.9	79.04	72.35	73.49	23.65	14.05	4.3	-10.74	-17.94	0.77	0.57	9.98	2.62	15	0.43	15.24	4.63	9	7.8	10.61	12.12	4.99	2.85	-19.96
188.75	49.165	46.305	64.195	62.485	72.365	67.095	77.165	80.195	75.055	79.455	72.935	74.005	23.995	14.575	4.685	-10.255	-18.185	0.735001	0.695002	10.125	2.485	15.165	0.205	15.295	4.465	9.145	8.315	10.885	12.005	4.635	3.185	-19.825
189	49.3625	46.6225	64.1225	62.5925	72.3125	67.2325	77.5525	80.5825	75.6725	79.2425	73.1125	74.5325	24.1425	14.9025	4.6225	-10.0875	-17.9275	1.0425	0.872499	10.5725	3.0825	15.4225	0.5725	15.4125	4.6825	9.0925	8.6925	11.2325	12.3025	4.4625	3.1325	-19.8975
189.25	49.8825	46.5625	63.7325	62.0825	72.0525	66.6225	77.1325	80.3025	75.4225	79.0825	72.8525	74.1525	24.1525	14.8525	4.5925	-10.2475	-18.3775	1.2225	0.982498	10.0025	2.6825	15.2925	0.252499	14.5625	4.4025	9.2025	8.4425	11.3725	12.1425	4.2225	3.3225	-19.6875
189.5	50.12	46.65	64.05	62.5	72.7	67.19	76.93	80.14	75.89	79.01	73.25	74.63	24.61	14.8	4.84	-10.01	-18.45	1.36	1.22	10.23	2.97	15.5	0.579998	14.55	4.07	9.05	8.5	11.75	12.39	3.99	3.3	-19.68
189.75	49.99	47.07	64.09	62.79	72.42	67.05	77.34	80.57	75.87	79.01	73.39	75.11	24.49	14.79	5.15	-9.96	-18.02	1.37	1.38	9.89	2.95	15.5	0.610001	14.58	4.35	8.91	8.66	11.65	12.6	3.78	3.36	-19.74
190	49.97	46.81	63.97	62.79	72.48	66.53	76.92	80.21	75.94	78.68	73.24	74.82	24.79	14.65	4.73	-10.12	-18.61	1.16	1.07	9.73	2.71	15.19	0.370001	14.46	4.14	8.52	8.29	11.83	12.53	4.04	3.32	-19.89
190.25	49.815	46.795	63.895	63.535	72.445	66.265	77.105	80.645	75.815	78.815	73.485	74.895	25.055	14.585	4.905	-9.875	-18.165	0.984999	1.085	9.605	2.925	15.295	0.604998	14.295	4.185	8.555	7.975	11.885	12.855	4.245	3.115	-20.215
190.5	49.56	46.7	63.82	63.52	72.31	66.34	76.72	80.57	75.97	78.83	73.37	75	25.28	14.31	4.71	-9.83	-18.83	0.709999	1.31	9.56	2.86	15.44	0.309998	14.23	4.35	8.23	8.32	12.12	12.79	4.16	3.09	-20.04
190.75	49.185	46.675	64.135	63.485	72.225	66.155	76.395	80.285	75.965	78.775	73.535	75.275	25.075	14.605	4.525	-10.125	-18.565	0.494999	1.125	8.815	3.135	15.255	0.525	14.205	3.505	8.195	8.295	11.845	12.585	4.465	3.255	-20.305
191	49.37	46.67	64.13	63.58	71.9	66.14	76.51	80.58	76.18	78.86	73.56	75.09	24.78	14.54	4.49	-10.22	-18.91	0.780001	1.01	9.05	2.89	15.05	0.300001	14.31	3.4	8.42	8.45	11.66	12.69	4.34	3.14	-20.17
191.25	49.0925	46.8625	64.3225	63.7125	71.9125	66.3225	76.4025	80.7125	75.9925	79.1525	74.0225	75.3325	24.9325	14.9725	4.2625	-10.0275	-18.6775	0.9125	1.3725	8.8825	3.1125	15.1025	0.2125	14.1825	2.7625	8.2925	8.4625	11.7425	12.6625	4.4825	3.2025	-20.3475
191.5	49.2125	46.4825	64.2225	63.5125	71.6825	65.8325	76.3625	80.4625	75.9625	79.1525	73.7825	75.2325	24.9725	14.5125	4.0925	-9.9275	-18.9675	0.9625	1.1825	8.8225	2.9325	14.5725	-0.297501	14.0925	2.6125	7.9725	8.3625	11.6025	12.3525	4.7325	3.4325	-20.5175
191.75	49.21	46.24	64.18	63.49	71.49	65.68	76.41	80.75	76.15	79.45	74.07	75.33	25.05	14.51	4.23	-9.83	-19.04	0.639999	1.09	8.33	2.56	14.5	-0.19	14.18	2.53	8.13	8.52	11.44	12.34	4.97	3.33	-20.64
192	49.145	45.905	64.215	63.795	71.395	65.805	76.425	80.475	76.215	79.605	74.075	75.335	25.115	15.095	4.145	-9.925	-19.055	1.035	0.764999	8.115	2.685	14.675	-0.0650005	14.365	2.115	8.045	8.505	11.095	11.915	5.025	3.375	-20.315
192.25	49.1775	45.7375	63.8575	63.5475	71.5775	66.0775	76.2675	80.6375	76.2375	79.4775	74.1575	74.8475	25.0275	15.1175	4.6475	-9.8425	-19.1025	0.747501	0.327501	7.6875	2.5575	14.7775	-0.242498	14.6075	2.5675	7.6975	8.6075	10.7775	12.0275	4.6375	3.2675	-19.9325
192.517	49.1175	45.2775	63.6675	63.6375	71.5175	65.7375	76.0175	80.4575	76.3375	79.6375	73.7975	74.9875	24.9575	14.7775	4.5575	-9.8925	-19.0225	0.2875	-0.0924988	7.5875	2.5975	14.8375	-0.622499	14.4775	2.0975	7.5275	8.4275	10.4475	11.9875	4.6075	3.4675	-20.0625
192.767	49.6725	45.3325	63.6625	63.4725	71.1225	66.4525	76.0525	80.7925	76.8825	80.0025	74.4625	75.1225	25.3325	14.8725	5.2525	-9.4975	-18.2575	0.662498	-0.0875015	7.8225	2.6525	15.5925	-0.557501	15.0625	2.6125	7.7325	8.6425	10.8725	11.7825	4.3525	3.6325	-19.7675
193.017	49.775	45.435	63.845	63.795	71.615	66.625	76.365	80.905	76.925	79.805	74.695	75.455	25.395	14.775	5.145	-9.415	-18.385	0.355	-0.00500107	7.765	2.855	16.115	-0.435001	14.965	2.485	7.785	8.815	10.705	12.095	4.235	3.535	-19.865
193.267	49.805	45.325	63.765	63.945	71.775	66.225	76.485	81.135	77.555	79.995	75.115	75.325	25.475	14.745	5.485	-9.155	-18.375	0.455002	-0.564999	7.925	2.595	16.635	-0.714998	14.915	2.245	7.775	8.845	10.785	12.115	4.015	3.665	-19.795
193.517	49.605	45.665	64.125	64.135	72.155	66.805	76.385	80.995	77.795	80.025	75.135	75.405	24.945	14.835	5.175	-9.315	-18.195	0.485001	-0.504999	8.045	2.585	17.495	-0.775	15.355	2.505	7.825	8.995	10.615	12.105	3.835	3.495	-19.435
193.767	49.7675	45.7975	64.1375	64.0175	72.0375	66.7675	76.7775	81.5875	77.8675	80.3975	75.2775	75.4275	24.5775	14.6775	5.5775	-9.3125	-18.3525	0.557499	-0.212502	8.4075	2.6275	17.8175	-0.422501	15.6275	2.8275	8.0075	9.2275	10.3875	12.4575	3.5675	3.4375	-19.4625
194.017	49.74	45.97	64.34	63.68	72.03	66.68	76.84	81.13	78.08	79.88	75.33	75.34	24.93	14.72	5.25	-9.36	-18.3	-0.0799999	-0.34	8.45	2.52	17.77	-0.559999	15.62	2.57	7.69	9.35	10.45	12.58	3.35	3.5	-19.43
194.267	50.21	46.22	64.71	63.76	72.1	66.89	76.87	81.77	78.78	80.26	75.39	75.55	25.01	14.84	5.3	-8.71	-18.24	0.260002	-0.329998	8.66	2.9	18.34	-0.289999	15.88	2.9	7.78	9.64	10.6	13.04	3.11	3.23	-19.38
194.517	49.7925	46.3225	64.9025	63.8625	72.1725	67.3425	77.0725	81.8725	78.5625	80.4625	75.3725	75.8725	24.9425	14.5125	5.2725	-8.6875	-18.5075	-0.0875015	-0.0975017	8.7125	2.8625	17.9925	-0.207501	15.9525	3.1925	8.0025	9.7825	10.2125	12.7725	3.0925	3.1025	-18.9675
194.767	49.9625	46.4325	65.1425	63.5425	71.9325	67.2225	77.4725	81.6325	78.9525	80.5625	75.6425	76.0225	25.0125	14.5925	4.9425	-8.4875	-18.1975	-0.397499	0.0625019	8.9125	3.0725	18.0425	0.202501	15.8925	3.4025	7.6025	10.1925	10.0225	12.9525	2.8425	3.1925	-18.9875
195.017	50.76	46.65	65.52	63.45	71.98	67.92	77.97	81.98	78.9	80.53	75.82	75.73	24.99	14.93	5.42	-8.45	-17.93	-0.389999	0.0300007	8.91	2.8	17.97	0.379999	15.92	3.69	7.55	10.29	10.33	13.06	2.83	3.15	-19.04
195.267	50.52	46.47	65.8	63.53	71.77	67.5	77.92	82.08	78.76	80.56	75.78	76.02	25.41	15.01	5.88	-8.52	-17.98	-0.380001	0.079998	8.85	2.8	17.92	0.589998	15.65	4.13	7.35	10.21	10.37	12.92	2.89	2.97	-18.78
195.517	50.5325	46.8025	65.4225	63.1825	71.7925	67.4225	77.4225	82.0425	78.8225	80.1725	75.7025	75.6725	25.2125	14.9425	5.8225	-8.3975	-18.0575	-0.567499	0.2325	8.5525	2.9425	17.5325	0.4625	15.3025	3.8625	7.1925	10.2825	10.1525	13.3125	2.5525	2.9125	-18.7775
195.767	50.77	46.79	65.75	63.31	72.12	67.42	77.82	81.95	79	80.42	75.99	75.98	25.43	14.91	6.03	-8.24	-18.1	-0.27	0.0299988	8.82	3.08	17.17	0.610001	15.31	3.97	7.53	10.66	10.32	13.18	2.76	2.82	-18.76
196.017	50.4925	46.6125	65.3525	62.7525	71.8425	67.1125	77.6225	81.8925	78.9325	80.1125	75.4625	75.9725	25.2225	14.9125	6.1225	-8.6075	-18.0875	-0.4575	-0.207501	8.3425	3.0825	16.7925	0.422499	15.1325	3.5925	7.0625	10.5925	9.8325	13.2525	2.4325	2.8925	-18.5775
196.267	49.9725	46.6425	65.3425	62.3525	71.7425	66.9025	77.5225	81.8025	78.8425	79.9225	75.7325	76.0925	25.1425	14.8925	6.2625	-8.7475	-18.8275	-0.587502	-0.157501	8.5925	2.9625	16.7825	0.172499	15.0325	3.5625	7.0725	10.3625	10.0125	13.2125	2.5325	2.9125	-18.6575
196.517	50.04	46.67	64.99	62.15	71.28	66.8	77.81	82.16	78.71	80.13	75.73	75.76	25.45	14.83	5.93	-8.59	-18.79	-0.34	-0.309999	8.2	2.66	16.27	0.24	14.86	3.71	6.64	10.41	10.11	13.29	2.59	2.73	-18.61
196.767	49.7925	46.6325	65.1025	61.9625	71.4225	66.5725	77.4825	82.4025	78.6425	80.1925	75.3725	76.1025	25.5925	15.3225	6.2825	-8.7075	-18.8475	-0.4475	-0.487501	8.4825	2.8225	16.0325	0.0924988	14.9925	3.7225	6.7225	10.1125	9.8525	13.2225	2.4825	3.0625	-18.7675
197.017	49.8025	46.7425	65.2125	61.9925	71.7925	66.8025	77.5325	82.4025	78.7525	80.3525	75.5725	76.2625	25.7125	15.1525	5.9425	-8.5175	-19.0275	-0.397501	-0.317501	8.5525	2.9225	15.9325	0.3825	14.5425	3.8725	6.7125	10.3025	10.2125	13.2325	2.1925	3.2225	-18.6475
197.267	49.505	46.545	65.385	62.085	71.285	66.535	77.475	82.325	78.585	80.135	75.495	76.585	25.735	15.115	6.415	-8.685	-19.535	-0.795002	-0.475002	8.085	2.565	15.615	0.344997	14.515	3.605	6.655	10.025	9.885	13.125	2.375	3.365	-18.865
197.517	49.3425	46.8825	65.3925	62.2025	71.2225	66.3925	77.7525	82.4225	78.8325	80.3825	75.7725	76.7425	25.6825	15.5825	6.1525	-8.6075	-19.7575	-0.797499	-0.637499	8.3325	2.3725	15.5925	0.642502	14.4725	3.7625	6.4225	10.4325	10.0925	13.1225	2.5825	3.1025	-18.8075
197.767	49.1325	47.0025	65.0825	62.4925	71.4625	66.5625	77.9325	82.7325	78.8825	80.2925	76.0025	76.8125	25.7525	15.6325	6.2525	-8.5975	-19.5475	-0.6875	-0.657499	8.7425	2.4325	15.9025	0.942499	14.0925	3.6025	6.5125	10.5325	10.0225	12.9325	2.7525	3.1925	-18.8775
198.017	49.0325	47.0125	65.3725	62.5825	71.9825	66.5425	78.3225	82.2525	78.9525	80.3325	75.9225	77.3625	25.6325	15.7825	6.4125	-8.6375	-19.2375	-0.577499	-0.7575	8.7125	2.3925	16.1125	1.1125	13.9925	3.8025	6.3625	11.0325	9.7625	12.9625	2.6625	3.3725	-18.9975
198.267	48.9575	46.9475	65.2075	62.9575	72.1475	66.1075	78.6175	82.0875	79.2375	80.4175	76.2375	77.5975	25.6475	15.7875	6.1175	-8.6125	-19.0625	-0.5525	-0.772499	8.9675	2.3575	15.9375	1.2075	13.9075	3.8775	6.1075	10.7575	9.6775	12.8175	2.5475	3.4075	-18.7725
198.517	49.2625	46.8125	65.0025	62.3025	71.9625	66.1025	78.4825	81.9025	79.2025	80.4625	76.4325	77.4725	25.4125	15.7525	6.1825	-8.6675	-19.0775	-0.8675	-0.6875	8.3725	2.1925	15.6525	1.3625	13.7125	3.8525	6.0625	10.6125	9.1425	12.9925	2.6525	3.5125	-19.1575
198.767	49.0125	47.0725	65.1125	62.7025	72.4825	66.2925	78.6425	82.2025	79.6525	81.0525	76.6525	78.1625	25.6325	16.1925	6.5425	-8.8475	-19.2575	-0.1775	-0.4575	8.5825	2.3225	16.0125	1.5725	13.9225	4.2525	6.0625	11.1725	9.6825	13.2725	2.6725	3.0925	-19.0375
199.017	49.0825	46.9025	64.9025	62.6725	72.5925	66.0725	78.6925	82.3625	79.5825	81.0825	76.5825	78.1325	25.6325	16.5425	6.6425	-8.8175	-18.9675	-0.377501	-0.8375	8.8625	1.9325	15.5525	1.9425	13.5025	4.2825	5.9825	11.5925	9.7725	12.9025	3.0425	3.2425	-19.1875
199.267	48.915	47.025	65.125	62.875	72.655	66.185	78.495	82.285	79.855	81.075	76.685	78.285	25.665	16.015	6.705	-8.845	-19.465	-0.705	-0.475	8.665	1.865	15.825	2.345	13.605	4.325	5.875	11.585	9.835	13.035	3.265	2.905	-19.205
199.517	49.085	46.845	64.675	62.785	72.455	66.395	78.285	82.065	80.055	81.105	76.365	78.005	25.615	15.495	7.015	-8.995	-19.365	-0.664999	-0.605	8.475	1.875	15.545	2.135	13.335	4.025	5.935	11.375	9.685	13.265	3.095	2.965	-19.325
199.767	49.3375	47.1275	64.7775	62.6975	72.8275	66.6575	78.3775	82.3475	80.2175	81.5175	76.5575	78.3175	26.0075	15.5975	7.4975	-9.0525	-18.9925	-0.622499	-0.692499	8.9775	1.7075	15.7775	2.5175	13.5475	4.4075	6.2775	11.5775	9.9275	13.0275	3.0775	3.0975	-19.2025
200.017	49.3475	47.1975	64.8175	62.7175	72.9675	66.8175	78.1775	82.2175	80.2175	81.7975	76.1975	78.5775	26.2975	15.6175	7.5775	-8.8225	-19.3525	-0.7225	-0.7125	8.7075	1.7275	15.2775	2.8475	13.4275	4.3775	6.0175	11.4975	9.7475	12.9475	3.0175	3.3175	-19.2825
200.267	49.1575	46.9675	64.3375	62.1775	73.0375	67.0875	78.3175	81.8275	80.1775	82.0675	76.4775	78.3375	26.1075	15.4275	7.6675	-8.7925	-19.4625	-1.1425	-0.7225	8.5875	1.5675	15.1075	2.6675	13.4075	4.3175	5.7875	11.6375	9.9875	13.0375	2.9875	3.1775	-19.2025
200.517	48.6825	47.5525	63.8825	62.0025	72.7325	66.7525	77.8325	81.2625	80.2725	81.9025	76.3925	78.3725	25.9325	15.7225	7.6725	-8.8375	-19.4075	-1.0675	-1.2675	8.1925	1.3325	14.8725	2.4125	13.0225	4.5425	5.3925	11.3725	10.2925	13.1125	2.8325	3.3525	-19.2975
200.767	48.7925	47.2925	63.9325	61.7925	73.1825	66.7425	77.7725	81.4525	80.6525	81.8925	76.2025	78.5025	26.1325	16.1225	7.7825	-8.5975	-19.4875	-1.5675	-0.747498	8.1925	1.8625	15.2725	2.6025	13.5325	4.3825	5.1925	11.4725	10.5925	13.0725	2.9125	3.4325	-19.4175
201.017	48.6775	47.5975	63.9875	61.6275	73.1775	67.0675	78.1975	81.1875	80.8475	82.0575	76.3775	78.7175	26.2075	16.3175	8.0275	-8.2325	-19.2725	-1.1225	-0.602501	8.2475	1.8375	14.9075	2.2175	13.4875	4.8375	5.5975	11.5375	10.4975	12.8575	3.0575	3.4775	-19.3925
201.267	48.445	47.395	63.515	61.265	72.825	66.565	78.025	81.375	80.555	82.005	76.565	78.615	26.385	16.315	7.945	-8.295	-19.315	-1.415	-0.654999	7.945	2.255	14.925	1.965	13.675	4.465	5.655	11.315	10.545	12.985	3.115	3.655	-19.755
201.517	48.1025	46.8625	63.2425	61.2125	72.6825	66.2225	77.6225	80.9225	80.3625	81.8025	76.8525	78.1025	25.9825	16.5825	7.8425	-8.5475	-19.6575	-1.7075	-0.5375	7.9025	2.2225	14.9325	1.7225	13.2825	3.9225	5.4125	11.1725	10.7925	13.1825	3.0825	3.4125	-19.6775
201.767	47.585	46.855	62.925	60.855	72.835	65.655	77.635	81.045	80.165	81.475	76.865	78.085	26.125	16.385	7.535	-8.555	-19.985	-1.575	-0.275	7.735	1.995	14.635	1.395	13.065	3.875	5.415	11.475	10.345	13.275	2.975	3.575	-19.825
202.017	47.4625	46.9125	62.9025	60.7425	72.9625	65.6825	77.5625	81.1325	79.9425	81.2325	76.9125	78.2125	26.1725	16.2025	7.1725	-8.6675	-20.0175	-1.8175	-0.277502	7.2825	1.9625	14.7025	1.4625	13.1825	4.0825	5.3925	11.4325	10.6125	13.3625	2.7125	3.8025	-19.8775
202.267	47.8925	47.0425	62.3525	60.7925	73.1625	65.5725	77.9725	81.3325	80.1025	80.6925	76.9425	78.4025	26.1325	16.6325	7.0725	-8.9275	-19.6875	-1.7575	-0.3375	7.4025	1.9825	14.9325	1.2925	13.1825	4.4725	5.4225	11.3125	10.5525	13.3825	2.7325	3.8125	-19.9275
202.517	47.55	47.17	62.49	61.19	73.27	65.93	78.07	81	79.96	80.64	76.89	78.32	26.56	16.52	6.86	-9.03	-19.35	-1.76	-0.220001	7.53	2.08	14.57	1.53	13.03	4.18	5.36	11.57	10.52	13.24	2.82	3.93	-19.99
202.767	47.5325	47.0225	62.1725	61.2825	73.2225	65.6025	78.0625	80.8325	79.8825	80.4725	77.0625	78.4725	26.1025	16.4425	6.8625	-8.8575	-19.5675	-1.7875	-0.307501	7.4225	1.7725	14.3225	1.6125	12.7625	4.1225	5.1625	11.4725	10.3225	13.1425	2.8525	3.9525	-19.9475
203.017	47.675	47.025	62.125	61.555	73.105	65.295	77.845	80.745	80.105	80.485	76.535	78.805	26.655	16.225	7.355	-8.495	-19.245	-1.685	-0.175001	7.595	1.925	14.765	1.565	12.625	4.445	5.375	11.215	10.625	13.035	2.575	4.355	-19.965
203.267	48.0375	47.5275	62.3475	61.5975	73.4875	64.8575	78.3975	81.2075	80.1775	80.3675	76.8475	78.9675	26.5475	16.4175	7.3275	-8.2425	-19.2425	-1.3225	-0.452503	7.0275	2.0775	15.2275	1.8275	12.7775	4.4875	5.6575	11.2375	10.4075	12.9175	3.0175	4.0075	-19.9425
203.517	48.2075	47.4075	62.5275	61.7575	73.4875	65.2675	78.5175	81.8275	80.2675	80.1275	76.3475	78.8075	26.6975	16.3175	7.0975	-8.2925	-19.3625	-1.2225	-0.132502	7.2375	2.5675	15.1575	2.0975	12.6975	4.1575	5.6275	11.4575	10.6175	12.8775	2.8475	4.1275	-19.8525
203.767	48.375	48.085	62.715	61.885	73.845	65.485	78.955	82.545	80.665	80.455	76.585	79.055	27.065	17.125	7.095	-8.155	-18.935	-0.485001	-0.0750008	7.445	2.755	15.635	2.435	12.925	4.355	6.155	11.545	10.355	12.685	3.115	3.945	-19.745
204.017	48.4	47.98	62.63	62.11	73.92	65.02	78.69	83.11	80.74	80.31	76.08	78.81	26.86	17.31	7.1	-8.17	-19.17	-0.76	-0.110001	7.28	3.11	15.57	2.72	12.92	4.3	6.23	11.56	10.26	12.58	3.21	4.02	-19.81
204.267	48.38	48.47	63.02	62.15	74.63	65.61	78.86	83.15	80.94	80.62	76.5	79.05	27.57	17.75	7.18	-7.97	-19.15	-0.720001	-0.370001	7.06	3.08	15.62	2.78	13	4.21	6.77	11.46	10.2	12.57	3.14	3.74	-19.45
204.517	48.4325	48.3125	63.0725	62.0625	74.6525	65.8725	78.5525	83.2325	81.3825	81.0425	76.3325	78.9325	27.5325	17.7725	7.3625	-7.7975	-18.6575	-0.657499	-0.547501	7.1925	3.0025	15.7425	2.8525	13.0925	4.3825	6.7825	11.6025	9.9525	12.5025	3.2925	3.9325	-19.7275
204.767	48.065	48.295	62.755	61.565	74.335	65.625	78.935	83.095	81.155	80.935	76.065	78.635	27.935	17.905	7.305	-8.255	-19.145	-0.715	-0.924999	7.155	2.835	15.585	2.705	12.885	3.535	6.875	10.995	9.615	12.395	3.255	4.145	-19.795
205.017	48.2875	48.2875	62.6575	61.2875	74.5975	65.4675	78.2275	83.0675	81.0575	81.1175	75.9075	78.5375	28.0175	18.1775	7.1675	-8.1325	-18.9825	-0.422501	-1.3125	7.1875	2.9375	15.7075	2.8775	13.0275	3.1675	6.8375	11.1275	9.4175	12.4375	3.3075	4.0275	-19.7725
205.267	48.4575	48.4675	62.9875	61.7375	75.2475	66.2675	78.2575	83.2475	81.4775	81.2475	75.9775	78.6575	28.1675	18.2275	7.2675	-8.2625	-18.8025	-0.0725002	-0.772499	7.4175	3.0075	16.0775	3.0575	13.2475	3.3175	7.0475	10.9775	9.6175	12.7575	3.6675	3.7875	-20.2125
205.517	48.355	48.125	63.045	61.435	75.665	66.045	77.995	82.785	81.365	81.425	75.495	78.605	28.245	18.585	7.555	-8.395	-18.725	0.234999	-1.025	7.505	3.265	16.275	2.485	13.045	2.715	7.195	10.745	9.585	12.505	3.745	3.885	-20.135
205.767	48.2925	48.3025	62.8125	61.2725	75.3525	66.0125	77.6425	82.5025	81.8125	81.8425	75.6925	78.9725	28.8725	18.5525	7.8325	-8.1975	-18.6675	0.522501	-1.1075	7.3225	3.0025	16.1325	2.3325	13.0225	2.6225	7.2825	10.3925	9.8225	12.7725	3.4425	4.0225	-20.2375
206.017	48.5025	48.1825	62.8025	61.8325	75.7625	66.3225	77.4925	82.7225	81.6625	82.0425	75.5525	79.2925	28.7825	18.5925	7.8025	-8.4375	-18.8275	1.1125	-0.517502	7.5325	2.9725	16.3725	2.4325	13.4325	2.6925	7.2225	10.2125	9.9525	12.8625	3.5625	3.9225	-20.3475
206.267	48.5375	48.1075	62.8675	61.6375	75.8075	66.6375	78.1075	82.5975	81.6975	82.1975	75.8175	79.1775	28.5275	19.0675	7.8975	-8.2225	-18.7125	1.0575	-0.5625	7.6875	3.0675	16.4875	2.3675	13.7575	2.6975	6.8575	10.3675	10.1275	13.1175	3.4875	3.4675	-20.0725
206.517	48.045	48.005	62.965	60.855	75.855	66.125	77.405	82.275	81.475	82.295	75.905	79.465	28.535	18.845	8.095	-8.625	-19.275	0.884998	-0.985003	7.525	2.805	16.385	2.315	13.505	2.325	6.755	10.115	9.455	13.145	3.545	3.635	-20.325
206.767	48.26	48.57	63.2	61.13	76.08	66.5	77.59	82.04	81.52	82.34	75.91	79.54	28.44	19.15	8.3	-8.15	-19.48	0.839998	-1.01	7.78	2.86	16.79	2.5	13.52	2.46	6.93	10.22	9.81	12.99	3.52	3.6	-20.11
207.017	48.0675	48.5875	63.3775	61.0875	76.0875	66.7875	78.0675	82.0975	81.5875	82.2575	76.1675	79.7075	28.1775	19.0775	8.2475	-8.3825	-19.4725	1.5475	-1.1125	8.2675	2.7775	16.7175	2.3475	13.6675	2.4375	7.0675	10.3675	9.7475	12.9875	3.9175	3.3875	-20.2925
207.267	48.025	48.265	63.355	61.165	76.165	66.945	78.165	81.835	81.735	82.055	75.995	79.365	28.165	19.515	8.425	-8.415	-19.185	1.485	-1.155	8.065	2.635	16.645	2.175	13.675	2.325	6.635	10.555	9.705	13.125	3.935	3.395	-20.455
207.517	47.5	48.07	63.23	60.89	75.81	66.79	78.21	81.58	81.66	81.78	75.9	79.27	27.91	19.32	8.48	-8.17	-19.61	1.4	-1.38	8.01	2.71	16.48	2.25	13.25	1.98	6.64	10.43	9.87	13.45	3.67	3.67	-20.79
207.767	47.755	48.245	63.405	60.745	75.945	66.855	78.345	81.465	81.675	81.825	75.815	79.195	27.575	19.345	8.165	-8.115	-19.475	1.345	-1.725	8.005	2.745	16.635	2.025	13.365	2.135	6.835	10.775	9.835	13.525	3.815	3.395	-20.735
208.017	48.055	48.285	63.555	60.645	75.665	67.165	78.955	81.295	81.815	82.275	75.855	79.315	27.955	19.415	8.135	-8.025	-19.035	1.415	-1.195	8.035	2.795	16.895	2.225	13.145	2.065	6.945	10.875	10.165	13.605	3.615	3.345	-20.565
208.267	47.52	48.08	63.25	60.71	75.77	67.12	78.9	81.28	81.92	82.44	76.03	79.34	28.01	19.22	8.25	-7.97	-19.2	1	-1.17	8.39	3.13	16.91	2.11	13.38	2.34	6.49	10.74	10.18	13.72	3.65	3.45	-20.82
208.517	47.9175	47.8175	63.4675	60.8175	75.9775	67.6875	79.1375	81.1075	82.1275	82.6575	76.2075	78.8275	28.0575	19.4475	7.9875	-8.0925	-18.8525	1.3675	-1.1225	8.6075	3.2675	16.8275	2.1675	13.2275	1.9875	6.5875	10.8075	10.6475	13.8375	3.6075	3.4375	-20.8825
208.767	48.025	47.745	63.715	60.765	76.085	67.935	79.665	81.165	82.135	82.885	76.675	78.605	28.085	19.195	7.735	-8.355	-18.485	1.145	-0.975	8.765	3.475	17.085	2.265	13.115	2.325	6.785	10.805	10.735	13.945	3.655	3.455	-21.055
209.017	47.605	47.265	63.255	60.625	75.835	67.785	80.045	80.985	82.035	82.695	76.515	78.585	28.455	19.455	7.755	-8.145	-18.485	1.205	-1.115	8.665	3.205	16.955	2.305	12.825	2.315	6.805	10.505	10.985	13.845	3.465	3.505	-20.815
209.267	47.76	47.55	63.54	60.75	76.08	68.36	80.28	80.76	81.98	83	76.73	78.74	28.19	18.93	7.81	-8.78	-18.49	1.14	-0.6	8.78	3.04	17.16	2.48	12.62	2.2	6.57	10.38	11.3	13.91	3.38	3.61	-20.9
209.517	47.475	47.325	63.495	60.645	76.185	68.235	80.055	80.545	82.225	83.075	76.755	78.565	28.295	18.645	7.875	-8.655	-18.365	1.485	-0.735001	9.095	3.015	17.155	2.965	12.725	2.305	6.845	10.215	11.615	14.035	3.455	3.565	-21.055
209.767	47.235	47.345	63.425	60.475	75.935	68.765	80.155	80.155	82.095	83.135	76.525	78.425	28.335	18.925	7.875	-8.645	-18.325	1.475	-0.705	9.145	2.775	17.135	2.945	12.745	2.545	6.585	9.995	11.465	14.125	3.165	3.785	-21.075
210.017	47.16	47.02	63.4	60.23	75.57	68.79	80.27	79.95	81.9	82.71	76.49	78.8	28.11	18.92	7.36	-8.82	-18.57	1.32	-1.15	9.26	2.72	17.23	2.38	12.77	2.28	6.48	9.52	11.46	14.05	3.43	3.51	-20.99
210.267	47.34	46.95	63.48	60.45	75.63	68.87	80.62	79.8	81.72	83.18	76.92	78.55	28.32	19.02	7.54	-8.75	-18.71	1.62	-0.980001	9.35	3.23	17.36	2.65	12.94	2.29	6.66	9.51	11.39	14	3.41	3.68	-21.09
210.517	46.8275	46.7175	63.7475	60.3175	75.2975	68.8375	80.4175	79.7375	81.5275	83.2475	76.9175	78.9075	28.6375	19.4675	7.1975	-8.6625	-18.4925	1.8675	-0.9125	9.5175	3.3275	17.3875	2.2075	13.0375	2.3875	6.5375	9.2775	11.6475	14.0675	3.5775	3.5375	-21.1825
210.767	46.7525	46.5225	63.4825	60.0625	75.5225	68.6625	80.3525	79.6725	81.8225	83.3325	76.6425	79.1825	28.3225	19.5425	7.3025	-8.7275	-18.8575	1.6925	-0.907501	9.1625	3.1825	17.2525	2.0525	13.0025	2.3225	6.7325	8.7725	11.5325	14.2125	3.4725	3.3525	-21.0375
211.017	46.5775	46.4675	63.7975	60.0775	75.4775	68.8475	80.4975	80.1775	81.6475	83.7075	77.0875	79.1975	28.4675	19.9075	6.9175	-8.6425	-18.8425	1.6775	-0.852501	9.2175	3.5475	17.3575	2.2675	12.9975	2.1375	7.1575	9.0875	11.9475	14.1375	3.6175	3.3975	-21.1525
211.267	46.8525	46.5625	63.8825	60.1025	75.8125	68.9825	80.2925	79.8525	82.0525	83.7325	77.0425	79.1025	28.4825	20.1525	7.2225	-8.7275	-18.7175	1.6625	-0.397499	9.4025	3.7025	17.5425	2.2625	13.1025	2.5525	7.0025	8.6825	11.8525	14.1225	3.5525	3.4325	-21.1075
211.517	46.2675	46.2275	63.9875	59.8175	75.6675	68.7675	80.3075	79.6975	82.2675	83.8075	77.4375	79.0975	28.6275	19.8975	6.9575	-8.3225	-18.6425	1.2175	-0.442499	9.0675	3.6675	17.6075	2.0275	12.8075	2.2675	6.5975	8.2875	11.7075	14.2075	3.3575	3.6175	-21.1825
211.767	46.6175	46.3475	63.4175	59.8575	75.5475	68.8475	79.6175	79.6675	82.1075	83.3775	77.5675	78.8875	28.9175	20.1675	7.3575	-8.5025	-18.5125	1.2475	-0.532499	8.9375	3.2775	17.7275	1.8175	13.0075	2.0575	6.6775	8.3175	11.3875	14.1375	3.5975	3.4175	-21.1525
212.017	46.7725	46.6725	63.9725	60.1125	75.6725	68.6925	79.5825	79.4525	82.2725	83.5525	77.6825	79.1425	28.4525	20.1925	7.2425	-8.4275	-18.4675	1.3725	-0.157501	8.7525	2.9325	18.0625	1.6025	13.1025	2.5125	6.5625	8.1425	11.4825	14.0525	3.7425	3.3825	-21.1775
212.267	47.0775	46.7475	64.0475	60.0175	75.9675	68.8975	79.5075	79.6075	82.0775	83.4875	78.0575	79.3975	28.6875	20.5275	7.8175	-8.1425	-18.2725	1.4675	-0.272499	8.8475	3.2175	18.1175	1.4175	13.4275	2.1575	6.5575	8.4875	11.6875	13.9675	3.7575	3.2275	-20.9525
212.517	47.055	46.765	64.295	59.905	75.955	68.695	79.675	79.435	82.345	83.575	78.255	79.225	28.665	20.465	8.095	-8.145	-18.635	1.425	-0.325001	9.225	3.185	18.375	1.775	13.365	2.525	6.535	8.345	11.525	13.935	3.705	3.565	-21.205
212.767	47.33	46.66	64.21	59.69	76.28	68.65	79.57	79.52	82.31	83.51	78.69	79.02	28.65	20.63	8.29	-8.16	-18.09	1.38	-0.140001	9.24	2.96	18.26	1.92	13.47	2.59	6.38	8.32	11.56	14.01	3.62	3.53	-21.16
213.017	47.13	46.78	64.14	59.4	76.21	68.47	79.23	79.34	82.38	83.43	78.72	78.98	28.83	20.3	8.22	-8.14	-18.28	1.03	-0.349998	9.59	2.89	18.09	1.48	13.24	2.48	6.52	8.31	11.84	14	3.62	3.37	-20.99
213.267	46.895	46.635	63.595	59.345	76.325	68.155	79.185	79.145	82.075	83.625	79.095	79.185	29.045	20.315	8.525	-8.405	-18.275	1.095	-0.455	9.665	3.185	18.165	1.775	13.155	2.465	6.535	8.805	12.175	13.895	3.845	3.345	-21.085
213.517	46.9675	46.3075	63.9875	59.4475	76.6875	68.7575	79.0475	79.8575	82.4175	83.5575	79.4775	79.3975	29.3275	20.8075	8.5175	-7.9725	-18.3425	1.4175	-0.492498	9.8175	3.0775	18.3475	1.8075	13.7975	2.8175	6.1975	8.4075	12.6175	13.7275	3.5875	3.4875	-20.8025
213.767	47.0575	46.2175	63.8175	59.7375	76.6575	68.7875	78.5675	79.6475	82.6675	83.8775	79.7675	79.1775	29.0675	20.4575	8.6875	-8.1825	-18.3725	1.3375	-0.372501	9.5875	3.1475	17.9775	1.6075	13.5875	2.8175	6.3875	8.4775	12.5475	13.8475	3.9075	3.2175	-20.9725
214.017	46.53	45.72	63.56	59.55	76.98	67.99	78.45	79.48	82.76	83.46	79.53	78.93	28.83	20.23	8.59	-8.49	-18.82	1.13	-0.689999	9.73	2.86	17.65	1.44	13.45	2.94	6.12	8.36	12.38	13.74	3.97	3.1	-20.81
214.267	46.8425	45.7625	63.2225	59.3325	77.0625	67.7225	78.4525	79.4325	82.3025	83.4125	79.4525	78.9725	29.1325	20.6425	8.8925	-8.7275	-18.7175	1.1025	-0.837502	9.7625	2.7425	17.3425	1.2025	13.2225	2.4925	6.0225	8.4425	12.2225	13.4425	4.2425	3.2825	-20.9675
214.517	46.8525	45.7925	62.9925	59.3725	77.2925	67.7925	78.6325	79.6625	82.4825	83.2725	79.3825	79.0825	29.0625	20.0125	8.6425	-8.6675	-18.9675	1.4125	-0.6675	10.2125	2.9325	17.7725	1.1625	13.4125	2.5925	6.1725	8.3525	12.3925	13.3725	4.3725	3.1725	-20.9175
214.767	46.5675	45.4475	62.5775	59.0375	77.4875	67.3375	78.5075	79.4475	82.4775	83.3075	79.2175	79.1375	29.0075	19.8975	8.7175	-8.3925	-19.0225	1.5175	-0.572502	10.2075	2.8175	17.4675	1.2975	13.2075	2.8975	6.1375	8.1975	12.5275	13.5275	3.9975	3.0775	-20.6025
215.017	46.4	45.57	62.24	59.31	77.5	67.34	78.4	79.6	82.53	83.68	79.28	79.08	28.94	19.85	9.25	-8.15	-19.53	1.82	-0.880001	10.31	2.38	17.54	1.58	13.41	2.87	6.43	8.2	12.42	13.49	4.16	3.2	-20.85
215.267	46.51	45.44	62.05	59.06	77.43	67.07	78.48	79.59	82.32	83.19	79.29	78.77	29.11	19.87	9.1	-7.66	-19.59	1.64	-0.889999	10.31	2.66	17.61	1.81	13.51	2.44	6.48	8.65	12.12	13.15	4.12	3.33	-20.6
215.517	46.76	45.78	62.1	59.51	77.48	67.41	78.26	79.59	82.75	83.44	79.22	79.31	29.35	19.81	9.19	-7.54	-19.61	1.82	-0.490002	10.53	2.52	17.63	1.85	13.21	2.41	6.68	8.52	12.46	13.51	4.26	3.05	-20.82
215.767	46.725	45.005	61.865	59.575	77.725	66.765	78.525	79.945	82.945	83.415	79.005	79.175	29.415	19.295	9.425	-7.445	-20.035	1.585	-0.565002	10.575	2.625	17.655	1.895	13.215	2.705	6.755	8.445	12.465	13.195	4.095	3.085	-20.375
216.017	46.705	45.135	61.765	59.745	77.455	66.735	78.305	79.765	83.275	83.025	79.005	79.385	29.625	19.325	9.715	-6.975	-20.175	1.595	-0.695	10.355	2.695	17.255	1.925	12.905	2.405	6.925	8.465	12.415	12.955	4.105	3.345	-20.405
216.267	46.935	45.195	61.565	59.845	77.515	67.145	78.485	80.255	83.555	82.955	79.095	79.215	29.765	19.155	9.895	-6.525	-20.055	1.695	-0.305004	10.605	2.775	17.245	2.155	12.675	2.455	7.135	8.465	12.385	13.325	3.865	3.405	-20.595
216.517	47.325	45.375	61.775	60.295	77.905	67.115	78.275	80.825	83.325	83.185	79.245	79.455	30.025	19.075	10.235	-6.345	-19.555	2.065	0.0550003	11.065	2.925	17.425	2.355	13.075	2.405	7.125	8.765	12.615	13.115	4.245	3.355	-20.715
216.767	47.235	45.105	61.765	60.655	77.855	67.515	78.035	81.205	83.855	83.315	79.105	79.545	29.855	18.855	10.275	-6.185	-20.325	1.725	-0.344997	11.325	3.045	17.025	2.155	13.195	2.185	6.975	8.485	12.525	13.255	3.855	3.295	-20.405
217.017	47.39	45.23	62.03	60.94	77.97	67.34	78.49	81.55	84.03	83.6	78.86	79.66	30.08	18.88	10.76	-5.92	-19.98	2.08	-0.0900002	11.5	3.08	16.64	2.47	13.23	2.47	6.98	8.81	12.33	13.33	3.82	3.18	-20.33
217.267	46.9525	44.9725	61.6125	60.8125	77.3425	67.4125	78.3625	81.9025	84.2425	83.6725	78.8125	79.2425	29.7425	18.8225	11.0025	-5.8975	-20.5175	1.7825	-0.197498	11.2425	2.9225	16.4825	2.4925	13.3725	2.5425	6.9925	8.7825	12.0225	13.2625	3.8325	3.3225	-20.4175
217.517	47.07	45.27	61.91	60.49	77.36	67.61	78.45	81.86	84.67	83.88	78.78	79.39	29.63	18.95	11.06	-6.41	-20.49	2.03	0.179997	10.93	3.11	16.21	2.78	13.55	2.33	7.03	9.22	11.78	13.39	3.91	3.39	-20.69
217.767	46.6875	44.9975	62.0175	60.5575	76.9875	67.5475	78.4275	81.7375	84.4575	83.6475	78.2375	79.4575	29.4175	18.8375	11.2175	-6.4025	-20.8625	1.4975	0.237499	10.8475	3.2075	15.5275	2.9975	13.5375	2.4275	7.1675	8.7375	11.6675	13.5075	3.6875	3.3775	-20.5725
218.017	46.7775	45.2975	61.8175	60.5975	76.6175	67.6975	78.7975	81.6675	84.9375	83.7275	78.1075	79.6775	29.6975	19.1675	11.1775	-6.2125	-20.4625	1.9475	0.317497	10.7675	3.2475	15.6075	2.7375	13.8175	2.2475	6.8675	8.7975	11.7775	13.4975	3.8675	3.2675	-20.6325
218.267	46.4025	45.0325	61.6725	60.3925	76.2625	67.5725	78.6825	81.0625	84.9425	83.4525	78.1525	79.3425	29.6525	19.1125	10.9225	-6.2175	-20.8975	1.4325	0.0224991	9.9025	3.2525	15.0225	2.2025	13.9025	2.3625	6.7025	8.6825	11.5525	13.3225	3.8625	3.4325	-20.6175
218.517	46.7475	45.2575	61.7675	60.4075	76.2075	67.7475	78.5775	81.0875	85.3875	83.3375	78.1375	79.3475	29.9875	19.1675	11.1275	-6.5625	-21.1625	1.2775	0.5175	9.6675	3.3575	14.9775	2.1175	13.8275	1.9675	6.9575	8.6375	11.4275	13.4075	4.3375	3.4075	-21.1525
218.767	46.5525	45.4725	61.5425	60.3025	76.1225	67.9925	79.1125	81.0925	85.3625	83.6525	78.2725	79.4225	30.2325	19.2125	11.1725	-6.1875	-20.8775	1.1625	0.2925	9.7125	3.4425	15.2225	2.3125	13.8625	2.0825	6.8025	8.6225	11.5225	13.6725	4.1925	2.9625	-20.8275
219.017	46.4375	45.2375	61.3375	59.9675	75.8675	67.8675	79.5075	80.6375	85.4475	83.6275	78.0275	79.4175	30.2175	18.8275	11.2075	-6.1425	-20.9025	0.997501	0.267502	9.5275	3.4075	15.0775	1.9975	13.9875	1.9775	6.8175	8.5275	11.5275	13.5975	4.2075	3.1375	-20.9425
219.267	46.3825	44.9925	61.3525	59.8225	75.8925	67.5725	79.2625	80.4525	85.6025	83.6125	78.1125	79.1725	30.5725	18.7925	11.2625	-5.9375	-21.2375	1.0125	0.2225	9.2625	2.9125	14.7325	1.9625	14.4825	1.8225	6.4225	8.2825	11.6325	13.6225	4.2825	2.8525	-20.7575
219.517	46.295	44.775	61.125	59.685	75.745	67.355	79.625	80.175	85.535	83.705	78.105	79.755	29.985	18.935	11.145	-6.265	-21.355	0.985001	-0.205002	8.825	2.515	14.275	1.675	14.295	1.645	6.595	8.015	11.615	13.785	4.085	2.895	-20.765
219.767	46.725	44.775	61.035	60.045	75.665	67.375	79.775	80.355	85.475	83.835	78.165	80.045	30.205	18.885	11.115	-6.085	-20.995	1.265	0.114998	9.015	2.665	14.585	1.555	14.975	1.495	6.785	8.185	11.665	13.765	4.155	2.815	-20.735
220.017	46.74	45.02	61.21	59.76	75.83	67.73	80.57	80.54	85.56	83.94	78.22	80.63	30.22	18.96	11.31	-6.07	-20.52	1.43	-0.16	9.03	3.01	14.19	1.88	14.98	1.26	6.71	8.1	11.75	13.85	3.97	2.73	-20.55
220.267	46.75	44.66	61.12	59.68	75.46	67.32	80.21	80.13	85.6	83.92	78.11	80.24	29.7	19.09	10.77	-6.45	-20.71	1.36	-0.120003	8.66	2.68	14.43	1.47	14.93	1.19	6.57	7.59	11.47	14.12	3.7	2.67	-20.49
220.517	46.2875	44.6175	60.6975	59.3575	75.3075	67.1175	80.3275	79.6975	85.8775	83.9275	78.2875	80.4375	29.6175	18.9375	11.0275	-6.2525	-20.9425	1.1575	-0.0725021	8.4375	2.5975	14.4175	1.4775	15.1175	0.717499	6.8975	7.8175	11.9075	14.1675	3.2675	2.5875	-20.0225
220.767	46.2575	45.1075	60.4875	59.0775	75.0075	66.7975	80.6175	79.9475	85.7675	83.4175	78.2675	80.4075	29.6175	18.7575	11.0075	-6.6625	-20.7725	0.987501	-0.2925	8.6575	2.6875	14.3575	1.2375	15.2175	0.897503	6.6175	7.4575	11.9075	14.1375	3.2775	2.4975	-19.9125
221.017	46.195	44.635	60.075	58.855	75.035	66.985	80.285	79.975	85.875	83.285	78.565	80.685	29.525	19.105	10.905	-6.805	-20.945	0.764999	-0.255001	8.325	2.565	14.695	1.285	15.055	0.844997	6.715	7.645	11.865	14.205	3.115	2.415	-19.735
221.267	46.0875	44.5475	59.9475	58.3175	74.8675	66.9675	80.1975	80.1575	85.8575	83.2175	78.3075	80.9175	29.4775	18.9775	11.2575	-6.9425	-21.5425	0.587502	-0.0625	8.3575	2.0075	14.9575	0.7575	15.2175	0.7075	6.9075	7.3975	11.6975	14.2175	2.9575	2.4775	-19.6525
221.517	45.8675	44.7375	60.0475	58.3875	74.7475	67.0875	80.0675	79.6775	86.0175	83.5175	78.9475	81.0375	29.6875	18.7575	11.0675	-6.8625	-21.2925	0.727497	0.0374947	8.4675	1.8675	15.3875	1.1675	15.3075	1.0075	6.7875	7.3275	11.7575	14.3875	3.0375	2.3275	-19.7525
221.767	46.255	44.765	59.835	58.725	75.125	67.005	80.015	80.065	86.305	83.515	78.715	81.555	29.845	18.825	10.925	-6.745	-21.275	0.995003	0.235004	8.525	1.835	15.425	1.225	15.365	0.665001	6.945	7.275	11.575	14.105	2.795	2.645	-19.545
222.017	46.3225	44.6425	59.4325	58.4325	75.3125	66.6925	79.8025	79.8925	86.0025	83.1725	78.7925	81.4725	29.6725	18.2725	11.0925	-7.0175	-21.6175	0.622501	0.00250244	8.3425	2.0625	15.3625	1.0925	15.3725	0.542503	6.8225	7.0025	11.3425	13.8625	3.0225	2.5525	-19.4375
222.267	46.265	44.405	59.635	58.495	75.585	66.695	79.655	79.965	86.245	83.015	79.115	81.505	29.425	18.415	11.485	-7.265	-21.575	0.855	0.954998	8.555	2.335	15.605	0.844997	15.505	0.735001	6.865	7.065	11.225	13.955	2.975	2.485	-19.415
222.517	46.85	44.8	59.51	58.42	75.81	66.96	79.74	80.3	86.15	83.59	79.3	81.75	29.35	18.71	12.12	-6.55	-21.32	1.04	2	8.45	2.37	16.01	0.84	15.64	0.889999	6.87	6.78	11.26	13.93	2.95	2.65	-19.53
222.767	46.63	44.62	59.29	58.38	76.11	66.78	79.7	80.02	85.95	83.3	79.31	81.62	29.63	18.98	12	-6.4	-21.63	0.800003	2.53	8.63	2.17	16.25	0.980003	15.71	0.910004	6.7	6.79	11.07	13.68	3.16	2.29	-19.13
223.017	46.735	44.655	59.865	58.655	76.485	66.545	79.845	80.455	86.095	83.565	79.665	81.955	29.705	19.795	12.335	-5.235	-21.765	0.535	3.215	8.805	2.555	16.305	1.225	16.035	1.325	6.725	7.035	10.985	13.755	3.255	2.325	-19.335
223.267	46.59	44.24	59.49	58.49	76.27	66.22	79.75	80.43	85.73	83.44	79.32	82.49	29.15	19.66	12.31	-4.86	-22.12	0.439999	3.43	8.7	2.28	16.25	1.08	15.93	1.59	6.71	7.14	10.77	13.69	3.27	2.26	-19.22
223.517	46.975	44.255	59.965	58.785	76.615	66.285	79.725	80.675	85.855	83.795	79.465	82.745	28.825	19.715	12.735	-3.585	-21.945	1.075	4.115	9.085	2.365	16.715	1.345	16.225	1.735	6.735	7.465	11.005	13.725	3.325	2.275	-19.325
223.767	47.19	44.22	60.07	58.88	76.56	66.33	80.05	81.04	85.93	84.06	79.58	83.15	29.2	20.37	12.94	-3.15	-21.89	1.17	3.69	8.95	2.52	17.03	1.83	16.45	1.9	7.06	7.45	10.92	13.64	3.47	2.1	-19.21
224.017	47.2325	44.0125	60.1025	59.1725	76.5925	66.1525	79.6525	80.9025	86.2525	84.0325	79.4925	82.9625	29.0325	20.6225	12.9225	-2.8275	-21.6075	1.1025	3.8425	8.7425	2.7425	16.8325	1.7225	16.3925	1.9125	6.9425	7.9625	10.7725	13.7125	3.5225	2.4625	-19.6975
224.267	46.7275	43.6375	59.4375	59.2275	76.4875	65.5375	79.4975	80.9875	86.2075	83.8975	79.0875	82.8475	28.9075	20.6075	12.9875	-2.5825	-22.0525	0.9175	3.2575	8.1975	2.4875	16.7275	1.4475	16.4975	1.7075	6.8075	7.8575	10.6275	13.8875	3.5575	2.2475	-19.6925
224.517	46.725	43.805	59.695	59.205	76.345	65.785	79.815	81.105	86.315	83.915	79.305	82.965	28.945	20.665	13.185	-1.875	-21.575	0.905003	3.365	7.895	2.775	16.785	1.635	16.655	1.865	6.985	8.015	10.735	13.475	3.645	2.275	-19.395
224.767	46.5425	43.5425	59.8525	59.2625	75.9325	65.6025	79.2825	81.2425	86.2725	83.4625	79.4125	82.7725	28.9825	20.6025	13.6125	-2.1075	-22.0175	0.802498	3.3425	8.0825	2.5025	16.3625	1.6025	16.5725	1.5825	7.1225	7.9725	10.6425	13.6225	3.7625	2.2025	-19.5875
225.017	47.1075	43.6675	59.8875	59.2875	76.1975	65.3575	79.7275	81.3775	86.5775	83.2775	79.1675	83.0375	29.1275	20.5475	13.8075	-1.8125	-21.6725	1.0075	3.1475	8.2475	2.6175	16.4875	1.9175	16.4875	1.4575	6.9375	8.2375	10.5975	13.7075	3.9475	2.2675	-19.9225
225.267	46.52	43.34	59.81	58.69	76.08	65.03	79.4	81.56	86.44	83.21	79.1	83.04	29.35	20.94	13.59	-2.02	-21.86	0.689999	2.75	7.83	2.84	16.19	1.61	16.58	1.4	6.98	7.94	10.73	13.91	3.96	2.22	-20.09
225.517	46.965	43.235	60.065	58.685	76.425	65.295	79.765	81.595	86.675	83.225	79.055	83.505	29.075	20.895	13.555	-1.725	-21.695	0.695	2.805	7.935	2.755	16.265	1.895	16.585	1.145	6.765	7.945	10.785	13.695	4.125	2.565	-20.385
225.767	46.735	43.385	60.325	58.385	76.355	65.345	79.355	81.545	86.775	82.835	79.205	83.435	28.945	20.925	13.425	-1.985	-21.235	0.825001	2.585	8.035	2.545	16.065	1.795	16.625	0.754997	6.355	8.005	10.655	14.115	4.125	2.425	-20.665
226.017	46.6575	43.7175	60.6175	58.4975	76.0675	65.2675	79.5775	81.6375	86.6175	82.6075	79.2875	83.4575	28.8775	21.0875	13.3075	-1.9425	-21.0725	0.977501	2.5475	7.4375	2.5475	15.9175	1.8175	16.7975	0.8475	6.0175	8.2375	10.7275	14.3875	4.0375	2.4875	-20.9125
226.267	46.44	43.63	60.57	58.24	75.92	64.95	79.72	81.37	86.83	82.13	78.98	83.82	29.22	21.48	13.24	-1.91	-21.34	1.05	2.32	7.64	2.48	15.54	1.86	16.51	0.290001	5.84	7.96	10.83	14.7	4.1	2.52	-21.32
226.517	46.34	43.56	60.72	57.93	75.73	65.28	79.44	81.3	87.03	81.88	78.71	83.5	29.48	21.43	13.08	-1.72	-21.11	1.02	1.91	7.82	2.4	15.61	1.82	16.68	0.299999	5.65	7.8	11.04	14.54	3.89	2.67	-21.1
226.767	46.6875	43.7875	61.0475	57.9075	76.0175	65.5575	79.7375	81.5975	86.6975	82.0775	78.3975	83.4075	29.5575	21.9075	13.1575	-2.0025	-20.9325	1.6075	2.3775	8.0975	2.7975	15.9875	1.8775	16.9975	0.0875015	5.7175	7.6875	10.8175	14.6775	3.9475	2.7975	-21.4225
227.017	46.3025	43.8325	60.6025	57.8225	75.9725	65.4325	79.7925	81.7625	86.8225	82.1225	78.7025	83.7925	29.3325	22.1225	13.3425	-1.8875	-21.0975	1.4125	1.9625	8.0325	2.6325	15.9125	1.9925	16.9425	0.272499	5.6625	7.4125	10.8725	14.6825	4.0025	3.0825	-21.7675
227.267	46.03	43.52	60.66	57.38	75.93	65.76	79.54	81.28	86.62	82.2	78.86	83.75	29.25	22.57	12.88	-1.8	-21.15	1.42	1.68	8.42	2.6	15.93	1.72	16.82	-0.200001	5.65	7.61	10.95	14.8	3.9	3.02	-21.72
227.517	46.0025	44.0525	60.6525	57.3125	76.3925	66.2025	80.1925	81.5425	86.9925	82.2425	79.1725	83.6525	29.4925	22.6925	13.0125	-2.1575	-21.0875	1.8425	2.3025	8.6525	3.2925	15.9725	2.1125	17.1425	0.0825005	6.0125	7.9325	10.9725	14.8625	3.9525	3.2125	-22.0275
227.767	46.23	44.35	60.83	57.14	76.41	66.36	80.49	81.48	87.03	82.58	79.27	83.92	29.74	23.22	13.05	-2.28	-21.06	2	2	8.52	3.05	16.1	2.29	17.38	0.139999	6.08	8.06	11.39	14.7	4.09	3.15	-21.94
228.017	45.985	44.105	60.395	57.065	76.495	65.685	80.335	81.425	86.835	82.375	79.225	83.565	29.765	23.145	12.795	-2.355	-21.085	1.815	2.325	8.315	2.965	16.055	2.095	17.045	-0.00499725	6.245	7.805	10.845	14.715	4.095	3.045	-21.855
228.267	46	44.27	60.13	56.91	76.62	65.74	80.57	81.4	87.11	82.78	79.18	83.49	29.61	23.21	12.93	-2.15	-20.79	1.53	2.2	8.24	2.87	16.36	2.49	17.16	-0.0499992	6.66	7.87	11.29	14.72	3.85	3.2	-21.77
228.517	45.9725	44.2625	60.5425	56.6925	76.6925	65.8425	80.5125	81.4525	87.3125	82.7425	79.4525	83.1625	29.7025	23.2725	12.8025	-2.2075	-21.3675	1.3725	2.1125	8.5225	2.6725	16.3925	2.1525	17.0825	0.392498	6.5925	7.8325	11.0125	14.3225	3.8425	3.2425	-21.4075
228.767	46.0575	44.1075	60.1075	56.5475	76.3175	65.7875	80.9775	81.5575	87.4675	83.2975	79.8975	83.4175	29.9475	23.3075	13.0275	-2.1725	-21.0225	1.5975	1.8475	8.2275	2.6875	16.4175	2.2275	17.3175	0.427498	7.1375	7.8975	11.1675	14.3775	3.9875	3.5175	-21.8825
229.017	45.9675	44.1775	60.3575	56.8775	76.2775	65.6475	80.3375	81.5075	87.2575	82.9875	79.7575	83.2575	29.8075	23.2075	12.6575	-2.3125	-21.2725	1.0775	1.7475	8.3575	2.6375	15.9675	1.9375	17.1075	0.1875	7.1375	7.7375	11.0275	14.4875	3.9575	3.7775	-22.2225
229.267	46.4875	44.1675	60.1475	56.3175	76.0575	65.8675	80.3575	81.5475	86.8475	83.4075	80.0675	83.1975	29.6875	22.7475	12.5075	-2.5225	-21.1725	0.607502	1.5775	7.8575	2.2675	15.6275	1.7575	17.4175	0.3475	7.1275	7.8175	10.8575	14.7075	4.0475	3.4475	-22.2025
229.517	46.435	43.895	60.135	56.225	76.145	65.935	80.205	81.575	86.945	83.845	79.765	82.845	29.685	22.715	12.595	-3.005	-21.475	0.724998	1.245	7.915	2.405	15.425	1.575	17.095	-0.174999	6.635	7.955	10.575	14.125	4.255	3.625	-22.005
229.767	46.0275	43.4775	60.0175	56.3175	75.8275	65.4975	79.9275	81.3075	86.4975	83.4775	80.1275	82.8675	29.7975	22.4475	12.3575	-3.0325	-21.5525	0.4575	1.0175	7.4975	2.3875	14.9275	1.5675	17.0075	-0.172501	6.6475	8.6275	10.3975	14.4475	4.1175	3.6375	-22.2025
230.017	46.6675	43.7875	60.3275	56.2775	76.6275	65.6775	80.1975	81.7275	87.0275	83.6975	80.1075	83.2175	30.1275	22.5175	12.6575	-3.0825	-21.3425	0.6875	1.4775	7.6875	2.3075	15.4575	1.3675	17.2175	0.0175018	6.9575	8.8475	10.2875	14.3275	4.0975	3.6875	-22.1125
230.267	46.705	44.195	60.495	56.355	76.435	65.545	79.975	81.725	87.065	83.815	80.265	83.145	30.045	22.935	12.455	-3.105	-21.275	0.355	1.445	7.615	2.255	15.455	1.545	16.715	-0.00500107	7.055	9.015	9.795	14.205	4.375	3.725	-22.305
230.517	46.62	44.1	60.3	56.44	76.42	65.81	80.28	81.51	86.89	84.08	80.27	83.01	29.8	22.93	12.77	-3.31	-21.33	0.399998	1.39	7.5	2.61	15.03	1.41	16.63	-0.330002	7.39	9.33	9.77	13.93	4.2	3.88	-22.01
230.767	46.305	43.955	60.135	56.475	76.665	65.655	79.785	81.525	86.885	84.085	80.175	82.915	29.815	23.555	12.735	-3.375	-21.235	0.104999	1.125	7.215	2.805	14.765	1.405	16.395	-0.285	7.395	9.585	9.525	14.045	4.245	3.755	-22.045
231.017	46.8525	44.1225	60.3725	56.6825	76.6825	65.8325	80.0525	82.0825	86.9325	83.8625	80.0925	83.1725	29.6925	23.4025	12.8925	-3.3475	-21.0375	0.362499	1.3525	6.8925	2.7525	14.6125	1.6325	16.3925	0.172497	7.7725	9.7325	9.6525	13.8825	4.1525	3.7425	-21.7775
231.267	47.04	43.81	60.14	56.64	76.5	65.47	79.88	82.06	87.06	83.33	80.11	83.24	30.12	24.01	13.05	-3.56	-21.01	-0.0699959	1.08	7.1	2.85	14.78	1.7	15.84	0.150002	7.69	9.95	9.14	13.96	4.02	3.96	-21.94
231.517	47.27	43.68	59.97	56.77	76.33	65.27	79.72	82.24	86.89	83.2	79.81	82.96	29.63	24.45	13.42	-3.69	-20.7	0.280003	1.2	6.99	3.2	14.51	1.61	15.57	-0.269997	7.65	9.88	9.07	13.51	4.01	4	-21.52
231.767	47.4375	43.5275	59.5975	56.7675	76.1075	65.1575	80.0175	82.0975	87.2675	83.0975	79.6175	82.9375	29.9575	25.0575	13.6075	-3.6925	-20.9225	0.0974998	0.7575	6.8175	3.1175	14.8775	1.3375	15.2675	0.0275002	8.2175	10.3375	9.0375	13.4175	4.0775	4.0175	-21.5125
232.017	47.23	43.73	59.73	57.08	76.34	64.81	79.99	82.15	86.94	83.38	79.96	82.93	29.84	25.55	13.52	-3.6	-20.87	0.130001	0.830002	6.73	3.24	14.91	1.19	15.06	-0.0999985	8.22	10.59	9.04	13.61	3.92	3.79	-21.32
232.267	47.515	43.435	59.525	57.585	76.345	64.835	80.425	82.385	87.115	83.115	79.655	83.075	30.465	26.135	14.085	-3.645	-20.705	0.305	0.884998	6.735	3.235	15.055	1.135	14.825	-0.235001	8.175	10.695	8.765	13.355	3.645	4.015	-21.015
232.517	47.19	43	59.1	57.56	76.21	64.64	80.4	82.45	86.92	83.65	79.62	83.03	30.36	26.34	14.07	-3.7	-20.64	0.219997	0.84	6.16	3.34	15.18	0.969997	14.81	0	8.23	10.92	8.31	13.42	3.91	3.67	-21
232.767	46.915	42.815	59.315	57.205	75.835	64.665	80.435	82.165	86.735	83.585	79.505	83.055	30.465	26.285	14.245	-3.635	-20.755	0.365002	1.165	6.135	3.325	15.175	1.005	14.895	-0.204998	8.225	10.565	8.135	13.095	4.025	3.715	-20.835
233.017	47.21	43.1	59.5	57.42	75.8	64.95	80.53	82.19	87.01	83.36	79.98	83.02	30.33	26.43	14.19	-3.39	-20.72	0.369999	1.03	5.89	3.54	15.11	1.02	14.56	0.0399971	8.31	10.82	7.96	13.36	3.86	3.35	-20.57
233.267	46.66	42.83	59.25	57.34	75.84	65.17	80.41	82.37	86.77	83.52	79.72	82.98	30.57	26.91	14.3	-3.62	-19.97	0.329998	0.969997	5.79	3.62	14.78	0.84	14.5	0.0599976	8.33	10.83	7.47	13.37	4.08	3.23	-20.68
233.517	46.4525	42.8825	59.2225	57.2825	75.4025	64.7825	80.0725	82.4625	87.0025	83.5725	79.8425	83.0725	30.5025	26.8125	14.3725	-3.9575	-19.3875	0.452499	0.942501	5.7625	3.7725	14.7425	0.842503	14.1425	-0.0674972	8.0225	11.0425	7.2125	13.3425	4.0425	3.2125	-20.5975
233.767	46.21	42.91	58.81	57.17	75.42	64.56	79.88	82.3	86.62	83.27	79.54	83.05	30.65	26.48	14.09	-3.81	-19.03	0.0900002	0.509998	5.17	3.37	14.64	0.68	14.09	-0.0400009	8.11	10.69	6.93	13.03	4.06	2.97	-20.06
234.017	46.3425	42.6825	58.7825	57.2525	75.6325	64.5325	80.1625	82.0325	86.8425	83.3725	79.8125	83.0825	30.4125	26.8525	13.9225	-3.8975	-18.5375	0.272499	0.612499	5.6125	3.4325	14.8725	0.922497	14.5125	0.0124969	8.1625	11.1825	7.0225	12.9825	4.2025	2.9725	-20.1575
234.267	46.295	42.995	58.715	57.605	75.895	64.525	80.335	82.175	87.085	83.245	79.835	83.175	30.935	26.785	14.045	-4.325	-18.265	0.264999	0.825001	6.035	3.735	14.835	1.175	14.625	0.125	8.325	11.345	7.015	12.945	4.335	2.855	-20.135
234.517	46.575	42.985	58.895	57.705	75.785	65.035	80.285	82.175	87.155	83.185	80.015	83.225	31.595	26.955	13.785	-4.225	-18.155	0.125	0.514999	5.965	3.635	14.985	1.235	14.625	0.134998	8.205	11.305	7.525	12.885	4.095	3.215	-20.195
234.767	46.34	43.38	58.88	57.8	75.69	64.85	80.12	81.8	87.11	83.4	80.36	82.93	32.23	26.95	13.95	-4.31	-18.16	0.77	0.649998	6.14	3.86	14.91	1.36	14.59	0.360001	8.09	11.51	7.65	12.9	4.22	3.01	-20.13
235.017	46.1075	43.1675	58.8775	57.4175	75.4875	64.5375	80.1775	82.0075	86.7675	82.9975	80.2475	83.3075	32.2275	26.9375	13.9175	-4.2125	-18.3325	0.747498	0.817497	6.0875	3.7675	14.9375	1.3475	14.7575	0.117497	8.2275	11.4575	7.5975	12.9375	4.1675	3.0775	-20.1825
235.267	46.3475	43.4475	58.7075	57.9875	75.4275	65.0375	80.4175	81.9075	87.0375	83.2875	80.1275	83.1375	32.4075	27.0375	13.6675	-4.6125	-18.0225	1.0275	0.767502	6.2875	3.8375	15.0475	1.4575	14.5275	0.0875015	7.8475	10.9975	7.2475	12.9675	3.9475	3.1475	-20.0625
235.517	45.9475	43.3575	58.5375	57.7475	75.2075	65.1575	80.5975	82.1775	87.3475	83.2075	80.0775	83.2475	32.7475	27.0375	13.3775	-4.9425	-18.2425	0.897499	0.447498	6.0775	3.7375	15.3075	1.5175	14.6875	-0.182503	7.9575	10.9575	6.9475	12.9975	4.1075	3.0375	-20.1425
235.767	46.1075	43.2875	58.9475	57.9575	75.2675	64.9475	80.6775	82.3475	87.1875	82.8475	80.3975	83.3075	33.1075	27.2575	13.1975	-4.3825	-18.2025	0.9175	0.487499	6.2875	4.0275	15.3675	1.5575	14.4175	-0.202503	7.9175	10.9075	6.9075	13.0775	3.9575	3.0975	-20.1325
236.017	45.9875	43.3875	58.8275	57.9875	75.1075	64.7575	80.4475	81.9675	87.3775	83.1175	80.5575	83.3775	33.2375	26.9675	12.8675	-4.5525	-18.5825	0.827499	0.3475	6.1175	3.9775	15.3875	1.4075	14.3975	-0.282501	7.8175	10.3575	7.2975	13.0575	3.5575	3.1675	-19.7825
236.267	46.2225	43.8925	59.4025	57.9825	75.4225	65.3025	81.0625	82.0325	87.5425	83.4425	80.6925	83.5025	33.3925	27.0225	13.2025	-4.5475	-18.1075	1.1425	0.562504	6.3325	4.3625	16.1425	1.7625	14.9725	-0.0674972	8.2625	10.6525	7.3025	13.0525	3.3225	3.3425	-19.7175
236.517	46.14	43.77	59.09	57.85	75.27	65.03	81.05	82.12	87.52	83.49	80.74	83.26	33.56	27.2	13.03	-4.08	-18.42	1.09	0.600002	6.14	4.26	16.08	1.6	14.87	0.389999	8.18	10.51	7.07	13	3.22	3.41	-19.63
236.767	46.7575	43.7075	59.4975	58.1475	75.2975	65.3075	81.1475	82.3875	87.9075	83.5175	80.8675	83.2975	33.6775	27.4675	12.7275	-3.8525	-18.1525	1.1275	0.677498	6.8775	4.4075	16.5575	2.0075	14.9975	0.4375	8.1375	10.2475	7.5075	12.9375	3.0975	3.3275	-19.3625
237.017	45.655	43.205	59.365	57.655	74.915	65.245	80.505	81.905	87.755	83.895	80.905	83.415	33.815	27.455	12.745	-3.905	-18.875	0.954998	0.414997	6.285	3.995	16.335	2.185	14.895	0.204998	8.605	10.415	7.795	13.185	3.045	3.175	-19.405
237.267	45.8375	43.4675	59.2275	57.8075	74.8075	65.0175	80.3275	81.7875	87.7375	83.6875	80.5675	83.3175	33.8375	27.3375	12.5575	-4.0125	-19.0825	0.727497	0.0874977	6.0775	4.0075	16.2075	2.0375	15.0875	0.497498	8.3075	10.4575	7.4875	13.3075	2.8675	3.1575	-19.3325
237.517	45.715	43.035	59.035	57.565	74.885	65.055	80.365	81.945	87.905	83.625	80.855	83.275	34.055	27.445	12.355	-4.165	-18.965	0.695	0.384998	6.075	4.245	16.265	2.345	15.105	0.665001	8.655	10.415	7.515	13.475	2.865	3.075	-19.415
237.767	46.0675	43.0275	59.2675	57.5475	75.0975	65.3575	80.3775	81.7075	88.0775	83.7575	81.0275	83.1575	34.4275	27.6075	12.6975	-4.1125	-18.6925	0.797501	0.387501	6.1975	4.2475	16.3075	2.1375	15.2875	0.5975	8.6175	10.5975	8.0975	13.6175	2.8175	2.8175	-19.2525
238.017	45.97	42.22	58.93	57.22	74.99	65.18	80.5	81.77	87.83	83.43	81.03	83.04	34.92	27.76	12.89	-3.85	-19.16	0.869999	0.52	6.23	4.31	16.25	2.2	15.46	0.68	8.54	10.64	8.02	13.83	2.7	2.78	-19.31
238.267	46.43	42.35	59.03	57.16	74.52	64.63	79.84	81.61	87.7	82.92	80.87	83.08	34.47	27.52	12.56	-3.9	-19.51	0.879997	0.259998	5.93	3.86	15.99	1.81	15.41	0.319996	8.46	10.42	7.7	14.18	2.73	2.54	-19.45
238.517	46.615	42.035	58.935	56.995	74.645	64.485	79.745	81.755	87.835	82.895	80.425	83.085	34.745	26.995	12.915	-3.775	-19.335	0.875	0.664997	6.005	3.975	16.045	1.705	15.425	0.544998	8.405	10.095	7.745	14.135	2.685	2.685	-19.505
238.767	46.68	42.17	58.79	57.47	74.87	64.68	79.94	81.93	87.81	83.05	80.36	83.61	35.22	27.07	13.13	-3.4	-19.4	1.36	0.73	5.92	3.92	16.16	1.79	15.48	0.919998	8.54	10.17	7.88	14.22	3	2.45	-19.67
239.017	47.0825	42.2125	58.6725	57.4225	74.6025	64.3725	80.0925	82.1525	87.9825	83.1325	80.3525	83.4525	35.0225	26.7825	13.2725	-3.6375	-18.9275	1.4625	1.1325	5.9125	4.1225	16.0825	1.4725	15.3525	1.2425	8.1325	10.1925	8.0225	14.4625	2.9525	2.1525	-19.5675
239.267	46.6975	41.9775	58.6675	57.1275	74.5775	64.2175	79.8275	81.9775	87.8675	83.0775	80.1675	83.5175	34.8675	26.8075	13.0975	-3.1025	-19.3425	1.22751	1.2875	5.6275	3.3875	16.2175	1.47751	15.5675	0.947502	8.2775	9.6575	7.8775	14.4175	3.2675	1.9375	-19.6225
239.517	46.8425	41.8325	58.0925	57.0725	73.8125	63.8625	79.8925	81.8825	87.5625	82.6825	80.0225	83.4525	34.9825	26.7225	13.0725	-3.4175	-19.4975	1.3825	1.3525	5.5225	3.4025	16.2825	1.2425	15.1625	0.922501	7.8225	9.6425	7.7025	14.5225	3.3225	1.6725	-19.5175
239.767	46.98	41.54	58.06	57.14	73.9	63.8	80.15	81.97	87.9	82.74	79.89	83.6	34.8	26.61	13.07	-3.25	-19.41	1.27	1.38	5.69	3.39	16.58	1.17	15.24	1.25	8.33	9.38	8.11	14.52	3.02	1.86	-19.4
240.017	46.635	41.725	57.985	57.125	73.815	63.835	80.285	81.505	88.275	82.605	80.125	83.655	35.165	26.565	13.205	-2.865	-19.415	1.565	1.535	5.525	3.175	16.815	1.175	15.025	0.965	8.895	9.615	7.755	14.675	3.145	1.765	-19.585
240.267	46.525	41.185	57.945	57.075	73.595	63.635	80.125	81.275	87.825	82.345	79.915	83.615	35.245	26.555	13.755	-2.635	-19.405	1.425	1.405	5.665	3.085	16.815	1.185	14.935	1.105	9.325	9.335	7.915	14.615	2.895	1.885	-19.395
240.517	46.1975	40.9675	57.4775	57.0975	73.6275	63.3875	80.2575	81.2775	87.9075	82.1875	79.9175	83.7475	35.2575	26.3875	13.7575	-2.8925	-19.4725	1.4175	1.4675	5.6675	3.1475	16.8675	1.2075	14.7975	1.0775	9.8475	9.3775	8.2175	14.4675	2.7875	1.9675	-19.2225
240.767	46.04	40.97	57.87	56.93	73.51	63.55	80.28	81.2	88.34	82.75	79.79	83.86	35.39	26.1	13.75	-2.54	-19.51	1.67	1.74	6.05	2.92	17.08	0.889999	14.55	1.15	10.35	9.39	8.64	14.64	2.26	2.41	-19.31
241.017	45.395	40.925	58.055	56.845	73.375	63.525	80.005	81.095	88.155	83.055	79.865	83.425	35.745	25.925	13.805	-2.625	-19.355	1.345	1.615	6.215	2.775	16.935	0.825001	14.405	1.175	10.455	9.325	8.945	14.525	2.325	2.415	-19.265
241.267	45.92	40.96	58.27	56.86	73.67	63.69	80.17	81.16	88.42	83.45	79.93	83.78	36.39	26.42	13.8	-2.56	-19.26	1.86	2.29	6.08	2.86	17.09	1.06	14.84	1.46	10.41	9.51	9.05	14.62	2.51	2.34	-19.47
241.517	46.2125	41.1825	58.0725	56.9025	73.5725	63.5525	79.6925	80.7625	88.5425	83.5225	79.7625	83.8125	37.2125	26.5025	13.8525	-2.4075	-19.0275	1.6425	2.0925	6.2625	2.7325	16.7725	0.922501	14.3325	1.4925	10.2125	9.2425	9.3825	14.7325	2.4925	2.1325	-19.3575
241.767	45.88	40.79	57.99	56.3	73.46	63.28	79.47	80.85	88.18	83.71	79.8	83.43	37.35	25.83	13.69	-2.58	-19.44	1.7	1.8	6.02	2.43	16.31	0.530003	14.13	1.36	9.76	8.98	9.5	14.79	2.75	2.24	-19.78
242.017	45.7275	40.8875	57.8675	56.5875	73.1475	63.6575	79.4275	80.6075	87.7575	83.4675	79.6875	83.2075	37.8475	26.0675	13.4875	-2.5825	-19.9725	1.6175	1.9375	6.2875	2.5775	16.2475	0.5975	14.1275	1.5175	9.2575	9.1075	9.6475	14.6475	2.9075	2.3975	-19.9525
242.267	45.8275	40.3975	57.6375	56.1675	73.2075	63.3175	79.3475	80.5775	87.8375	83.6475	79.2375	83.1475	38.0375	25.8275	13.6875	-2.5625	-20.2925	1.3175	1.7075	6.1875	2.4075	15.9175	0.657501	14.0775	1.6075	8.9575	8.8875	9.7475	14.7575	2.8375	2.4875	-20.0825
242.517	46.0625	40.1225	57.7425	56.1525	73.1925	63.2425	79.2425	80.4225	87.7925	83.4225	79.3725	83.0225	38.2125	25.7525	13.7725	-2.5075	-20.2275	1.3425	1.6825	5.9225	2.2625	15.9425	0.482502	13.9825	1.6925	8.8725	8.7925	9.8225	14.5925	2.7925	2.7825	-20.1675
242.767	45.8325	40.4325	57.9725	56.2525	73.2425	63.5025	78.9025	80.4825	88.0625	83.4025	79.1225	83.0125	38.5025	25.3025	14.0625	-2.6775	-20.5775	1.0425	1.8425	6.0125	1.8225	15.8325	0.392498	14.2525	1.7725	8.2825	8.3825	9.8525	14.7725	2.5725	2.9225	-20.2675
243.017	46.025	40.665	58.015	56.145	73.335	63.205	78.855	80.815	87.795	83.305	79.395	83.255	38.425	25.165	14.175	-2.685	-20.865	1.185	1.715	6.275	1.635	15.795	0.605	14.125	1.755	7.985	8.185	10.165	14.355	2.815	3.345	-20.515
243.267	46.17	40.14	57.9	56.26	73.4	63.19	78.68	80.82	87.86	83.39	79.52	83.16	38.66	25.03	13.95	-2.34	-21.25	0.750004	1.49	6.2	1.52	15.87	0.290005	13.85	1.7	7.92	8.14	10.37	14.27	3.07	3.08	-20.42
243.517	46.36	40.45	58.09	56.22	73.29	63.06	78.53	80.92	87.9	83.57	79.18	83.1	38.52	24.94	14.24	-1.98	-21.29	0.619999	1.78	6.05	1.52	15.86	0.439999	13.84	1.85	7.68	7.94	10.4	14.25	2.92	3.14	-20.31
243.767	46.41	40.49	58.21	56.65	73.41	63.31	78.57	81.12	88.26	83.99	79.3	83.71	38.43	25.01	14.6	-2.05	-21.12	1.05	1.94	6.27	2.06	15.74	0.889999	13.9	2.04	7.71	8.14	10.55	13.98	3.05	3.14	-20.17
244.017	46.5025	40.5425	57.9725	56.5525	73.0725	63.2925	78.1825	80.6225	88.4125	84.2325	79.3425	83.5625	39.0025	24.8425	14.3325	-1.9275	-21.2775	0.232498	1.6025	6.1325	1.8525	15.6925	0.672501	14.0325	2.0425	7.3525	7.9625	10.4725	13.6225	3.0725	3.3225	-20.0175
244.267	46.56	40.31	57.57	56.5	73.28	63.32	77.98	80.42	88.93	84.61	79.4	83.66	38.89	24.57	14.63	-1.74	-21.82	0.529999	1.46	6.04	1.85	15.75	0.959999	14.05	2.25	7.5	7.87	10.67	13.53	3.02	3.5	-20.05
244.517	46.8	40.2	57.4	56.23	73.35	63.24	77.63	80.22	88.65	84.82	79.84	83.57	38.59	24.79	14.58	-1.7	-21.93	0.260002	1.65	5.86	1.68	15.77	0.790001	14.17	1.73	7.3	8.16	10.52	13.23	3.38	3.5	-20.11
244.767	46.7825	40.1325	56.9925	56.1225	73.0325	63.4225	77.0225	79.5825	88.5125	85.2225	79.6325	83.5125	38.6225	24.1725	14.3725	-2.0075	-22.2275	-0.0574989	1.1125	5.9925	1.6225	15.5325	0.462502	14.1425	1.7825	6.9525	8.2725	10.3925	13.1825	3.2125	3.5125	-19.9075
245.017	46.8	40.42	57.06	56.49	73.15	63.38	76.93	79.55	88.49	85.39	79.6	83.81	38.94	24.95	14.38	-1.55	-22.33	0.110001	1.53	6.4	1.73	15.42	0.34	14.64	1.54	7.15	8.44	10.17	13.22	3.03	3.58	-19.83
245.267	47.1525	40.3225	56.8325	56.8925	73.7425	63.5225	76.6725	79.5525	88.6125	85.7225	80.1825	83.9625	39.0725	24.6225	14.8825	-1.7175	-22.1475	0.602501	1.7825	6.5025	1.7325	15.3025	0.532501	15.0025	2.0025	7.1125	8.2225	10.2525	13.1325	3.1225	3.6325	-19.8875
245.517	46.3275	40.1275	56.7075	56.4075	73.5175	63.0375	77.0175	79.5875	88.3875	85.4375	79.7775	83.8475	39.2275	24.6875	15.3675	-1.3325	-22.6025	0.387497	1.3675	6.4175	1.2775	15.3275	0.5075	15.1875	1.9075	7.0275	8.3675	9.8675	13.2075	3.4675	3.5075	-20.1825
245.767	45.935	40.115	56.415	56.565	73.555	63.215	76.695	78.795	88.355	85.815	79.915	84.135	38.995	24.785	15.075	-1.525	-22.365	0.185001	1.685	6.305	1.265	15.055	0.425003	15.355	1.605	6.815	8.495	9.435	13.445	2.975	3.705	-20.125
246.017	46.4375	40.5675	56.5875	56.6675	74.0075	63.6375	77.0075	78.9775	88.5775	85.9975	80.3475	84.6075	39.1375	24.7075	15.2375	-1.3025	-22.1725	0.307499	2.4675	6.5075	1.4375	15.4575	0.567501	15.5875	2.0875	6.9575	8.6475	9.4475	13.2175	3.3275	3.7375	-20.2825
246.267	46.3225	40.4225	56.0725	56.3025	73.9625	63.2025	76.8725	79.0325	88.3125	85.7925	81.1925	84.3825	38.9325	24.6325	15.0725	-1.3275	-22.0375	0.642498	2.2225	6.3025	1.1525	15.3825	0.692501	15.6125	1.8425	6.6625	8.4225	9.2425	13.4825	3.3225	3.9025	-20.7075
246.517	45.88	39.96	56.11	55.97	73.75	63.4	76.75	78.74	88.25	85.85	82.71	84.19	38.65	24.83	15.56	-1.01	-22.1	0.489998	2.12	6.04	1.02	15.43	0.380001	15.19	1.66	6.79	8.57	9.38	13.43	3.26	3.82	-20.51
246.767	46.005	40.405	56.145	56.305	74.165	63.535	77.345	79.155	88.375	86.325	84.455	84.215	38.755	24.815	15.935	-0.574997	-21.655	0.505001	2.625	6.325	1.285	15.455	0.885002	15.595	1.685	6.975	8.495	9.215	13.415	3.565	3.815	-20.795
247.017	45.7675	40.3775	55.9275	56.0275	74.1775	63.0675	77.0675	79.1975	88.4575	86.4075	85.8875	84.4175	38.2075	24.8175	15.8175	-0.3825	-21.5925	0.647499	2.6675	6.1075	0.9575	15.0575	0.647499	15.7575	1.7275	7.0575	8.5175	9.5275	13.4475	3.3775	3.8475	-20.6725
247.267	45.535	40.415	56.175	55.875	73.965	63.365	77.075	78.925	88.175	86.285	87.045	84.205	38.465	24.635	15.805	-0.205002	-21.555	0.674999	2.635	5.915	0.984997	14.905	0.664997	15.875	1.695	7.055	8.145	9.615	13.705	3.405	3.555	-20.665
247.517	45.53	40.3	55.94	55.75	73.81	63.61	77.17	79.32	88.21	86.31	87.93	84.31	38.34	24.91	15.91	0.079998	-21.44	0.66	2.72	5.72	0.809998	14.4	0.849998	15.8	1.95	7.3	8.28	10.02	13.68	3.55	3.73	-20.96
247.767	45.4925	40.4525	56.1325	56.2625	74.1225	63.8925	77.7525	79.3125	88.2625	86.7225	88.4625	84.3625	38.1725	25.1025	16.4525	0.0525017	-20.7975	1.1125	2.8025	5.7425	0.952503	14.2625	1.2325	15.2225	2.3225	7.2925	8.0525	10.2225	13.8325	3.6225	3.5825	-21.0375
248.017	45.04	40.02	55.83	56.1	73.44	63.29	77.6	78.96	87.78	86.81	88.53	84.56	37.9	24.75	16.64	0.18	-20.72	0.91	2.6	5.46	1.12	13.98	0.869999	15.22	2.19	7.17	7.91	10.1	13.45	3.73	3.67	-20.85
248.267	44.735	40.235	56.165	55.885	73.675	63.535	77.625	79.115	87.875	87.365	88.295	84.365	37.905	24.765	16.365	0.284996	-20.765	0.974998	3.035	5.255	1.465	14.105	0.894997	15.435	2.485	7.195	7.335	9.875	13.695	3.715	3.555	-20.965
248.517	44.985	40.585	56.275	55.925	73.875	63.495	77.945	78.995	87.835	87.485	88.415	84.685	37.705	24.965	16.465	0.235001	-20.685	1.215	3.025	5.375	1.565	14.165	1.035	15.225	2.535	7.335	7.515	9.695	13.945	3.605	3.335	-20.885
248.767	44.56	40.46	56.63	56.35	73.79	63.31	78.1	79.06	88.22	87.66	88.64	84.72	37.69	25.24	16.83	0.459999	-20.48	1.12	3.27	5.49	1.83	14.32	1.28	15.24	3.02	7.32	7.73	9.74	13.84	3.69	3.4	-20.93
249.017	44.6325	40.5525	56.5325	56.6925	73.7225	63.3925	78.3625	79.1525	88.3525	87.7625	88.4825	84.5225	37.8525	25.0625	16.9125	0.442501	-20.5875	0.892502	3.4125	5.6425	2.4225	14.6825	1.4025	15.2725	3.2125	7.3325	7.8525	9.7425	13.8025	3.7625	3.3925	-20.9575
249.267	44.26	40.95	56.54	56.58	73.64	63.1	78.33	79.13	88.42	87.82	88.27	84.51	37.83	25.05	16.85	0.600002	-20.31	0.990002	3.11	5.32	2.48	14.58	1.25	15.23	3.03	7.34	8.01	9.56	13.64	3.83	3.42	-20.89
249.517	44.3625	40.8725	56.8225	56.7125	73.3825	63.1425	78.1525	79.1925	88.2125	87.8825	87.9425	84.4725	37.6625	25.0325	16.6225	0.412498	-20.5175	0.982498	3.1325	5.6025	2.6325	14.6525	1.2425	15.0125	3.0125	7.3325	8.4125	9.0925	13.7425	3.7625	3.2825	-20.7875
249.767	44.29	40.85	56.69	56.77	73.72	63.05	78.17	79.14	88.07	87.82	87.64	84.81	37.65	24.85	16.33	0.740002	-20.72	0.73	2.75	5.79	2.5	14.87	1.54	15.21	3.11	7.07	8.75	9.4	13.72	3.74	3.26	-20.72
250.017	44.7775	41.2775	57.0875	56.8175	73.5975	63.0975	78.2375	79.5675	88.3575	88.2675	87.3175	85.1275	37.5575	25.0575	16.4375	1.0175	-20.4625	0.577499	3.2575	6.0675	2.6575	15.2275	1.9575	15.4375	3.0975	7.2875	8.8575	9.5075	13.5775	4.1375	2.9675	-20.6825
250.267	44.615	41.155	57.115	56.895	73.555	62.605	78.385	79.405	88.285	88.445	87.025	85.035	37.495	24.855	16.615	1.265	-20.665	0.635002	3.065	6.155	2.595	15.285	2.125	15.695	3.145	7.465	8.815	9.355	13.905	3.995	2.935	-20.835
250.517	44.83	41	57.21	56.49	73.16	62.52	78.14	79.14	88.42	87.9	86.82	84.65	37.37	24.74	16.15	1.37	-20.7	0.600002	3.13	5.98	2.46	15.38	2.32	15.86	3.29	6.95	8.45	9.21	13.85	4.2	2.52	-20.57

## Sheet: Figure 1c LPS S. m.
Figure 1c	LPS S. minnesota
time (min)	1000 ng/ml				100 ng/ml				10 ng/ml				1 ng/ml				0.1 ng/ml				0.01 ng/ml				Buffer
0.25	-0.76	-0.28	0.02	-0.28	-0.51	-0.27	-0.13	-0.57	-0.42	-0.35	-0.7	-0.18	-0.56	0.74	0.18	-0.17	-0.81	-0.59	-0.37	-0.42	0.06	-0.72	-0.4	-0.2	0.54	-0.21	-0.06	-0.27
0.516667	-0.755	-0.415	-0.105	-0.165	-0.435	-0.105	0.355	0.065	-0.005	0.225	-0.805	0.175	0.385	0.905	0.905	0.025	-0.445	-0.295	-0.415	0.105	1.005	-0.375	-0.095	-0.335	0.275	-0.295	0.115	-0.095
0.766667	-0.52	-0.19	0.04	-0.01	-0.3	0.64	0.21	-0.21	0.55	0.31	-0.28	-0.19	0.1	0.92	1.1	-0.22	-0.4	-0.74	-0.35	-0.3	1.02	-0.06	-0.12	0.36	0.75	-0.28	-0.25	-0.22
1.01667	-1.04	-0.03	0.59	0.03	-0.28	0.64	0.39	-0.16	0.69	0.59	-0.38	0.41	0.42	1.01	1.17	-0.08	-0.3	-0.6	-0.31	-0.09	1.61	-0.04	-0.54	0.3	0.62	-0.5	-0.1	-0.02
1.33333	-1.245	-0.185	0.245	-0.165	-1.155	0.895	0.265	-0.185	0.355	0.085	-1.365	0.355	0.265	0.795	0.635	-0.345	-0.245	-1.255	-0.695	-0.235	2.005	0.415	-0.655	0.365	0.535	-0.655	-0.275	0.395
1.58333	-1.05	0.3	0.35	-0.06	-1.06	1.26	0.65	-0.23	0.6	0.38	-0.5	0.66	0.65	0.72	0.74	-0.57	-0.41	-0.49	-0.03	-0.28	1.96	0.74	-0.64	0.22	0.63	-0.24	-0.72	0.33
1.85	-1.1775	0.8325	0.6025	-0.0775	-0.6275	0.9725	0.6125	-0.1675	0.3125	1.0525	-0.0175	1.2025	0.6725	1.3925	1.1825	-0.8875	0.00249999	-0.9575	-0.3075	-0.2275	2.1425	0.9625	-0.2775	0.1325	0.6325	-0.7175	-0.8475	0.9325
2.1	-1.225	1.055	0.815	0.255	-0.605	0.765	0.525	-0.155	0.00500001	0.725	0.465	1.135	1.085	0.875	1.175	-1.575	-0.265	-1.005	0.205	-0.085	2.475	1.235	-0.515	0.195	0.655	-0.575	-0.705	0.625
2.36667	-1.2725	0.7675	0.4575	0.1475	-0.4325	1.3875	1.2275	-0.4925	0.0775	0.9075	0.6075	1.6275	1.2175	1.4275	1.8975	-1.2725	-0.5125	-1.1225	0.1575	-0.5025	2.5075	1.4975	-0.3325	0.0475	0.4275	-0.6425	-0.8325	1.0475
2.61667	-1.4	0.37	0.02	0.36	-0.65	0.8	0.63	-0.86	-0.15	1.07	0.24	1.25	1.04	0.68	0.63	-2.41	-0.77	-1.53	-0.16	-0.21	2.2	1	-0.62	-0.08	0.85	-0.75	-1.02	0.92
2.86667	-1.02	0.83	-0.23	0.91	-0.59	0.88	1.08	-0.57	-0.00999999	0.79	0.47	1.46	1.33	0.91	1.31	-2.24	-1.02	-1.4	0.3	0.22	2.38	1.58	-0.57	-0.33	1.05	-1	-1.07	1.02
3.11667	-1.69	0.96	-0.75	0.53	-0.71	0.96	0.68	-0.96	0.3	0.91	0.57	1.43	1.1	0.81	1.08	-2.34	-0.93	-1.28	0.19	0.00999993	2.31	0.82	-0.69	-0.41	1.03	-1	-0.89	0.86
3.38333	-2.22	0.16	-0.88	0.03	-0.78	0.89	0.77	-0.71	0.28	0.83	0.36	1.55	0.95	1.07	1.12	-2.57	-1.36	-1.65	-0.39	-0.1	1.9	0.96	-1.1	-0.75	1.35	-1.21	-1.28	1.14
3.65	-2.1375	0.1625	-1.0375	-0.1975	-1.2475	0.4025	0.3425	-1.3475	0.00249994	0.9325	-0.1175	1.1725	1.3425	0.8025	1.0125	-3.0475	-1.4275	-1.6675	-0.00750005	-0.2575	1.4125	0.3025	-0.9975	-1.1075	1.2425	-1.4275	-1.0275	1.2125
3.9	-2.3	0.56	-0.35	0	-1.2	0.35	0.47	-1.36	-0.09	0.72	-0.25	1.3	1.34	1.46	0.78	-3.57	-1.64	-1.52	0.39	-0.57	1.28	0.32	-1.34	-0.93	1.26	-1.38	-1.07	1.19
4.16667	-2.12	0.33	-0.23	0.2	-0.66	0.86	0.84	-1.29	0.36	0.82	0.23	1.69	1.76	1.81	1.32	-3.35	-1.26	-1.54	0.1	-0.74	1.56	0.65	-1.02	-0.91	1.15	-1.44	-0.62	0.91
4.91667	-9.6925	-7.9225	-7.1125	-2.2725	2.6075	6.1075	4.2775	3.9475	8.2575	8.6175	6.6775	9.0375	8.2075	8.1675	4.7975	1.2575	-8.2825	-13.8425	-8.5325	-4.5525	-4.1625	3.5575	-0.4725	-0.0524979	-1.0025	-3.0525	0.5075	3.5475
5.18333	-10.515	-8.795	-8.305	-3.985	1.985	7.215	2.385	2.715	6.605	6.815	6.495	9.405	9.525	10.475	8.285	3.325	-7.365	-15.215	-12.035	-8.495	-6.515	0.845001	-1.995	-1.075	-1.745	-4.635	1.775	4.605
5.43333	-11.3775	-9.4975	-8.7275	-5.1475	0.952499	8.2025	1.5425	1.0825	5.7325	6.2225	6.5325	10.4725	10.6925	12.3825	12.3325	6.3325	-7.0575	-17.3075	-16.3775	-12.5275	-9.0075	-0.9175	-2.8075	-0.147499	-2.1475	-5.5275	3.0725	4.6025
5.7	-11.0275	-10.4175	-9.2575	-6.6775	-0.627502	8.2825	0.182499	-1.9775	4.6625	5.6525	5.5725	10.2225	11.4625	13.3725	13.8125	7.9725	-6.6575	-19.3775	-19.4775	-15.5575	-10.5175	-3.2375	-4.0675	0.892498	-2.6075	-6.6075	4.6025	4.6125
5.95	-10.5225	-9.8325	-9.7225	-7.6925	-2.6925	8.0075	-1.9925	-5.7025	3.6075	4.3575	4.7975	9.8975	10.7975	13.0975	14.6575	8.2075	-6.2625	-20.6125	-21.5225	-17.4625	-12.6025	-4.7525	-5.3525	1.9775	-2.3725	-6.6225	5.2475	3.7475
6.21667	-10.475	-10.895	-10.365	-9.765	-5.435	7.905	-4.225	-9.045	0.534996	2.605	3.135	8.615	9.715	12.325	14.745	8.425	-6.305	-21.515	-23.045	-18.725	-13.345	-6.765	-6.615	3.045	-2.395	-6.715	6.035	3.075
6.46667	-11.3675	-11.2175	-10.8475	-11.0675	-7.3275	7.5825	-5.8875	-12.6375	-1.6875	0.932503	1.2325	7.5725	9.8425	11.3325	15.2625	8.8125	-6.6275	-22.4375	-24.6375	-20.2475	-14.2475	-8.1375	-7.6175	4.4325	-2.1475	-6.6975	6.8025	2.0425
6.71667	-11.95	-11.95	-10.97	-12.2	-9.45	8.54	-7.89	-15.35	-3.47	-1.25	0.330002	7.36	9.74	12.01	16.98	9.93	-6.5	-23.12	-25.13	-21.17	-15.16	-8.95	-8.96	6	-1.87	-6.56	7.46	0.970001
6.96667	-12.7025	-12.6825	-11.7525	-13.5825	-11.1325	9.6775	-9.0425	-17.8725	-5.6525	-2.8425	-0.422501	6.3975	10.0275	13.3475	18.4075	11.3375	-6.9125	-23.5425	-26.3625	-22.5925	-15.1125	-9.7525	-9.4825	8.0575	-1.7225	-6.4425	8.3375	-0.172501
7.23333	-13.165	-13.475	-12.005	-14.275	-12.275	11.175	-9.975	-20.185	-7.065	-4.225	-1.095	5.985	11.995	14.705	20.295	12.825	-6.735	-24.385	-27.655	-23.575	-15.745	-10.555	-10.045	10.245	-1.625	-6.355	9.135	-1.155
7.48333	-13.6325	-14.7325	-13.1525	-15.5125	-13.7725	12.9075	-10.9525	-21.8825	-8.0525	-5.8625	-1.9225	5.4475	12.8875	16.1575	22.9775	14.9175	-6.8525	-25.3825	-28.8025	-24.6625	-16.3025	-11.0325	-11.2525	12.3575	-1.7625	-6.3725	10.0875	-1.9525
7.75	-14.2075	-15.5975	-13.5175	-16.5675	-14.1575	14.9425	-11.1375	-23.3975	-9.1075	-6.1975	-2.0375	5.2025	15.4925	18.9925	25.2025	17.3125	-6.8575	-25.9375	-30.0875	-25.5775	-15.9675	-11.5075	-12.1875	14.3825	-1.4875	-6.3975	11.0025	-3.1175
8.01667	-14.555	-16.175	-13.655	-17.705	-14.965	17.435	-11.705	-24.715	-10.205	-7.115	-1.985	4.875	17.565	21.575	27.815	19.865	-6.505	-27.085	-31.295	-26.715	-16.045	-12.215	-13.205	16.655	-1.485	-5.985	11.125	-3.655
8.26667	-14.35	-16.91	-14.44	-18.47	-15.6	19.24	-12.1	-25.88	-10.75	-7.12	-1.7	4.7	19.63	23.94	30.36	22.36	-6.36	-27.22	-32.13	-27.54	-15.66	-12.41	-14.06	19.23	-1.53	-5.97	11.74	-4.24
8.53333	-14.245	-17.475	-14.915	-19.335	-16.315	21.445	-12.105	-26.215	-10.895	-7.305	-1.875	4.335	22.455	26.835	33.015	25.005	-6.745	-28.005	-32.965	-27.755	-15.575	-12.935	-14.175	22.125	-1.555	-5.815	12.335	-4.965
8.78333	-14.6275	-18.3175	-15.2375	-19.9175	-16.7275	23.6025	-12.5675	-26.6275	-11.1375	-7.1575	-1.6875	3.8225	24.7225	29.1925	34.4825	27.5225	-7.2075	-28.9375	-33.6275	-28.3775	-15.0675	-12.5575	-14.8275	24.8925	-1.6975	-5.4575	12.5725	-5.4175
9.05	-14.52	-18.7	-15.05	-19.94	-16.89	25.67	-12.64	-27.32	-11.28	-7.01	-0.92	3.78	26.54	31.64	37.19	29.82	-7.42	-29.03	-33.52	-28.65	-14.79	-12.87	-15.54	27.58	-1.86	-5.08	12.74	-5.8
9.3	-14.59	-18.76	-15.7	-20.06	-17.25	28.55	-12.5	-27.25	-11.46	-6.54	-0.67	3.87	29.29	33.84	39.1	31.81	-7.86	-29.64	-33.79	-29.48	-14.31	-12	-16.34	30.54	-2.17	-4.94	13.26	-6.15
9.55	-14.6075	-18.8675	-15.6075	-20.1875	-17.6875	30.5425	-12.7675	-27.2475	-11.1975	-6.3975	0.0625002	3.4425	30.8625	35.4425	40.9025	34.0425	-8.0075	-29.5075	-33.6775	-29.8075	-13.5575	-12.0375	-16.3975	33.0725	-2.4875	-4.4075	13.1125	-6.2175
9.8	-15.05	-19.8	-16.62	-20.65	-18.28	32.11	-13.47	-27.82	-11.67	-6.91	0.78	2.62	32.89	37.74	42.23	35.09	-8.43	-30.25	-33.97	-30.61	-12.96	-12.18	-17	35.31	-2.94	-4.13	13.57	-6.5
10.0667	-15.02	-19.78	-16.04	-19.34	-18.52	33.6	-13.59	-28.14	-11.44	-6.62	1.44	1.7	35.33	39.53	43.7	36.18	-9.03	-30.29	-33.97	-30.49	-12.07	-12	-17.79	37.41	-3.54	-3.57	13.68	-6.57
10.3167	-15.5	-20.48	-15.82	-19.11	-19.05	35.01	-13.8	-27.74	-11.45	-6.86	2.78	1.07	36.1	40.72	44.89	36.75	-9.14	-30.28	-33.7	-31.05	-11.98	-11.86	-18.18	39.79	-3.95	-3.36	13.4	-6.09
10.5833	-15.525	-20.315	-15.735	-18.185	-18.555	36.215	-13.985	-27.755	-11.415	-6.945	3.695	0.585001	37.685	41.965	45.985	37.235	-9.385	-30.765	-32.995	-30.885	-11.265	-11.045	-18.605	41.445	-3.865	-3.775	13.925	-6.285
10.8333	-14.995	-20.035	-14.665	-17.385	-18.755	37.265	-14.115	-27.435	-11.345	-6.655	5.175	0.0449991	38.655	43.255	46.575	37.995	-9.345	-30.595	-32.305	-31.025	-10.875	-11.195	-18.745	43.615	-4.515	-2.775	13.405	-6.115
11.1	-15.26	-19.59	-13.61	-16.27	-18.04	38.34	-14.09	-26.46	-10.63	-7.07	6.46	-0.440001	39.4	44.18	47.13	37.82	-10.09	-30.14	-31.14	-30.53	-9.39	-11.12	-19.01	45.37	-4.91	-2.87	13.7	-5.92
11.35	-15.16	-19.53	-12.36	-15.52	-17.98	38.76	-14	-25.75	-9.93	-6.72	8.2	-0.220001	40.35	44.51	47.99	38.32	-10.81	-29.93	-30.7	-31.47	-9.48	-10.55	-18.9	46.44	-5.62	-2.49	13.87	-5.76
11.6	-15.13	-19.38	-9.66	-13.61	-17.56	39.61	-13.94	-25.33	-9.46	-6.79	9.69	-0.58	41.01	45.17	48.71	38.63	-10.27	-29.34	-29.4	-30.99	-8.46	-9.68	-18.8	47.87	-6.1	-2.45	14.29	-5.74
11.8667	-15.305	-18.805	-8.175	-11.615	-16.595	40.375	-13.815	-24.505	-8.935	-6.795	11.285	-0.265001	41.665	45.645	48.975	38.515	-11.055	-29.355	-29.025	-30.545	-8.125	-9.545	-18.755	49.185	-6.685	-1.975	13.835	-5.175
12.1167	-14.96	-18.56	-6.58	-9.93	-15.66	40.38	-13.34	-23.26	-7.97	-6.85	12.9	-0.360001	42.05	45.7	49.14	38.39	-11.28	-29.04	-27.94	-30.64	-7	-8.83	-18.9	49.5	-6.95	-1.5	13.58	-5.13
12.3833	-14.0875	-18.2075	-4.5075	-7.9175	-14.7875	40.6625	-13.0175	-21.7875	-7.1375	-7.1375	14.7225	0.282499	42.2025	46.6225	49.7525	37.8425	-11.1975	-27.8875	-26.3975	-29.7175	-6.3575	-8.1575	-18.0475	50.8925	-7.4875	-1.4775	13.8225	-4.8575
12.6333	-13.83	-17.61	-2.97	-5.87	-13.78	41.24	-12.69	-20.2	-6.02	-6.66	16.77	0.690001	42.45	46.88	49.68	37.25	-11.25	-28.38	-25.52	-29.45	-5.67	-7.36	-17.98	51.82	-7.82	-1.19	13.48	-4.47
12.9	-13.465	-16.205	-1.295	-3.455	-11.755	41.205	-11.825	-19.395	-4.835	-6.715	19.085	1.845	42.925	46.215	49.445	36.535	-10.845	-27.465	-24.445	-29.175	-4.735	-7.195	-17.775	52.505	-8.355	-0.495001	13.495	-4.645
13.15	-13.425	-15.935	-0.125	-1.125	-10.355	41.085	-11.665	-17.985	-3.585	-7.035	20.865	2.475	41.875	46.095	48.655	35.415	-11.775	-27.035	-23.305	-28.725	-4.185	-6.655	-16.965	53.275	-8.865	-0.295	13.125	-3.965
13.4	-12.9225	-15.5525	1.9975	1.0075	-8.6625	41.0775	-10.7725	-17.0725	-2.3125	-6.3925	22.3875	3.0775	41.6875	45.6575	48.6475	34.3775	-11.8225	-26.8525	-22.6925	-28.2725	-3.7025	-6.5025	-17.0025	53.5275	-9.4425	-0.152502	13.1275	-3.5325
13.65	-12.0125	-14.4525	3.9675	3.5175	-6.7125	40.5575	-9.8725	-15.2725	-0.362501	-6.0625	23.9675	4.2475	41.5275	45.4575	48.2275	33.4375	-12.0225	-26.0625	-21.6825	-27.9325	-3.5525	-5.7025	-16.6325	54.0075	-9.7325	0.6775	12.7375	-3.6825
13.9167	-11.4425	-13.3925	5.9075	6.6875	-4.3925	39.8275	-9.2225	-13.8525	1.1075	-5.9525	25.6175	5.5475	40.9775	45.2875	47.4675	32.4375	-11.3325	-25.4125	-20.9625	-27.1425	-3.2025	-5.4325	-16.0925	55.0575	-9.9925	0.9575	12.6375	-3.6025
14.2	-10.76	-12.35	7.31	8.97	-2.34	38.67	-8.38	-12.93	2.88	-5.84	27.01	6.73	40.06	44.5	46.49	30.74	-12.18	-25.41	-20.21	-26.57	-2.74	-5.79	-16	55.07	-10.59	1.59	12.75	-3.75
14.45	-9.74	-10.21	10.01	11.99	0.290001	38.65	-6.76	-11.09	4.97	-5.46	28.8	8.16	39.9	44.9	46.12	30.08	-11.85	-23.96	-18.65	-25.95	-1.22	-5.28	-14.92	56.79	-10.63	1.56	12.57	-3.5
14.7333	-8.715	-8.505	12.205	15.475	2.845	37.915	-5.675	-9.475	6.955	-5.125	30.325	10.475	39.105	43.985	45.245	28.855	-11.475	-22.935	-18.045	-25.315	-0.684999	-5.215	-14.675	57.565	-10.685	2.035	12.235	-3.585
14.9833	-7.825	-6.905	14.725	18.195	4.875	36.925	-4.335	-7.595	8.855	-4.355	31.285	12.095	37.885	43.745	44.885	27.635	-11.525	-22.395	-17.555	-24.745	-0.0649967	-4.755	-13.905	58.515	-10.915	2.215	12.065	-3.365
15.2333	-6.41	-5.25	17.39	21.65	7.84	35.98	-2.98	-6.64	11.14	-3.62	32.35	14	36.94	42.67	43.55	26.65	-11.6	-22.12	-17.1	-24.04	0.110003	-4.84	-13.77	58.34	-11.44	2.88	11.69	-3.13
15.5	-4.8625	-2.2125	20.9475	25.1375	10.9775	34.8375	-1.1325	-5.0325	13.0975	-2.7325	33.7275	16.3975	36.1675	41.7075	43.2975	25.3875	-11.0225	-21.3125	-16.3325	-23.3325	1.0975	-4.6325	-12.7125	59.5275	-11.6225	3.0775	11.8275	-3.2825
15.7667	-2.675	0.045002	24.135	29.025	13.685	34.335	0.685001	-3.145	15.545	-2.115	34.625	17.995	34.445	41.235	41.985	23.945	-10.375	-20.125	-15.335	-22.595	1.745	-4.325	-12.075	60.215	-12.005	3.515	11.445	-2.955
16.0167	-1.04	2.5	27.72	33.38	15.84	33.71	2.3	-1.78	17.96	-1.17	35.59	20.39	33.27	40.17	41.71	22.35	-10.58	-19.44	-14.45	-22.14	1.96	-3.99	-12.01	60.85	-12.04	3.86	11.24	-3.06
16.2833	0.720001	5.39	31.6	37.06	18.65	32.63	3.99	0.0699997	19.7	-0.6	36.03	22.18	31.93	38.52	40.16	20.77	-9.84	-19.67	-14.25	-21.67	2.11	-3.74	-11.4	60.76	-12.2	4	10.74	-2.54
16.5333	3.1725	8.2125	35.7525	41.9325	20.9925	32.0525	5.9925	2.0025	21.8925	0.582499	37.0925	24.5225	31.1625	37.5425	38.9125	19.5525	-10.2575	-18.4375	-13.8575	-20.9475	1.7825	-3.7175	-10.3975	60.8025	-12.4175	4.1225	10.8825	-2.5875
16.8	5.7575	11.8275	40.4975	46.7975	23.1475	30.9675	8.1475	4.4475	24.1375	1.2975	37.5475	26.1075	29.4775	36.9675	37.6375	18.4875	-9.5525	-17.6825	-12.7025	-19.9725	2.1675	-3.5625	-9.8225	61.4175	-12.5025	4.5375	10.3675	-2.4025
17.05	8.715	14.845	44.765	51.265	25.645	30.405	9.875	6.225	25.735	2.615	38.315	27.705	28.555	36.445	37.025	17.585	-8.825	-16.935	-12.145	-19.305	2.725	-2.795	-8.915	61.755	-12.665	4.525	10.005	-1.865
17.3	11.7875	18.6975	49.8175	56.2675	28.0675	29.7175	11.9275	7.8375	27.6175	3.5275	38.5275	29.4275	27.3575	35.0875	35.6775	16.2875	-8.9725	-16.4625	-11.5725	-18.5125	2.5175	-2.6225	-8.4425	61.7075	-12.6225	4.2675	10.1775	-1.8225
17.5667	14.5	21.8	54.3	60.8	29.63	28.35	13.34	9.37	28.77	4.43	38.58	30.61	25.3	34.38	34.54	14.64	-9.06	-15.91	-11.16	-18.68	2.8	-2.29	-8.53	61.52	-12.92	4.44	9.99	-1.51
17.8167	17.025	25.345	58.815	64.935	31.015	27.665	15.065	11.545	30.265	6.255	38.615	31.635	24.355	33.655	33.015	13.925	-8.865	-15.405	-10.785	-17.985	2.995	-2.055	-7.975	61.075	-12.815	4.225	9.965	-1.375
18.0667	20.2625	28.4625	63.7725	69.5825	32.6525	26.8725	16.7825	13.0425	32.1725	7.2825	38.8625	32.8825	23.2725	32.4925	31.5025	13.0925	-8.4275	-14.6075	-10.7075	-17.4775	3.0625	-1.6075	-7.3875	61.1425	-12.8475	4.3625	9.7025	-1.2175
18.3167	23.7125	32.5625	68.6325	74.0625	34.5225	25.7725	18.5125	15.3325	32.6925	8.9125	38.9725	34.1425	22.1125	31.3925	30.6825	12.2025	-8.0275	-14.1175	-9.8075	-16.9975	2.7025	-1.7775	-7.2575	61.0025	-13.0675	4.5825	9.6425	-1.1575
18.5667	26.465	35.885	72.485	78.065	35.315	24.915	20.425	17.105	33.735	10.055	38.135	34.725	20.175	31.135	29.175	11.145	-7.785	-13.615	-9.825	-16.955	2.245	-1.505	-7.165	60.155	-13.025	4.475	9.675	-1.125
18.8167	29.3025	39.3925	76.9625	82.6425	37.0925	23.7125	21.9125	18.8725	34.5825	11.2925	37.5825	34.8625	19.3125	29.6825	27.9725	10.4825	-7.6175	-13.3375	-9.7475	-16.4075	2.8425	-1.4275	-7.5875	59.8025	-12.9675	4.4725	9.2025	-0.7075
19.15	33.3425	44.0325	82.4825	87.4825	38.7525	23.0825	23.9125	21.4825	35.3125	13.2425	37.1625	35.9725	17.4725	28.6225	26.1925	9.6025	-7.2775	-13.1975	-9.3575	-16.0475	2.4225	-1.2075	-7.0575	58.8625	-12.6875	4.2125	8.9225	-0.447498
19.4833	37.0575	48.4875	88.7875	93.1275	39.5475	21.8575	26.0075	24.2975	35.8775	15.3175	36.6075	36.0075	15.9975	27.5475	25.1875	8.9175	-6.7525	-12.6125	-8.1425	-15.4925	2.4375	-0.862499	-6.7625	58.7575	-12.8325	4.2475	9.1175	-0.532499
19.8167	40.455	52.675	93.325	97.925	40.755	20.595	27.985	26.555	36.045	17.415	35.695	35.945	14.205	26.465	23.505	7.685	-6.815	-12.565	-8.075	-15.045	2.365	-0.975	-6.775	58.015	-12.785	3.905	9.385	-0.505001
20.15	43.87	57.25	98.22	102.81	41.6	19.54	29.71	29.39	36.6	18.99	35.2	36.23	12.46	25.24	22.29	6.64	-6.59	-12.37	-7.58	-15.03	1.95	-0.65	-6.42	57.51	-12.92	3.66	9.63	-0.369999
20.4667	47.5475	61.0475	102.808	106.677	42.8775	18.7775	31.3875	32.2475	36.6275	20.9875	34.3975	35.8675	11.3475	23.8975	20.5575	6.3975	-6.4425	-12.2725	-6.9825	-14.3325	1.8775	-1.1725	-6.2925	56.0075	-12.5125	3.5275	9.0475	-0.0625
20.8	51.265	64.995	107.165	110.415	43.625	18.325	32.895	35.005	36.995	22.505	33.235	35.415	10.565	22.765	19.265	5.735	-5.765	-12.115	-7.235	-13.995	1.915	-1.185	-5.555	55.295	-11.995	3.255	8.965	-0.225
21.1333	54.105	69.095	110.845	114.135	45.085	18.045	34.605	37.775	36.645	24.445	32.525	35.655	9.345	21.255	18.475	5.285	-5.905	-11.855	-6.345	-13.545	1.375	-1.335	-5.465	54.955	-11.945	3.305	8.995	-0.355
21.45	57.46	72.99	115.24	117.62	46.27	18.29	36.47	40.31	36.29	26.1	31.51	35.7	8.99	20.69	18.07	5.25	-4.92	-11.2	-5.78	-12.74	1.39	-0.969999	-5.11	54.75	-11.51	3.24	8.93	-0.66
21.8	60.59	75.74	118.25	120.39	46.55	17.59	37.78	42.52	35.79	28.29	30.96	35.01	8.43	19.08	17.07	5.19	-5.45	-11.44	-5.87	-12.67	1.35	-0.85	-4.68	53.97	-10.87	3.25	8.39	-0.77
22.1167	63.7325	78.6425	121.082	122.922	48.2925	17.8725	39.5925	45.3225	35.2125	29.8625	30.1925	34.4625	8.4525	18.4625	16.8325	4.9925	-4.7975	-11.1875	-5.5775	-12.1175	1.9425	-0.167499	-4.4775	53.8825	-10.7675	3.2625	8.2025	-0.6975
22.45	66.5525	80.7025	124.412	125.002	49.5225	17.4325	40.9225	48.0525	34.2525	31.3325	29.5225	33.9325	8.1225	17.7825	15.8925	4.9725	-4.6875	-10.4675	-5.4775	-12.0075	1.8925	-0.207501	-4.1975	53.1525	-10.6475	3.2825	8.3925	-1.0275
22.7833	69.5175	83.1375	126.797	127.457	50.3275	17.9775	42.4075	50.0875	34.0575	32.8275	28.7575	34.0375	7.5875	17.1475	15.7375	4.1775	-4.8425	-9.7025	-5.0925	-11.8425	1.6275	-0.352501	-3.9825	52.7475	-11.0225	3.5475	8.4675	-0.9925
23.0333	71.33	84.63	129.14	128.58	51.26	17.71	43.71	52.34	33.2	34.26	28.14	33.25	7.24	16.22	15.2	4.15	-5.09	-9.66	-4.92	-11.62	1.33	-0.0599995	-3.42	52.87	-10.99	3.58	8.53	-1.12
23.2833	73.19	86.64	130.91	129.72	52.54	17.23	44.71	54.03	32.68	34.41	27.9	32.91	7.1	15.51	14.7	4.37	-4.54	-9.43	-4.92	-11.17	1.23	-0.369999	-3.44	52.35	-10.82	3.61	8.25	-1.04
23.6	74.7675	87.8675	132.528	130.887	53.6875	17.2675	46.1675	56.4475	32.1375	35.3775	27.0875	32.1975	6.8375	14.6675	13.9475	3.6575	-4.5325	-9.2225	-4.9025	-11.3625	1.0575	-0.6525	-2.9525	52.0175	-11.1425	3.9875	8.4075	-1.2525
23.9333	76.455	89.225	134.375	132.015	54.765	16.715	47.475	58.195	30.895	36.295	26.155	31.235	6.035	13.485	13.645	3.465	-4.565	-9.525	-4.715	-11.085	1.005	-0.525002	-3.355	51.265	-10.925	3.645	8.395	-1.115
24.25	77.8925	90.4225	135.053	132.952	56.7425	17.0025	48.9125	60.5825	30.0925	36.6825	25.7425	30.5925	6.0725	12.3225	13.8825	3.0425	-4.5975	-9.7175	-5.2975	-11.1075	0.7825	-0.2675	-3.3675	50.9325	-10.3375	3.6125	8.3625	-1.6375
24.5	79.62	91.92	136.91	134.52	58.26	16.9	50.51	62.63	29.68	36.82	24.79	29.83	5.77	11.92	13.83	2.78	-4.29	-9.44	-5.19	-11.04	0.92	-0.17	-3.46	50.17	-10.32	3.46	8.16	-1.3
24.8333	81.0125	92.5625	138.023	134.893	59.7825	16.4225	51.9625	65.0125	28.6125	37.3725	23.9125	29.2425	5.2725	10.6525	13.3025	2.2125	-4.2275	-9.9675	-4.9975	-10.8675	0.5725	0.0525007	-3.3875	49.8725	-10.4375	4.0325	8.1825	-1.7775
25.1333	81.9825	93.6825	139.752	135.782	61.4525	16.9925	53.2325	66.8825	28.0925	37.8925	23.6925	28.4525	5.1125	10.7425	13.2825	2.5125	-4.1975	-9.3875	-4.7475	-10.9375	0.722501	0.1925	-3.8175	49.8425	-10.1275	3.7325	8.2525	-1.8575
25.4667	83.375	94.585	140.215	136.345	62.915	17.485	55.825	69.595	27.775	38.355	23.125	27.655	4.935	10.565	13.195	2.925	-4.565	-9.255	-4.285	-10.985	1.085	0.445	-3.215	49.205	-10.225	3.725	8.805	-2.305
25.8	84.715	95.165	140.705	136.945	64.475	17.375	57.175	71.115	26.745	39.085	22.375	26.755	4.525	9.885	13.065	2.765	-4.135	-9.395	-4.775	-10.995	0.995	0.175	-3.715	48.435	-10.135	3.965	8.605	-2.435
26.1167	85.5625	95.8725	141.183	137.673	67.4725	17.8025	59.7225	73.5325	26.4325	39.1425	21.9525	26.3225	4.5925	9.6425	13.3025	2.2425	-3.9375	-9.2375	-4.2575	-10.4275	1.4125	0.472501	-3.0775	48.7725	-10.0875	3.5825	9.0025	-2.4975
26.45	86.7925	97.1325	141.673	137.942	68.9125	17.9525	62.0525	75.2325	26.0725	39.1125	20.9725	26.1025	4.4425	9.1525	13.5325	2.2125	-4.0775	-8.7975	-3.9475	-10.4775	1.4925	1.1625	-2.8975	48.5325	-9.8275	3.5425	8.8025	-2.5175
26.7833	86.9525	96.9325	141.512	137.752	70.2225	17.6825	63.3025	77.3425	25.7825	39.0725	20.3925	25.2825	4.1625	9.1025	13.5825	2.4425	-4.2375	-9.4975	-4.2175	-10.3775	1.2725	1.0325	-2.9075	48.0925	-10.1175	3.6825	9.5325	-3.0975
27.1	87.515	97.505	141.375	137.555	72.015	18.125	65.455	79.355	25.015	38.775	19.695	24.525	3.655	8.365	13.975	2.155	-3.885	-8.645	-4.775	-11.485	1.155	1.105	-2.325	47.675	-10.025	3.675	9.385	-3.035
27.3667	87.585	97.925	140.745	137.465	73.315	18.235	67.225	80.735	25.115	38.805	19.435	24.575	3.695	8.175	13.375	2.215	-3.855	-8.385	-4.745	-11.105	1.115	1.135	-2.375	47.645	-10.085	3.615	9.425	-2.955
27.7	88.485	98.095	141.065	137.525	75.135	19.175	69.305	82.555	24.725	38.695	18.995	24.035	3.695	8.745	13.415	2.055	-3.625	-8.545	-4.815	-10.735	1.105	1.465	-2.345	47.755	-9.755	3.785	9.575	-3.605
28.0333	88.845	98.275	140.755	137.715	76.655	19.455	70.955	83.995	24.095	38.985	18.685	23.305	3.005	8.415	13.595	2.395	-3.875	-8.915	-4.885	-10.785	0.884999	0.865	-2.135	47.555	-9.725	3.425	9.775	-3.475
28.2833	88.7575	98.5075	140.208	137.308	77.8075	19.3875	72.8175	85.9875	24.5575	38.8175	18.8975	22.6075	3.2575	8.5975	13.2575	2.1375	-3.4825	-8.9125	-4.9925	-10.8925	0.917501	0.977501	-1.9825	47.3975	-9.6325	3.3275	9.5975	-3.2925
28.6167	89.28	98.93	139.49	136.67	79.25	20.11	74.44	87.67	24.09	38.59	18.76	22.54	3	8.19	13.06	2.24	-3.5	-8.67	-4.89	-11.01	0.66	0.589999	-2.65	46.71	-9.46	3.2	9.65	-3.39
28.9333	88.625	98.635	138.985	135.565	80.585	20.285	76.225	89.555	24.135	38.195	18.745	21.835	2.485	8.475	12.655	1.955	-3.675	-8.945	-5.035	-11.445	0.884999	0.344999	-2.785	46.535	-9.755	3.755	9.635	-3.635
29.2667	88.3225	99.5525	138.882	135.602	82.9425	21.1625	77.8325	91.8425	24.2325	38.1925	18.9425	21.8025	2.3625	8.7425	13.0225	2.4225	-3.4875	-9.1175	-4.5575	-10.9975	1.1925	0.7725	-2.2175	45.9725	-9.7375	3.7025	9.8825	-3.8475
29.6	88.62	99.73	138.62	134.19	84.35	22.12	79.79	93.41	24.08	37.96	18.82	21.97	2.47	9.01	12.78	2.72	-3.55	-8.51	-4.74	-11.13	0.92	0.71	-2.01	45.56	-9.69	3.78	9.74	-3.83
29.9333	88.3	99.9	137.46	133.82	85.71	22.64	81.17	95.04	24.1	37.53	19.11	21.52	1.11	8.73	12.35	2.51	-3.86	-9.03	-4.95	-11.22	0.46	0.75	-1.86	44.87	-9.73	3.46	10.02	-3.75
30.2667	88.9475	100.737	137.618	133.327	87.2775	23.3575	83.3075	96.4575	23.3375	37.3275	19.1075	21.2175	1.3375	8.7675	12.5775	2.5975	-3.6225	-8.8325	-4.5225	-11.4825	0.6575	0.4875	-1.6925	44.5275	-9.4425	3.5075	9.8975	-3.9625
30.6	88.655	100.735	136.665	133.015	88.685	24.385	85.035	97.925	23.085	37.075	19.055	21.625	1.605	8.515	12.165	2.935	-2.955	-7.965	-4.905	-10.985	1.135	0.915	-2.035	44.265	-9.465	3.615	10.025	-4.175
30.9167	87.8525	100.493	135.792	132.153	89.7225	25.4825	86.1625	99.0125	22.3525	36.0825	19.1725	21.1625	1.3225	7.8425	11.9425	2.5525	-3.7975	-8.8875	-4.5475	-11.3975	0.5425	0.822499	-2.1475	43.1525	-9.6775	3.5925	10.4625	-4.3775
31.25	87.765	100.655	134.685	132.035	90.835	25.675	87.595	99.845	22.595	36.135	19.345	21.785	0.434999	7.435	12.125	2.455	-4.065	-8.715	-4.835	-10.975	0.325	0.344999	-2.015	42.575	-9.825	3.695	10.255	-4.125
31.5667	86.8375	101.017	134.037	131.298	91.9775	26.1675	88.5775	100.657	23.0875	35.9775	19.7375	21.0475	-0.00249958	7.2875	11.9275	2.1975	-3.7725	-8.3525	-5.1625	-11.4225	0.8675	-0.6325	-2.2925	42.0075	-9.7625	3.7875	10.6275	-4.6525
31.9167	85.5775	101.118	133.477	130.347	93.5675	26.8175	89.8175	101.347	22.9975	35.8475	18.9975	21.0875	-0.442499	6.6775	11.0675	2.1275	-3.9325	-8.7725	-5.3425	-12.0325	0.1275	-0.7625	-2.3225	41.1675	-9.7925	3.8275	10.7775	-4.8125
32.2333	85.67	102.43	133.24	129.81	94.87	27.72	91.84	102.35	23.35	35.93	19.46	21.58	-0.46	7.09	11.31	1.99	-3.41	-8.82	-5.74	-12.06	-0.0199995	-1.12	-1.81	41.16	-9.96	3.74	10.83	-4.61
32.5833	85.2375	102.347	132.528	128.708	96.0475	28.2675	92.5975	102.987	23.8675	35.8175	19.9675	21.3475	-1.4625	7.0475	11.4175	1.6675	-3.1525	-8.8525	-5.5825	-12.2625	-0.312501	-0.712501	-1.5925	40.4975	-10.1425	4.0975	10.6875	-4.6425
32.8833	84.675	103.825	132.555	128.165	97.135	29.315	93.635	104.105	24.125	35.455	20.295	21.465	-1.985	7.395	11.515	1.445	-3.035	-8.815	-5.205	-11.795	-0.0549994	-1.125	-1.605	40.575	-10.025	3.685	11.015	-4.675
33.1333	84.6075	104.858	131.607	127.707	97.4375	30.3275	95.0775	105.177	24.5275	35.9375	20.7075	21.7075	-2.0325	7.7075	11.9175	1.8175	-2.8825	-8.2525	-5.1725	-12.0225	-0.152499	-0.482499	-1.5325	40.6775	-10.1425	3.9675	10.7975	-4.6225
33.3833	83.83	104.98	131.92	126.62	98.18	31.05	96.08	105.89	24.95	35.56	21.08	21.15	-2.36	7.76	11.24	0.72	-2.29	-8.06	-4.91	-12.1	-0.61	-0.85	-1.52	39.93	-10.38	4.22	10.95	-4.79
33.7167	83.625	105.725	130.825	125.635	99.255	31.535	96.595	107.285	24.965	35.735	21.515	21.055	-2.735	7.555	11.645	0.755	-2.405	-8.495	-5.225	-11.865	-0.714999	-0.644999	-2.045	39.415	-10.535	4.395	10.985	-4.845
34.05	83.8675	107.237	130.468	124.888	100.218	32.6075	97.4475	107.808	25.0675	35.6075	21.8575	21.0075	-3.1225	7.8475	11.6575	1.0275	-2.1625	-8.5425	-5.2725	-11.7625	-0.782499	-0.7325	-1.8225	39.5475	-10.7925	3.9575	11.6475	-4.8125
34.3833	83.475	108.415	130.405	124.745	101.175	34.115	98.245	109.105	25.985	35.525	22.415	21.195	-3.295	8.165	11.635	0.965	-2.375	-9.215	-4.995	-11.815	-0.815001	-0.195	-1.785	39.255	-10.615	3.695	12.035	-5.115
34.7	83.485	109.535	130.065	123.805	101.955	35.215	99.235	109.635	25.975	35.555	22.665	20.985	-2.815	8.245	11.695	0.925	-2.205	-9.245	-5.115	-11.665	-1.025	0.295	-2.085	38.815	-10.385	3.795	11.915	-5.325
34.9667	83.7275	110.127	129.977	123.547	102.647	36.3075	100.147	109.728	26.0375	36.0875	23.0675	20.3775	-2.7825	8.1775	11.9875	0.7475	-2.1225	-9.2825	-4.7725	-12.0225	-1.0225	0.2775	-1.5925	37.8675	-10.7225	3.8975	12.2575	-5.4325
35.2167	83.6675	111.097	129.327	123.188	102.957	36.4375	99.8775	109.468	25.8575	35.6275	22.9975	20.4675	-3.2125	7.7175	10.8475	0.137499	-2.7725	-10.0625	-4.8725	-12.5825	-1.5125	-0.0625009	-1.7125	37.5675	-11.0725	3.5175	12.6575	-5.1025
35.5333	82.9125	111.103	128.273	122.332	103.093	37.6225	100.802	110.013	26.3425	35.9625	22.8925	19.2025	-3.2675	7.8125	11.0725	-0.4275	-3.7875	-10.0875	-5.1575	-13.1675	-1.7175	-0.397499	-1.5175	37.1125	-10.9475	3.7625	12.5025	-5.3175
35.8667	83.325	112.725	128.375	122.455	103.865	39.095	101.025	110.705	26.115	36.065	23.625	19.335	-3.305	8.095	11.185	0.335	-3.295	-10.245	-4.735	-12.605	-1.465	0.464999	-1.185	36.525	-11.285	3.865	12.775	-5.355
36.2	83.5475	114.547	128.167	122.457	104.567	40.4975	102.198	111.578	26.9775	36.9075	24.2075	19.8075	-2.8425	8.5475	11.3175	0.307501	-3.6925	-9.9925	-4.1425	-12.1425	-1.5125	0.207501	-0.752499	36.1575	-11.2825	3.6175	13.0275	-5.3625
36.5333	84.5225	115.972	128.062	122.603	105.683	42.2125	102.662	112.593	27.4225	37.5425	24.2925	19.5925	-2.6475	8.3225	11.3125	0.372499	-3.3875	-9.9375	-4.6675	-12.0775	-1.3075	0.8525	0.1025	36.0125	-11.2775	3.6225	13.2825	-5.6275
36.8667	84.53	117.28	127.51	122.43	106.04	43.22	103.31	112.46	27.86	37.34	25.34	19.88	-2.15	9.2	11.51	0.13	-3.88	-10.19	-4.62	-12.63	-1.68	1.26	0.21	35.65	-11.47	3.72	13.1	-5.35
37.1833	85.1225	118.412	128.202	122.662	107.183	44.5125	103.882	113.093	28.2625	37.8725	25.7325	20.3125	-2.0075	9.4425	11.8525	0.282499	-3.6275	-10.0175	-4.5875	-11.9775	-1.7175	0.952499	0.242499	35.2525	-11.4975	4.3225	13.0225	-5.8475
37.5167	85.725	119.115	128.105	122.465	107.365	46.565	104.265	114.165	29.085	38.335	26.235	20.455	-2.035	9.285	11.465	0.104999	-4.205	-10.165	-4.985	-12.145	-1.865	1.275	-0.00500107	35.185	-11.225	4.045	12.695	-5.515
37.85	86.4625	120.142	127.593	122.293	107.442	47.4025	104.782	114.552	29.8325	38.5225	26.9325	19.9325	-1.5775	9.0325	11.4725	-0.177499	-4.5175	-10.7275	-5.3975	-12.4475	-2.2975	1.1625	0.142501	34.6125	-11.4275	4.1025	13.0625	-5.7375
38.1	87.365	120.595	127.535	122.835	108.325	49.025	104.845	115.175	30.075	38.865	27.265	19.995	-1.445	9.315	12.045	-0.165001	-4.185	-10.545	-5.285	-12.095	-2.555	0.934999	-0.0250006	34.205	-11.505	4.005	13.155	-5.655
38.35	87.5575	120.968	126.918	122.358	108.418	49.9075	105.108	115.028	30.4875	39.5075	27.7775	19.7475	-1.2625	9.0075	12.0975	-0.4025	-4.2625	-11.0225	-5.6325	-12.7325	-2.4325	0.9575	-0.0225	33.9975	-11.5725	3.9575	13.4175	-5.8025
38.6833	88.9325	122.653	127.013	122.112	108.853	51.3525	105.422	115.192	30.8825	40.0425	28.8625	20.0625	-0.887501	8.7925	12.2025	-0.5775	-3.9775	-9.8975	-5.4975	-12.1375	-2.2975	1.2025	0.892499	34.1025	-11.4275	4.0425	13.1525	-5.7675
39	89.2825	122.873	126.442	121.692	108.373	53.4025	105.772	115.183	31.5125	40.9525	29.4825	20.2325	-0.8075	8.5425	12.2325	-0.397499	-4.0875	-9.8675	-5.7775	-12.4075	-2.9575	0.592501	0.672501	33.7725	-11.7675	4.0825	13.5325	-5.8475
39.3333	90.7	124.11	126.15	121.97	109.38	54.98	106.39	115.31	32.09	41.3	29.82	19.85	-1.22	8.42	12.55	-1.08	-3.83	-9.54	-5.8	-12.6	-2.42	0.75	1.1	33.79	-11.4	4.58	13.08	-6.26
39.6333	91.6775	124.267	125.808	121.638	109.157	56.2775	106.297	115.627	32.2875	41.8475	29.9175	19.7575	-1.4725	8.5475	12.4275	-0.962501	-4.0525	-9.8525	-6.0925	-12.5925	-2.5325	0.3775	1.4275	33.1575	-11.7825	4.4775	13.4075	-6.1025
39.9667	93.4475	125.328	126.248	121.948	109.547	58.0975	106.828	115.847	33.3975	42.5775	30.9475	20.2675	-1.1325	8.6575	12.6675	-1.0225	-3.4225	-8.9325	-5.3925	-12.1425	-1.8825	0.6775	1.6175	33.0875	-11.8425	4.3675	13.6575	-6.1825
40.3	94.72	125.96	125.98	122.08	109.61	59.51	107	116.09	33.95	43.02	31.9	20.53	-1.36	8.82	12.51	-1.48	-4.41	-9.05	-5.44	-11.95	-2.59	0.52	1.96	33.16	-11.31	4.34	13.48	-6.51
40.6333	96.625	126.015	125.785	122.415	109.865	61.735	107.005	116.475	35.435	43.915	32.755	20.505	-1.235	8.755	11.995	-1.915	-3.545	-8.885	-5.645	-12.215	-2.275	0.945	1.805	32.595	-11.405	4.545	13.325	-6.465
40.9667	97.865	127.125	126.235	121.975	110.325	63.745	107.315	116.905	36.305	44.765	33.995	20.985	-1.005	9.145	12.325	-1.365	-3.505	-8.725	-5.505	-11.975	-2.065	1.105	1.895	31.895	-11.285	4.575	13.095	-6.385
41.3	98.13	127.12	125.7	121.78	110	65.16	106.87	116.53	37.12	44.87	34.79	21.11	-0.96	9.19	12.06	-1.84	-4.1	-9.49	-5.84	-11.95	-2.23	0.87	1.79	30.92	-11	4.3	13.1	-6.4
41.65	99.4925	127.032	125.733	121.142	109.782	67.0525	107.052	116.873	38.4825	45.3225	35.3925	21.2525	-1.0775	9.0925	11.7725	-1.3675	-4.4875	-9.1075	-5.4575	-11.8875	-2.4275	1.2725	2.3925	30.4225	-11.2875	4.7325	12.7825	-6.2275
41.9833	100.02	126.74	124.57	120.37	109.3	67.81	107.37	116.19	38.8	45.93	35.62	21.37	-2.23	8.55	11.09	-2.09	-4.62	-9.7	-6.17	-12.55	-2.9	0.62	2.41	29.44	-12.06	6.18	12.54	-6.66
42.3167	100.838	126.168	124.007	119.927	109.118	69.0275	107.007	116.338	39.5075	45.6375	35.9375	20.8575	-1.7025	7.9275	10.5275	-2.7125	-4.7425	-10.0325	-6.3225	-12.5925	-3.6425	0.5075	2.1575	28.2775	-13.0025	8.7375	11.7475	-7.4825
42.6333	100.99	125.29	123.38	118.82	108.39	70.35	106.8	114.88	40.03	46.15	36.26	20.81	-2.6	7.85	9.99	-3.36	-5.95	-11.02	-6.69	-13.02	-4.3	-0.15	1.87	27.42	-13.59	10.31	11.19	-7.91
42.9667	102.157	124.677	123.127	118.237	107.808	71.3275	106.918	114.847	40.5175	47.1275	37.0375	20.7775	-2.3625	7.6875	9.6275	-3.2425	-5.7725	-11.1525	-7.0225	-13.0225	-4.6825	-0.2725	2.0675	27.3875	-13.5325	11.4475	10.4875	-8.4025
43.3	102.66	124.36	122.51	118.17	107.92	72.83	106.93	114.72	41.55	47.91	37.86	21.37	-2.04	7.75	9.93	-3.45	-5.78	-11.43	-7.13	-12.79	-4.8	-0.26	1.99	26.58	-14.35	11.92	10.69	-8.26
43.6167	103.448	123.457	122.588	118.037	107.737	74.4775	107.078	114.618	42.0875	48.2275	38.6575	21.5875	-2.4325	7.5675	9.9475	-3.4625	-6.0625	-11.6025	-7.9025	-12.6025	-5.4625	-0.5225	1.9375	26.6675	-14.2425	12.4075	10.0175	-8.1825
43.9333	104.207	122.847	123.118	118.358	108.198	76.0975	107.418	114.707	42.6575	49.3875	39.3675	21.5375	-1.3625	7.8675	10.0575	-3.3225	-5.9925	-11.9325	-7.3625	-12.1325	-5.1625	-0.1325	2.4375	26.5275	-14.4525	12.1075	10.2375	-7.8925
44.2	104.873	122.442	122.843	117.662	108.162	77.0825	107.802	114.832	43.4925	50.0825	40.4125	21.9625	-1.0275	7.5325	10.0225	-3.3575	-6.0075	-11.5175	-7.6875	-12.2075	-4.7275	-0.1875	2.6925	26.4125	-14.4175	12.2525	10.0525	-7.8875
44.45	105.603	122.243	123.222	117.713	108.472	77.9125	108.002	115.392	43.7225	51.2125	41.4225	22.2725	-0.297501	7.9825	10.4825	-3.1875	-5.8775	-11.3675	-7.3875	-11.9775	-4.5175	-0.3075	3.2325	26.6425	-14.8075	12.2725	10.1925	-7.6575
44.7667	106.165	121.775	123.155	117.995	108.835	79.795	108.105	115.305	44.675	52.495	42.345	22.545	-0.125	7.875	10.585	-2.535	-5.405	-11.335	-7.495	-11.965	-3.835	-0.275001	3.735	26.895	-14.975	12.125	10.185	-7.335
45.1	106.433	121.862	123.192	118.052	108.843	80.8225	107.892	115.442	45.7725	53.1625	43.2325	23.0725	-0.147501	7.4225	10.5525	-2.1275	-5.7675	-11.4075	-7.5975	-11.9375	-4.2975	-0.6375	4.3425	26.5325	-14.5375	11.6425	9.8325	-6.9375
45.35	107.172	121.263	123.162	118.282	109.373	82.2125	108.162	115.683	46.5625	53.8425	44.4825	23.6625	0.7925	7.8225	10.9325	-1.4675	-5.0975	-11.1875	-7.4975	-11.3175	-4.1875	0.0324998	4.4125	26.5625	-14.1175	11.3825	9.7725	-7.0375
45.6	107.562	121.293	123.683	118.192	109.382	83.8725	107.853	115.972	47.1225	54.4425	45.0825	24.2325	0.6625	8.0625	11.1125	-1.3975	-4.7175	-11.0975	-7.0975	-11.3175	-4.3675	-0.3775	4.9825	26.3125	-14.5775	11.4925	10.0025	-6.9175
45.9333	106.745	120.215	122.905	118.215	109.815	84.465	107.655	115.715	47.365	55.105	45.895	24.415	0.405	7.455	10.835	-1.865	-4.805	-11.545	-7.645	-11.285	-4.165	-0.125	5.085	26.215	-14.415	11.545	9.835	-6.965
46.25	107.715	120.235	122.615	118.975	109.925	85.865	107.545	116.175	48.775	56.195	47.055	24.805	1.135	7.825	11.065	-1.895	-4.175	-10.625	-7.135	-10.515	-4.025	-0.125	5.155	26.265	-14.705	11.225	10.065	-6.585
46.5833	107.377	119.517	122.248	118.728	110.278	87.4075	107.228	115.558	49.7375	56.4175	48.3375	25.3475	0.877501	8.1475	10.6075	-2.1925	-4.3725	-11.0925	-7.4825	-10.5725	-3.8425	0.1575	5.7175	26.0775	-14.7525	10.7475	10.3775	-6.3725
46.9	107.218	119.558	122.198	118.838	109.438	89.1375	107.097	115.627	50.3575	56.8975	48.9575	26.1275	0.9475	7.5975	11.0375	-2.5425	-3.8325	-10.6925	-7.7325	-9.7125	-2.5425	0.7775	6.1175	26.1975	-14.4825	10.2975	10.4675	-6.2825
47.2333	108.153	119.103	122.382	119.403	110.132	90.2525	107.233	115.963	51.4125	58.0825	50.0925	26.7025	1.0125	7.7725	11.3325	-2.0375	-3.5775	-10.3275	-7.7175	-9.5975	-1.9775	1.0125	6.6825	26.0725	-14.6075	10.3725	10.3825	-6.1475
47.55	107.653	118.552	121.733	118.972	109.403	91.3325	106.472	115.593	51.7725	58.7925	50.5725	27.3925	0.6225	8.0425	11.2225	-2.2075	-3.4875	-10.5475	-7.6875	-9.2375	-1.8875	1.3925	6.8925	26.2725	-14.3675	9.9725	10.4025	-6.0075
47.9	107.688	118.487	121.537	119.257	109.157	92.4775	106.478	115.517	52.3875	58.7975	51.2275	27.7275	0.9075	7.8375	11.1875	-2.3425	-3.3725	-10.3625	-7.4025	-9.1725	-1.5325	1.4375	7.8375	26.0175	-14.4725	10.0775	10.5675	-6.1725
48.2333	108.12	118.9	121.35	120.06	109.27	93.94	106.13	115.34	53.47	60.09	52.53	28.34	1.44	8.18	11.43	-1.84	-3.11	-9.38	-7.31	-8.88	-1.67	1.39	8.12	26.09	-14.41	9.92	10.33	-5.84
48.55	108.535	119.135	121.185	120.155	108.805	95.155	106.015	115.535	54.875	60.935	53.335	28.365	1.505	8.535	11.525	-1.655	-3.085	-9.615	-7.185	-8.465	-1.735	1.565	8.845	26.125	-14.455	9.995	10.165	-5.705
48.8833	107.73	118.21	121.07	119.93	108.61	95.97	105.66	115.7	55.52	61.52	54.3	29.08	1.31	8.31	12.29	-1.22	-3.32	-9.4	-6.82	-8.24	-1.7	1.66	9.35	26.43	-14.42	10.16	9.92	-5.66
49.2167	107.808	118.948	121.188	120.078	108.897	96.8375	105.737	115.608	56.8475	61.6175	54.9175	29.5275	1.0175	8.3575	11.9475	-1.4525	-2.6225	-9.0825	-7.4625	-8.2525	-1.5525	2.1075	9.8775	25.8075	-14.2225	10.1975	9.8375	-5.8125
49.6167	108.263	117.882	121.903	120.192	109.132	97.6925	105.903	116.052	57.8925	62.4725	55.9425	30.3525	1.9425	8.4325	12.3125	-1.2875	-2.3675	-8.9575	-6.5475	-7.6875	-1.9675	2.1925	9.9025	26.3825	-14.4475	10.1825	9.6825	-5.4175
49.8667	107.775	117.925	122.015	120.075	108.715	98.335	105.525	116.155	58.535	63.285	56.905	30.595	2.265	8.065	12.065	-1.445	-2.105	-8.575	-6.495	-7.895	-1.965	2.005	10.515	26.055	-14.495	10.725	9.285	-5.515
50.1167	108.157	118.138	121.828	119.688	108.957	98.4775	105.877	115.987	59.5575	63.3975	57.3875	31.0675	2.7675	8.0575	11.8275	-1.8725	-2.4925	-8.8425	-6.3125	-7.8025	-2.0425	2.1675	11.1175	26.1675	-14.6125	10.4075	9.5675	-5.3625
50.4333	108.4	117.93	121.9	120.35	109.28	99.32	106.58	116.18	60.52	64.32	58.22	31.7	3.02	8.61	12.49	-1.5	-2.16	-8.31	-5.88	-7.93	-1.45	3.21	11.46	26.25	-14.72	10.65	9.43	-5.36
50.7667	108.29	117.94	121.97	119.38	108.83	99.74	106.36	116.02	60.95	64.95	59.51	32.35	3.37	8.33	12.14	-2.21	-1.94	-8.23	-5.9	-8.08	-1.41	2.76	11.42	25.53	-14.64	10.23	9.58	-5.17
51.0833	108.278	117.608	122.297	119.507	108.528	100.397	106.797	116.127	62.2575	65.5675	60.1575	32.9875	2.8075	8.8175	11.8475	-2.5125	-2.1625	-8.3725	-5.8525	-7.5125	-2.1425	2.6975	11.9575	25.2475	-14.8325	10.4475	9.8875	-5.5025
51.4167	108.287	117.808	122.427	119.567	108.718	100.987	107.218	116.138	63.1575	66.3675	61.3375	33.7975	2.9975	8.5975	12.7175	-1.8425	-1.7425	-7.5925	-5.5925	-7.3725	-1.9925	2.8875	12.4175	25.0875	-14.7325	10.5175	9.7075	-5.4925
51.75	107.875	117.365	122.065	119.705	108.255	101.085	106.815	115.995	63.785	67.435	61.675	34.545	3.095	9.285	12.505	-2.385	-2.215	-7.395	-5.505	-7.475	-2.465	3.315	12.625	24.825	-14.475	10.145	9.805	-5.475
52.0667	107.653	116.972	122.272	120.213	108.213	102.032	106.862	116.032	64.9125	68.3925	62.9225	35.3325	3.3625	8.9925	13.3125	-2.2275	-2.6075	-7.0075	-5.4975	-7.4575	-1.8975	3.7125	13.1425	24.6525	-14.1275	10.0425	9.5525	-5.4675
52.3833	107.933	116.233	121.763	119.882	108.142	102.912	107.162	115.972	65.6025	69.4925	64.2525	36.0325	3.7825	9.3525	13.0825	-2.3175	-2.5675	-6.9775	-5.2075	-7.2075	-2.5775	3.4625	13.2625	24.5225	-14.1375	10.3825	9.5225	-5.7675
52.7167	107.525	116.835	122.075	120.085	107.825	103.135	107.325	115.735	66.355	70.095	65.015	36.555	3.625	9.575	13.035	-2.425	-2.535	-6.695	-5.085	-7.195	-2.785	3.875	13.585	24.585	-14.495	10.145	9.425	-5.075
53.05	107.68	116.31	122.01	120.06	107.71	103.65	107.02	115.48	66.88	70.92	65.89	37.24	3.73	8.89	13.27	-2.44	-2.8	-6.31	-4.87	-6.86	-3.04	3.99	13.54	24.5	-13.83	9.75	9.24	-5.16
53.3833	107.243	115.993	121.552	119.802	107.093	104.463	106.912	115.382	67.6425	71.4225	66.6225	37.6825	3.5925	8.7325	12.9925	-2.4375	-2.8175	-7.0775	-5.1375	-6.4575	-2.9975	3.5825	13.4225	24.0925	-13.4875	10.0125	8.7425	-5.2675
53.7	106.485	115.875	122.225	118.635	106.855	104.515	106.575	115.325	67.745	71.955	67.455	38.225	3.325	8.605	13.395	-2.765	-2.865	-6.975	-5.045	-6.295	-2.945	4.145	13.255	23.535	-13.725	9.945	8.655	-4.875
53.95	106.605	115.775	121.575	117.445	106.495	104.515	106.555	114.905	68.415	72.295	68.155	38.655	3.835	8.485	13.165	-2.755	-3.675	-7.345	-4.835	-6.775	-3.485	3.665	13.065	23.285	-13.115	10.015	8.445	-5.345
54.2667	105.875	115.855	121.355	117.075	106.415	104.745	105.915	115.085	68.795	73.005	68.825	39.535	3.665	8.455	13.595	-2.705	-4.105	-7.265	-5.035	-5.825	-3.365	3.995	12.935	23.025	-13.255	10.045	8.315	-5.105
54.5333	105.877	115.647	121.968	117.597	106.438	105.388	106.147	114.838	69.7675	73.4375	69.8075	39.6375	4.1275	8.4075	14.3175	-2.6625	-2.8725	-7.2525	-4.4325	-5.4925	-3.0225	4.6675	13.2675	23.1775	-12.6025	9.6675	8.1875	-5.2525
54.85	105.612	115.272	120.793	117.112	106.632	105.802	106.052	114.903	70.6125	74.6825	70.5725	40.2325	4.2125	9.1825	14.6125	-2.7675	-3.2675	-7.0675	-4.4775	-5.7775	-2.6875	4.6725	13.6925	23.2825	-12.6375	10.1925	7.5725	-5.1275
55.1667	104.817	115.478	120.797	116.547	106.778	106.868	105.787	114.757	71.4375	75.0875	71.2775	41.2775	4.0175	9.1575	15.1075	-2.8325	-2.8425	-6.2125	-3.8625	-5.6425	-2.4825	5.1375	13.7575	23.9075	-12.4325	9.7875	7.6375	-4.9925
55.5	104.797	114.787	120.118	116.078	106.877	106.647	105.498	114.457	72.3675	75.8575	71.7475	42.2375	4.1075	9.4875	15.3875	-2.5325	-2.9425	-6.3425	-3.5525	-5.9925	-2.6225	5.1675	14.0575	23.7375	-12.5725	9.4975	7.6575	-4.5825
55.7667	104.705	114.335	118.975	115.855	107.525	107.015	105.625	114.145	73.605	76.865	72.345	42.505	4.365	10.075	15.245	-2.695	-2.565	-5.915	-2.905	-5.375	-2.565	5.625	14.705	24.535	-12.195	9.565	7.235	-4.605
56.0667	104.362	113.513	118.672	115.763	107.793	107.683	105.513	113.483	74.2325	77.7025	72.8525	43.2025	4.3825	10.6525	15.7225	-2.3775	-2.7875	-6.2575	-2.6375	-5.7175	-2.5975	5.9225	15.1025	24.4325	-12.4975	9.4725	7.2925	-4.2675
56.3167	103.358	113.147	118.108	115.297	107.877	107.427	105.267	113.218	74.9575	78.1175	73.4875	43.7375	3.9375	10.2175	15.7975	-2.5825	-2.6225	-5.9625	-2.4725	-5.8925	-1.8925	6.0475	15.3375	24.6175	-12.4625	9.4775	7.1675	-4.1825
56.6167	102.84	112.56	117.28	115.66	107.28	107.68	104.22	112.72	75.38	78.79	74.34	44.03	4.37	9.98	15.94	-2.84	-3.04	-5.36	-2.52	-5.94	-2.27	5.92	15.37	24.66	-12.71	9.51	7.15	-3.95
56.8833	102.207	111.948	116.737	114.427	107.228	108.058	104.748	113.188	76.5875	79.6375	74.7575	44.4475	4.4775	10.5975	15.9775	-2.4125	-2.3825	-5.5125	-2.1325	-6.0225	-2.5025	6.5675	15.7475	24.4775	-12.5025	9.4775	7.3575	-4.3325
57.2167	102.618	111.078	116.127	114.198	106.547	107.998	103.847	112.487	77.4075	80.2775	75.2475	45.2175	4.7975	10.3175	15.8275	-3.0225	-2.2625	-5.0025	-1.9525	-5.6625	-2.7225	6.7775	15.4375	24.3675	-12.5125	9.3175	7.1975	-4.0025
57.55	101.933	110.403	115.763	114.162	107.073	108.293	103.983	113.243	78.4625	81.2925	75.6625	45.9625	5.3925	11.1025	15.8425	-2.9375	-1.6775	-4.7175	-1.5375	-5.6175	-2.3175	7.5125	15.4325	24.2625	-12.6875	9.3925	7.2325	-3.9375
57.8833	102.323	110.172	115.243	113.392	106.453	108.412	103.172	112.953	79.2125	81.8425	76.3825	46.7025	5.3725	10.7925	15.6325	-2.8475	-1.0775	-4.7575	-1.2575	-5.7475	-2.2675	7.9825	15.3325	24.0625	-12.2475	9.1825	7.1925	-4.1275
58.2	101.728	109.397	114.778	112.907	106.198	108.507	103.218	112.858	79.4875	82.6875	76.8275	47.4075	5.8175	10.7275	15.1475	-2.6525	-1.0725	-5.3025	-1.0325	-5.8125	-2.5925	8.1975	15.4475	24.0175	-12.1725	9.0675	7.5875	-4.4825
58.5167	101.985	109.325	114.755	112.375	106.415	109.215	102.705	112.885	80.445	83.675	77.435	47.935	5.685	11.205	16.305	-2.025	0.215001	-4.545	-1.005	-5.605	-2.545	8.675	15.375	23.955	-12.525	8.935	7.605	-4.015
58.85	101.845	109.385	114.435	112.635	106.765	109.485	102.375	113.065	80.845	84.145	78.525	48.295	5.845	11.375	15.805	-1.925	1.085	-4.795	-0.505	-5.705	-2.185	8.995	15.785	23.695	-12.455	8.725	7.865	-4.135
59.1833	101.157	108.828	114.358	112.168	106.218	108.927	102.047	113.017	81.4875	84.7975	78.6675	49.0975	5.3775	10.9475	15.3275	-2.4725	1.5575	-4.6925	-0.6425	-6.1125	-2.8925	9.2475	15.3275	23.2575	-12.5925	8.4875	7.7775	-3.6725
59.5	100.828	108.297	114.017	111.157	105.737	109.047	101.968	113.147	82.1175	85.2775	79.4675	49.4975	5.5475	11.3375	15.1375	-2.4625	2.3375	-4.8725	-0.6325	-6.4725	-2.7325	9.4875	15.3875	23.3275	-12.5625	8.5075	7.5775	-3.5225
59.8333	100.84	107.95	114.46	110.94	106.33	108.99	102.28	112.52	83.06	85.86	80.16	50.23	5.67	11.68	15.56	-2.02	3.59	-4.6	-0.309999	-5.76	-2.27	9.89	15.4	23.11	-12.04	8.15	7.5	-3.61
60.15	100.21	107.64	113.49	110.74	105.93	109.19	102.1	112.14	82.8	86.67	81.08	50.6	5.73	11.57	15.48	-2.15	4.74	-5.17	-0.0300002	-6.38	-2.84	10.24	15.2	23.45	-11.96	8.44	7.17	-3.65
60.4667	99.89	107.98	113.62	110.79	106.01	109.34	102.06	112.23	83.55	87.7	82.23	51.34	5.56	11.93	15.81	-1.98	5.25	-4.58	0.2	-5.11	-2.44	10.22	15.83	23.82	-12.07	8.19	6.98	-3.1
60.8	99.4575	107.858	113.558	109.858	105.558	109.267	101.838	111.528	83.8575	88.5275	82.8075	51.9175	5.4775	12.1775	16.2675	-1.7125	6.6275	-4.6225	0.5275	-5.6825	-2.3525	11.1575	15.4675	23.2175	-11.5925	7.5875	7.1975	-3.1925
61.1167	98.9925	108.093	113.093	109.782	105.103	109.043	101.933	111.642	84.0825	88.8125	83.5325	52.0625	5.6425	12.9425	16.3325	-1.1275	8.3225	-5.1275	0.9325	-5.8375	-2.4975	10.9525	15.8025	22.7325	-11.7475	7.4925	6.8725	-2.6175
61.4167	98.8375	107.547	112.968	109.677	105.278	109.757	101.748	111.358	84.7075	89.5675	84.1175	53.0675	6.4075	12.5875	18.5975	-0.9825	9.5375	-4.3225	1.2575	-5.6425	-1.8925	10.9475	15.9675	22.2075	-11.8125	7.3475	6.8775	-2.4125
61.6667	98.6775	107.438	112.998	109.608	105.177	109.638	101.547	111.957	85.0475	89.9175	84.6775	53.4475	6.4475	12.3875	20.0375	-0.8525	10.7675	-4.3425	1.2675	-5.7525	-1.6825	11.6375	16.3275	22.6475	-11.6325	7.4375	6.3775	-2.1825
61.9167	98.2475	108.007	112.978	109.537	104.638	109.627	101.207	111.597	86.1975	90.1275	84.4775	54.2375	6.3775	12.7775	21.7075	-0.0825	11.1375	-4.4425	0.9875	-5.7525	-0.9925	11.8275	16.2975	22.7675	-12.0025	7.4975	6.8375	-2.3325
62.1667	98.3425	107.593	112.933	109.763	104.912	110.272	101.403	111.522	86.0325	90.1725	85.0425	55.2825	6.1225	12.4925	23.0525	-0.4475	12.5825	-4.0075	1.3025	-5.9375	-0.867499	11.9125	16.3025	22.3825	-12.0375	7.3725	6.8425	-2.1775
62.4167	98.25	107.21	113.15	109.3	104.99	110.13	102.05	111.42	86.84	90.94	85.39	55.61	6	12.57	23.81	-0.41	13.18	-3.88	1.39	-5.93	-0.92	12.03	16.21	21.92	-12.37	7.45	6.56	-1.64
62.6667	97.665	107.045	112.575	109.225	104.615	110.055	102.175	111.035	86.985	91.035	86.265	56.395	6.065	12.585	24.485	-0.0849996	14.175	-3.935	1.235	-6.115	-1.225	12.655	16.475	21.745	-11.985	7.035	6.565	-1.615
62.9167	97.7425	107.642	112.593	108.873	104.722	110.582	102.252	111.382	87.9425	91.5025	86.3425	56.7125	6.4125	12.6525	24.1725	0.0224996	15.2825	-4.3075	1.3125	-6.2375	-0.4875	12.6325	16.4925	21.6425	-12.0075	7.4125	6.4125	-1.8175
63.1667	97.215	107.235	112.005	107.895	104.455	110.675	102.405	111.185	87.665	91.485	86.895	56.775	6.135	12.215	23.885	-0.445	16.035	-4.215	1.505	-6.495	-0.525	12.635	16.455	21.905	-12.515	7.455	6.575	-1.515
63.4167	96.985	106.885	112.555	108.345	104.675	110.485	102.295	111.285	88.355	91.825	87.175	57.415	7.035	12.525	24.145	0.305	17.095	-3.875	1.735	-6.795	-0.085	12.795	16.305	21.905	-12.875	7.755	6.625	-1.505
63.6667	97.05	106.59	112.18	108.23	104.46	110.75	102.7	111.19	88.54	91.65	87.89	57.38	6.76	12.95	23.74	0.46	17.65	-3.74	2.09	-6.29	0.42	13.19	16.88	22.21	-12.53	7.05	6.75	-1.27
63.9167	96.4825	106.653	111.942	107.722	104.302	110.562	101.903	111.062	88.6625	92.1425	88.0125	57.7025	6.3225	12.6325	23.3225	0.2525	18.7525	-3.7975	2.2425	-6.4775	0.6425	13.4125	16.5925	22.0425	-12.6875	7.1825	6.5825	-1.0775
64.1667	96.315	106.245	111.665	107.115	103.955	110.305	101.585	110.425	88.575	92.265	87.965	58.145	6.105	12.565	23.405	0.165	19.805	-3.675	2.045	-6.765	0.635	13.475	16.445	21.425	-12.725	6.985	6.665	-0.925
64.4833	95.9575	105.948	110.507	106.677	103.787	109.767	101.468	110.248	89.5575	92.5175	88.0075	58.3975	5.9875	12.5375	23.2275	-0.0724998	19.9775	-3.6525	2.6875	-6.8125	1.3075	13.8875	16.5675	21.5075	-12.1225	6.5575	6.4675	-0.9025
64.7333	95.57	105.15	110.47	106.49	103.99	109.78	100.65	109.99	89.64	92.82	87.76	58.5	6.46	12.52	22.45	0.2	21.54	-3.84	2.4	-6.9	1.95	14.29	16.53	21.39	-12.2	6.57	6.51	-0.88
64.9833	95.1975	104.507	110.237	106.278	103.767	108.907	100.728	109.407	89.6875	92.7475	87.7275	58.5775	6.0775	12.3375	22.0375	-0.0425005	21.6875	-4.1025	1.9675	-7.3425	2.4675	14.3575	16.1475	21.0175	-11.9725	6.5175	6.5275	-1.0725
65.2333	95.0375	104.088	110.407	106.248	103.597	108.897	100.627	109.207	90.1475	93.3575	88.2775	58.7575	7.0275	12.6275	21.6375	-0.1125	22.5875	-3.9925	2.2375	-7.1225	3.2175	14.7675	16.5075	20.9875	-11.7925	6.5775	6.2975	-1.0825
65.4833	94.3875	103.677	109.797	106.078	102.888	108.677	100.588	109.177	90.3275	93.5675	88.7775	59.1575	7.4375	12.3775	21.4975	-0.2325	23.2075	-3.9325	1.9475	-6.6125	3.8275	14.6975	16.2875	20.9075	-12.0025	6.3075	6.6075	-0.9125
65.75	93.785	103.025	109.235	105.975	102.495	108.455	100.745	108.595	90.655	93.745	88.645	59.395	6.765	12.145	21.345	-0.395	23.265	-4.215	1.755	-6.965	4.155	14.905	15.795	20.325	-11.945	6.525	6.835	-1.415
66	93.255	102.635	108.775	105.365	102.475	107.945	100.605	108.365	91.285	94.735	88.555	60.625	7.125	12.795	20.675	-0.605	23.545	-4.465	1.715	-6.695	4.685	15.215	15.865	20.315	-11.845	6.475	6.415	-1.045
66.25	92.82	103.34	108.6	106.38	102.26	107.64	100.76	108.33	92.02	95.14	88.69	60.71	7.5	12.65	21.26	-0.25	24.23	-4.83	2.24	-6.22	5.62	15.63	15.97	20.25	-12.13	6.49	6.46	-0.82
66.5	92.95	102.95	108.47	106.46	102.54	107.85	100.36	108.03	92.26	95.96	88.96	61.83	7.75	12.79	21.42	-0.33	24.52	-4.38	1.91	-6.55	6.3	15.85	15.92	20.33	-12.4	6.52	6.75	-0.87
66.7667	91.7025	101.882	107.683	105.722	101.513	107.582	99.7525	107.793	92.0325	96.0625	88.6125	62.0025	7.4125	12.4425	20.4425	-1.2975	24.3125	-4.1675	1.8325	-7.1375	6.3025	15.7025	15.3025	20.0625	-12.3575	6.5025	6.4425	-0.5875
67.0167	91.325	101.735	108.125	105.525	101.395	107.575	99.915	107.435	92.595	96.845	88.985	62.605	7.935	12.745	20.535	-1.205	24.685	-4.745	2.615	-6.855	6.715	16.065	15.755	20.245	-12.385	6.255	6.575	-0.445
67.2667	90.1675	101.108	107.308	104.547	101.118	107.377	99.5075	107.237	92.8275	96.7575	89.5075	63.1575	8.0575	12.0475	20.1775	-2.0025	24.4475	-5.3625	2.2075	-6.9225	6.8975	15.6075	15.9375	19.8775	-12.7125	6.0175	6.9275	-0.2325
67.5333	90.1125	100.743	107.463	104.142	101.243	107.382	99.1125	106.672	93.3725	97.3825	89.5725	63.5225	8.2725	12.6425	20.0025	-1.2475	24.9725	-4.9275	2.9425	-6.7175	7.0625	16.5125	16.0525	20.5925	-12.6475	5.8725	6.9325	-0.1575
67.8	89.89	100.32	107.18	104.33	101.67	107.18	99.1	106.62	93.27	97.73	89.69	63.93	8.06	12.6	20.32	-1.41	25.7	-4.51	3.19	-6.57	8.24	16.35	16.57	20.07	-12.9	6.02	7.33	-0.45
68.05	89.07	99.8	106.45	103.16	101.47	107.02	99.02	106.17	93.54	97.7	89.91	64.5	7.81	13.21	19.99	-1.38	25.23	-4.81	3.28	-6.57	8.08	16.24	16.28	20.22	-13.22	6.09	7.19	-0.0599995
68.3167	88.8075	99.3775	106.767	102.767	101.108	107.118	98.8475	105.877	93.4875	98.0175	89.5875	64.9675	7.8875	12.5675	19.8075	-1.3825	25.1375	-5.0325	3.0775	-6.3325	8.5975	16.2075	16.5975	20.3675	-13.3525	5.7275	7.5575	0.0674996
68.5667	88.7475	99.0875	106.168	103.007	101.647	107.228	98.9975	106.218	93.7375	98.7475	90.0675	65.5875	8.3375	12.6475	20.1675	-1.0225	25.5775	-4.6325	3.5175	-6.3325	9.2575	16.5175	16.4275	20.1475	-13.4725	5.8275	7.3275	0.3175
68.8333	88.1125	98.2925	105.812	102.312	101.052	106.823	98.2425	105.562	93.6925	98.5725	89.4425	65.8525	7.9625	12.7825	19.3925	-1.2175	25.2725	-4.9775	2.9625	-6.5575	9.2425	16.3825	15.9825	20.3125	-13.4675	6.1125	7.2925	0.0625
69.0833	87.7725	98.4625	105.733	102.562	100.963	106.912	98.0125	105.623	94.0225	99.1125	90.3025	66.4925	8.4825	13.1825	19.9625	-1.2575	25.6225	-4.7775	3.4725	-6.3575	10.0225	16.6325	16.3025	20.6525	-13.7875	5.9525	7.6725	0.1625
69.3333	87.29	98.32	105.05	101.97	101.01	107.27	97.87	104.77	94.21	99.71	90.33	66.84	8.53	12.73	19.48	-0.92	25.82	-4.77	3.24	-6.58	10.37	16.82	16.3	20.86	-13.96	6.32	7.47	0.17
69.5833	87.6975	98.3875	105.138	101.897	101.198	106.957	97.7075	104.707	94.5675	100.138	90.4475	67.4475	8.7775	12.8175	19.8175	-1.2025	25.9575	-4.8025	3.8075	-6.3825	10.4875	17.2975	16.1675	20.6375	-14.2025	6.5575	7.2675	0.3775
69.85	87.215	98.225	105.345	101.845	101.105	106.995	97.865	104.615	95.175	100.815	90.705	67.595	8.855	13.585	19.855	-0.795	25.975	-4.605	4.355	-6.145	11.775	17.425	16.425	20.695	-14.045	6.075	7.585	0.385
70.1	86.365	97.555	104.755	101.045	100.755	106.865	97.235	104.405	94.665	100.085	90.715	67.965	8.415	12.935	19.905	-1.115	25.965	-4.485	3.715	-6.585	12.145	17.345	16.255	20.195	-14.015	5.955	8.215	-0.155
70.3667	86.3325	97.4725	104.373	100.593	100.603	106.653	97.3125	103.983	95.3425	100.162	91.2325	68.1425	8.7425	13.0925	19.5825	-1.0975	25.7625	-5.0475	3.6725	-6.6875	12.9625	17.9425	16.6625	20.4525	-14.4075	5.7125	8.3625	0.3325
70.6167	85.87	97.37	104.31	100.75	100.03	106.56	97.14	103.86	95.07	100.47	90.67	68.8	8.23	13.49	18.96	-1.29	25.13	-5.04	4.44	-6.66	12.85	18.18	16.23	19.85	-14.38	5.73	8.24	0.41
70.8833	85.9575	98.0175	104.328	100.507	100.188	106.368	96.7075	103.547	95.4375	100.597	90.8875	68.9575	8.9475	13.6775	19.3475	-0.9825	25.2475	-4.6025	4.3875	-6.6625	13.7175	18.8475	16.4875	20.2275	-14.4125	5.6275	8.5475	0.2375
71.15	85.815	96.435	103.445	99.905	99.865	105.465	96.665	103.635	95.395	101.045	90.895	69.265	8.695	13.075	18.955	-1.525	24.765	-5.115	4.565	-6.665	14.015	19.075	15.905	19.835	-15.135	5.505	9.115	0.515
71.4	85.7375	95.6975	103.487	99.3675	99.5575	105.377	96.3075	103.278	95.1475	101.138	90.9175	69.4675	8.9575	13.5075	18.4475	-1.6325	24.3875	-4.7825	4.5775	-6.6225	14.4775	19.3875	16.2075	19.6775	-14.7925	5.5075	9.2475	0.0374999
71.65	85.6425	96.1225	103.132	99.0825	99.7025	104.942	95.4825	103.483	95.2325	101.013	91.6825	70.1625	9.4925	13.2325	18.7925	-1.4975	24.7625	-4.5575	5.1325	-6.1575	14.3125	19.6625	16.0625	19.5125	-14.9775	5.5425	9.0325	0.4025
71.9	85.2225	95.9825	102.442	98.5825	98.9525	104.972	95.5225	102.953	95.3325	101.192	91.5225	70.3025	9.1225	13.0325	18.9425	-1.4675	24.4425	-4.0975	5.0725	-5.6175	14.8025	20.1325	15.7725	19.3525	-14.5675	5.0425	8.9325	0.5925
72.15	84.8975	95.8775	102.017	98.2375	99.0375	104.707	95.2375	103.507	95.5675	102.017	92.1575	71.5975	9.8375	13.4075	18.4475	-1.3825	24.3375	-4.4825	5.0375	-5.7425	14.7275	20.2475	15.7275	19.3675	-14.8125	4.6775	9.2375	0.8975
72.4167	84.2675	95.0875	101.877	97.8775	98.6975	104.778	95.0575	103.267	95.2175	101.597	91.7675	71.5675	9.9775	13.2975	18.7975	-1.5225	23.5675	-4.3925	5.1775	-5.6925	15.1575	20.7275	15.9775	18.8375	-15.2125	4.6375	9.3375	1.2375
72.6667	84.21	94.66	101.66	97.38	98.5	104.81	94.92	103.16	95.53	102.38	92.15	71.73	10.49	13.22	18.34	-1.63	24.54	-4.22	5.11	-5.27	15.52	21.08	15.9	19.02	-15.48	4.86	9.19	1.43
72.9333	83.595	94.905	102.165	97.385	98.475	105.285	95.525	103.025	95.385	102.965	92.225	72.705	10.875	13.305	18.735	-1.115	24.175	-3.665	5.595	-5.085	16.135	21.545	15.415	19.505	-15.035	4.315	9.205	1.515
73.1833	83.5075	94.3275	101.737	96.5375	97.8975	105.028	94.6775	102.918	95.6875	103.737	92.7875	72.7575	11.3875	13.3275	18.8775	-1.1725	23.9975	-4.1125	5.6575	-5.4525	16.2475	21.6475	15.4875	19.0975	-15.2425	4.3575	9.2375	1.6475
73.45	82.735	94.575	102.445	96.565	97.885	105.225	94.875	102.405	95.565	104.835	93.025	73.635	11.615	13.205	19.245	-1.135	24.505	-4.085	6.385	-4.715	16.715	22.135	15.475	19.205	-15.685	4.275	9.585	1.825
73.7	82.1975	94.6375	102.968	95.7875	97.2875	105.037	94.4975	102.498	95.5975	105.138	93.4375	74.2175	11.3275	13.7175	19.6175	-1.3925	24.2675	-3.7625	6.0175	-4.6525	17.0175	22.1775	15.6775	18.9675	-16.1025	4.2475	9.6775	2.1775
73.9667	82.6275	94.5675	102.918	95.8275	96.9475	105.118	94.5475	102.888	95.8575	105.377	93.5675	74.2675	11.1875	13.5775	19.3875	-1.2325	24.0975	-4.2125	6.6275	-4.3625	17.1075	22.1575	15.6375	18.8675	-16.1825	3.7975	10.0775	2.3075
74.2667	82.125	94.545	103.265	95.775	96.695	105.085	94.375	102.245	95.255	105.585	93.405	74.745	11.545	13.885	19.685	-1.165	23.985	-3.795	6.975	-4.365	17.015	22.725	15.245	18.975	-16.555	4.195	9.885	2.475
74.5833	81.885	93.995	102.605	95.615	96.765	104.775	94.085	102.215	95.395	105.995	93.515	75.455	11.645	13.915	19.445	-1.105	23.415	-4.075	6.845	-4.385	17.925	22.905	15.045	18.805	-16.775	3.775	10.255	2.745
74.8333	81.85	94.46	102.79	95.32	96.05	104.71	93.85	102.35	95.75	105.95	94.01	75.21	11.65	13.37	19.41	-1.64	23.69	-3.49	6.76	-4.38	18.34	22.71	14.7	18.54	-17.01	4.01	10.11	2.89
75.1333	81.8775	93.8075	103.037	94.8775	95.9475	104.037	93.8675	102.067	95.8175	105.748	94.2975	75.3775	11.7375	13.2175	19.8475	-1.7325	23.1775	-3.0825	6.4575	-4.0325	18.6275	23.1075	14.5975	18.0975	-16.7025	3.8575	10.2975	2.5475
75.4	82.265	93.415	103.075	94.605	95.465	104.315	93.605	101.635	95.945	105.845	93.915	76.255	12.005	12.965	19.715	-2.725	23.275	-2.985	6.615	-4.365	18.585	22.535	14.405	18.335	-16.715	3.915	10.285	2.515
75.65	81.65	93.41	103.17	94.8	95.12	104.14	93.47	101.45	96.12	105.98	93.98	76.4	11.74	13.2	20.13	-2.42	22.61	-3.09	6.78	-4.26	18.99	22.91	13.98	18.52	-16.77	4.21	10.4	2.16
75.9167	81.615	93.195	102.765	94.975	95.555	104.215	93.985	101.315	96.535	105.775	94.495	77.155	12.425	13.475	20.395	-2.355	22.965	-2.405	7.005	-3.745	19.785	23.525	14.215	18.565	-17.105	3.765	11.195	2.145
76.1667	81.575	92.875	102.815	94.695	94.605	103.895	93.465	100.895	96.375	105.555	94.755	77.665	12.515	13.115	20.205	-2.145	22.255	-2.305	7.025	-4.015	20.215	22.845	14.065	18.465	-17.505	3.945	11.055	2.505
76.4333	81.4	92.33	102.34	94.54	94.19	103.27	93.03	100.65	96.35	105.81	94.7	78.17	12.93	13.13	20.72	-2.61	22.27	-2.54	6.87	-4.48	19.96	22.89	13.62	18.16	-17.49	4.27	10.89	2.33
76.6833	81.87	92.09	102.03	94.52	93.84	103.71	93.11	100.37	96.75	106.12	95.14	78.48	12.95	13.63	21.08	-2.43	22.23	-2.07	7.36	-4.46	20.33	23.01	13.49	18.4	-17.51	4.24	11.26	2.01
76.95	81.86	91.65	102.02	94.66	94.02	103.26	93.19	100.62	96.42	106.41	95.14	78.65	13.83	13.56	21.25	-2.63	22.12	-1.43	7.27	-3.97	20.75	23.24	13.22	18.03	-17.74	4.56	11.44	1.74
77.2	82.16	91.59	101.44	94.62	94.06	103.71	93.08	100.7	96.85	106.63	94.89	79.3	13.66	14.19	21.71	-2	22.39	-0.940001	7.19	-4.09	21.49	23.32	12.94	18.24	-18.26	4.3	11.5	2.46
77.4667	81.655	91.045	101.155	94.085	93.925	103.345	93.375	100.845	97.405	107.045	95.205	79.685	13.615	14.565	21.585	-2.535	21.985	-0.434999	6.645	-3.965	21.315	23.735	13.095	18.815	-17.825	4.525	11.115	2.185
77.7167	81.725	90.745	100.745	93.815	93.545	103.185	93.115	100.415	97.655	107.265	95.205	80.155	14.395	15.415	21.835	-2.245	21.805	-0.595	6.815	-3.715	21.215	23.645	13.415	18.895	-18.065	4.255	11.415	2.395
77.9833	81.605	91.455	100.295	94.275	93.105	103.485	92.605	100.755	97.725	106.665	94.945	80.675	14.605	15.155	21.595	-2.615	21.755	0.165	6.675	-3.625	22.065	23.925	13.235	18.955	-18.105	3.985	11.315	2.805
78.25	81.59	90.97	100.5	94.02	92.37	102.66	92.42	99.91	97.69	106.62	94.92	80.94	14.59	14.82	21.23	-2.39	21.7	0.5	6.53	-3.72	22.19	23.53	13	18.99	-18.31	3.94	11.44	2.93
78.5	81.0975	90.8275	100.017	94.2975	92.5875	103.147	92.9075	100.487	98.1175	106.858	95.1175	81.0075	15.1075	15.4675	21.5675	-1.9825	21.9175	1.0075	7.1375	-3.6025	22.8075	24.0075	13.3175	19.4075	-18.3425	4.0375	11.4275	2.8775
78.7667	81.015	90.675	99.865	93.685	91.645	102.485	92.645	99.585	98.025	106.845	95.135	81.445	15.395	15.085	21.825	-1.945	21.905	1.145	6.675	-3.355	22.555	23.945	13.255	18.805	-18.325	4.085	11.475	2.765
79.0167	80.5075	90.1375	99.3775	93.1775	91.2875	102.028	92.9275	99.5575	97.7075	107.248	94.5775	81.5575	15.0475	15.3075	21.6375	-2.0625	21.6675	1.0875	6.8875	-3.3525	22.6075	24.1475	13.0575	18.8075	-18.6925	4.0675	11.0775	3.5475
79.2833	80.62	89.81	99.55	93.32	91.27	101.43	92.75	98.81	98.01	107.72	94.59	82.25	15.75	15.54	21.74	-2.31	21.38	1.22	6.9	-3.12	22.6	23.49	12.73	18.59	-18.7	4.15	11.26	3.29
79.5333	80.54	90.02	99.23	92.73	90.51	101.3	92.64	98.64	98.07	107.55	94.45	82.64	15.65	15.41	21.84	-2.24	21.39	2.04	7.03	-3.38	23.05	23.67	12.65	18.75	-18.72	4.47	11.32	2.93
79.8	80.1275	89.9975	99.2675	92.7975	90.1975	101.377	92.3575	98.6275	98.0275	107.537	94.3775	83.1475	15.8875	15.6775	22.2175	-1.9025	21.1375	2.5275	6.8675	-3.4025	23.4675	24.1475	12.9375	18.5575	-18.6625	4.1675	11.3175	3.1775
80.05	80.1125	88.8725	99.2325	92.5425	90.3125	100.672	92.7525	98.5725	98.5425	107.362	94.6125	83.4425	16.4325	15.4725	22.6325	-1.6475	21.5725	2.7025	7.0125	-2.8275	23.6725	23.8825	12.7325	18.5225	-18.5575	4.4925	11.2125	2.8525
80.3	79.985	88.815	98.705	91.875	89.805	100.565	92.375	98.095	98.055	107.085	94.435	83.875	15.865	15.365	22.215	-2.135	21.115	2.695	6.455	-2.965	23.595	23.765	12.325	18.345	-18.655	4.235	11.275	3.145
80.55	79.375	88.335	98.285	92.175	89.605	99.955	92.625	97.425	97.965	106.855	93.965	83.885	15.535	15.675	22.385	-2.455	20.635	2.585	7.015	-3.175	24.155	23.755	12.285	17.855	-18.555	4.185	11.215	3.155
80.8	78.1675	88.5175	97.4375	91.5575	89.0675	99.8575	91.8475	96.9675	97.8075	106.627	93.5675	84.0775	15.4975	15.3075	22.8175	-2.6325	20.3775	2.8275	6.4975	-3.3925	24.0875	23.9375	12.2575	17.7075	-18.5725	4.3475	11.0975	3.1275
81.05	78.435	88.565	98.015	91.595	89.395	99.805	91.535	96.845	97.915	106.375	94.165	84.035	15.545	15.315	22.635	-2.515	20.805	2.895	6.885	-2.845	23.965	23.705	12.025	17.915	-18.405	4.105	11.135	3.165
81.3	78.14	88.4	97.55	90.9	88.2	99.27	91.6	96.16	97.74	106	93.43	84.16	15.73	14.94	22.68	-3.18	20.31	2.78	6.7	-3.29	23.91	23.65	11.93	18.15	-18.28	4.49	11.24	2.55
81.55	78.2525	88.3425	97.5925	90.0325	87.6025	98.5225	90.7525	96.1125	97.5425	105.672	93.1425	84.5925	15.7825	15.0325	22.3825	-3.1775	19.9825	2.7025	6.6125	-3.7175	22.8425	23.1425	11.6725	17.5525	-18.4375	4.1125	10.9725	3.3525
81.8167	77.955	88.595	97.285	90.285	87.545	97.825	90.545	96.165	97.125	105.195	93.065	84.355	15.585	14.885	22.575	-3.055	20.105	2.485	6.345	-3.665	23.095	23.275	11.775	17.975	-18.285	4.425	10.895	2.965
82.0667	77.6325	88.7825	97.1525	89.9125	87.6825	97.9025	90.1825	95.8025	97.3025	105.112	92.8225	84.7925	15.3325	14.9925	21.9225	-3.1475	20.0325	2.7125	6.3425	-4.2375	23.2525	23.1825	11.3425	17.7125	-18.0475	4.3425	10.8225	2.8825
82.3333	78.1425	88.1625	96.9225	90.0725	87.2225	97.6425	89.4825	95.6225	96.5425	104.603	93.1825	84.6525	15.3425	15.1825	22.2025	-3.1475	19.5925	2.7125	6.1025	-4.1075	23.1625	23.4725	10.6225	17.3625	-18.2275	4.4825	10.8825	2.8625
82.5833	77.805	87.955	96.785	90.085	87.355	97.065	89.245	95.265	96.415	104.145	92.465	84.915	15.135	15.065	22.305	-3.325	19.215	2.855	6.265	-3.905	22.335	23.325	10.825	16.685	-17.565	3.855	10.705	3.005
82.8333	78	87.48	96.78	89.63	87.15	96.77	88.34	94.84	96.05	104.41	92.65	84.8	14.96	15.32	22.18	-3.23	19.53	2.64	6.42	-4.22	22.29	22.9	10.29	16.94	-17.85	3.98	10.94	2.93
83.0833	77.915	87.835	97.055	90.035	87.355	96.675	87.875	95.505	96.345	104.355	93.035	85.365	15.365	15.125	22.225	-2.835	19.825	2.405	6.805	-3.995	22.485	23.275	10.895	17.485	-17.835	3.505	11.195	3.135
83.35	77.24	87.78	96.77	89.73	86.95	96.55	87.47	95.08	96.4	104.33	92.57	85.49	15.18	14.81	22.49	-3.15	19.69	3.29	6.72	-4.13	22.29	23.04	10.61	17.46	-17.86	3.28	11.23	3.35
83.6	77.8925	87.5825	96.4925	88.9025	86.6425	96.0225	86.9825	95.0525	95.8125	104.263	93.1425	85.8525	15.6325	14.7325	22.4925	-3.1775	19.4825	2.6025	6.9925	-3.9075	22.4025	23.0725	10.6225	17.2925	-17.9975	2.8625	11.5025	3.6325
83.8667	77.1675	87.2375	96.3675	89.0075	86.5975	96.0075	86.7475	94.9675	95.6475	104.388	92.4275	85.8775	16.0275	14.8475	22.3075	-2.7625	18.9675	2.0975	6.4075	-3.8025	21.7875	22.7675	10.8575	17.6575	-17.6325	2.7475	11.4075	3.4775
84.1167	76.87	86.72	96	89.08	86.24	95.28	86.1	95.12	95.16	104.28	92.77	86.19	15.81	14.51	22.34	-2.72	19.13	2.39	6.21	-3.85	21.95	22.72	10.76	17.55	-17.15	2.86	10.88	3.41
84.3833	76.465	86.975	96.245	88.635	86.265	95.285	85.375	94.745	95.135	104.255	92.545	86.735	16.135	14.685	22.655	-2.795	18.425	2.375	6.305	-4.305	22.055	22.465	11.315	17.245	-17.445	2.665	10.935	3.845
84.6333	76.44	86.7	95.59	88.41	86.25	95.09	85.36	94.76	94.91	103.95	92.44	87.45	16.85	14.68	22.62	-2.6	18.8	2.4	5.91	-3.95	21.93	22.41	10.93	17.54	-17.5	2.79	10.95	3.76
84.9	76.2625	86.4225	95.5425	88.7625	86.1525	95.3425	85.1025	95.0525	94.8525	103.653	92.7825	87.2125	16.4525	14.5225	22.5825	-2.3475	18.5725	2.3125	5.9925	-4.2675	21.8725	22.4925	11.7725	17.4725	-17.0975	2.4925	10.9325	3.6725
85.15	76.0825	86.3825	96.3125	89.1225	85.6825	95.0025	85.3025	95.0225	94.6425	103.823	92.3525	87.5325	16.7425	14.8525	22.8725	-1.8375	19.0625	2.2725	6.1225	-3.8975	21.8225	22.1525	11.6525	17.3425	-16.7175	2.2425	10.6525	3.8225
85.4167	75.6125	85.5725	95.7725	89.0325	85.0525	94.4325	84.9325	94.8025	94.3525	103.442	92.0125	87.7125	16.4125	14.8625	22.9325	-2.3975	18.7325	2.1025	5.6525	-3.4775	22.1025	22.1125	11.0925	17.3225	-16.6875	2.2025	10.7425	3.7425
85.6667	75.2275	85.0275	96.2775	89.2675	84.7675	94.3275	84.9175	94.5875	94.5075	103.868	92.2075	87.9775	17.2575	14.8075	23.0975	-2.8725	18.6775	1.4075	5.5575	-3.7625	22.0775	21.7175	10.8675	16.9775	-16.3725	2.0275	10.6575	3.6875
85.9333	74.885	84.825	96.365	88.975	84.515	94.025	84.935	94.465	94.645	104.005	91.905	88.295	17.265	14.555	23.335	-3.105	18.525	1.285	5.455	-3.345	21.545	21.805	11.245	16.835	-16.025	1.995	10.415	3.615
86.1833	74.4275	84.4075	96.0775	88.7575	84.5375	94.5475	84.4075	94.4975	94.8375	104.297	92.0375	87.9275	17.5875	14.6875	23.3675	-2.4825	18.6675	1.4375	5.3375	-3.2825	21.5475	22.2975	11.1575	16.7775	-15.5625	1.6575	10.5675	3.3375
86.4333	74.49	84.67	96.77	88.91	84.44	94.36	84.46	94.28	94.81	104.24	92.33	88.48	17.57	14.55	23.65	-2.62	18.37	1.44	4.91	-3.28	21.81	22.22	11.21	16.79	-15.43	1.36	10.63	3.44
86.6833	74.1275	84.5075	96.6375	88.7575	84.2475	93.9775	84.1975	93.8475	94.9175	104.108	92.2575	88.1675	18.0275	14.6875	23.7675	-2.2225	18.1375	0.7075	5.1075	-2.8625	21.6775	21.7675	11.2975	16.6875	-14.9725	1.0675	10.6575	3.2475
86.95	74.4875	84.2275	97.0075	88.8975	83.7575	93.7975	83.9575	94.0575	94.7775	104.078	92.1075	88.3675	17.4075	15.0575	24.0775	-2.4225	17.6775	0.7075	4.9075	-3.2125	21.4075	21.8475	11.1275	16.5175	-15.1225	1.3775	10.1575	3.5875
87.2	74.155	84.055	96.885	88.365	83.905	93.555	83.965	93.345	94.955	103.935	91.975	87.865	17.205	14.755	24.385	-2.125	17.925	0.105	4.535	-3.615	20.795	21.815	11.005	16.015	-14.655	1.095	9.865	3.695
87.45	74.6375	83.8175	97.2575	88.1375	83.9175	93.1575	83.6175	93.3175	94.8775	103.718	92.2675	87.8275	17.3275	14.8875	24.5475	-2.0825	17.3975	0.7675	4.5275	-3.3025	20.6675	21.3075	10.5775	16.0575	-14.7325	0.8675	10.0975	3.7675
87.7	75.2225	83.5425	96.8225	88.9525	83.8125	92.9225	83.4125	93.0325	94.9025	103.312	91.7525	87.6125	17.4725	14.8325	24.0625	-1.6975	17.3125	0.3425	4.6525	-3.7175	20.1525	21.4725	10.3325	15.1225	-14.4475	0.6325	10.3125	3.5025
87.9667	75.5375	83.3375	97.0775	88.6175	83.4975	92.1775	83.0675	92.8875	95.0075	103.188	91.8575	87.7575	16.8975	13.8175	24.1575	-2.1425	17.7375	0.4575	4.5175	-3.4725	19.6475	21.4175	10.2075	15.4475	-14.1125	0.7975	9.8375	3.4775
88.2167	75.6425	82.9625	96.3925	88.3325	83.4625	91.8625	82.6625	92.1825	95.3925	103.623	91.2925	88.0025	17.2925	14.8025	24.2225	-1.6575	17.2125	0.3625	4.4025	-3.2075	19.2825	21.0425	9.9525	15.3225	-14.1575	0.7725	9.7825	3.6025
88.4833	75.5925	83.1125	96.1125	88.8925	83.4925	91.4025	82.3125	91.7625	94.9925	102.802	91.5425	87.9725	17.7325	14.2325	23.4725	-2.3075	16.6325	0.2525	4.7625	-3.0875	19.5825	20.8525	9.8825	15.2825	-14.0675	0.4225	9.8825	3.7625
88.7333	75.3375	82.8775	95.7575	88.6175	83.2575	91.5575	82.1575	91.3075	95.3575	103.278	91.2075	87.9675	17.8575	14.2375	23.9475	-2.0825	16.7575	0.2375	4.3775	-2.5925	19.2675	21.0375	9.8675	15.1475	-13.7225	0.7175	9.7875	3.2175
89	75.4775	82.4175	96.2175	89.1575	83.6475	91.5675	81.9475	90.6775	95.3775	102.787	91.0375	88.5675	18.1675	14.0275	24.6975	-1.7125	17.1075	0.0175	4.6075	-2.3325	19.1575	20.8575	9.5175	15.1875	-13.5125	0.5375	9.5575	3.4175
89.25	75.705	82.295	95.075	88.545	83.055	91.455	81.815	90.295	95.575	102.765	91.455	88.525	18.295	13.915	24.605	-1.565	16.275	-0.225	4.575	-2.235	18.745	20.415	9.025	15.195	-13.015	0.045	9.515	3.455
89.5167	75.375	82.435	94.825	88.485	83.075	91.045	81.245	90.165	95.245	102.405	90.895	88.265	18.165	13.435	25.065	-1.505	16.775	0.0149999	4.045	-2.435	18.735	20.065	8.615	15.145	-12.625	-0.0350002	9.375	3.285
89.7667	75.3575	82.4975	94.8975	88.4975	83.0175	90.9175	80.8675	89.3575	95.4375	102.487	90.3675	88.5275	17.9875	13.5975	24.4975	-1.8925	16.3475	-0.2925	4.1475	-2.3425	18.6175	19.9775	8.5075	14.9975	-12.6425	-0.0825	9.3775	3.3475
90.0333	74.9075	82.0875	94.3975	88.4875	82.7875	90.8975	80.4275	88.7475	95.5275	102.017	90.3575	88.7575	18.3475	13.3775	24.7575	-1.7825	16.6675	-0.4225	4.1675	-2.7425	18.4975	19.8175	8.6475	13.8575	-12.5725	-0.4125	9.7275	3.2575
90.2833	74.66	81.89	94.4	88.65	82.33	90.52	80.46	88.74	95.53	101.75	90.09	88.54	17.89	13.72	24.4	-2.39	16.76	-0.53	3.98	-2.68	18.62	20.14	8.69	14.05	-12.42	-0.53	9.58	3.37
90.5333	74.805	82.385	94.985	89.015	81.945	90.795	79.875	88.505	95.665	102.195	90.155	89.045	18.635	13.465	25.085	-1.785	17.435	0.225	4.715	-2.195	18.555	20.145	8.705	14.225	-12.245	-0.735	10.205	2.775
90.7833	74.0375	81.6475	94.5575	88.2475	81.3075	90.0975	79.7875	88.3975	95.3275	102.108	89.9975	89.0475	18.2275	13.6575	24.5475	-2.0425	16.3275	-0.2725	4.2075	-2.1025	18.1975	19.9875	8.9575	13.9475	-11.5425	-1.1925	9.8075	2.9275
91.0333	74.1775	81.6875	94.8575	88.2175	81.0275	90.3475	79.3975	88.4375	95.1575	102.118	90.0775	89.0775	18.2575	14.2475	24.5275	-2.0225	16.5575	0.1375	4.1775	-1.7325	18.3575	20.1475	8.4275	14.4375	-11.3925	-1.2025	9.8475	2.7475
91.2833	74.3175	81.3475	94.8675	88.1075	80.5575	89.3075	79.4075	87.6275	94.6075	101.948	89.4075	88.6175	18.2275	13.6375	24.4675	-2.0325	16.7875	0.2975	3.7975	-2.1125	18.1675	19.6875	8.1475	13.9875	-10.9825	-1.5825	9.6775	2.8875
91.5333	73.1875	81.6775	95.3675	87.9575	80.7175	89.5475	79.1675	87.3875	94.6075	101.468	89.3975	88.8475	17.8075	13.7875	24.9275	-2.4625	16.1175	0.9575	3.9575	-1.8225	18.6575	20.0875	8.1575	13.6475	-10.8625	-1.8525	9.6975	3.0175
91.8	73.455	81.375	94.925	88.235	80.005	88.585	78.995	86.845	94.205	101.645	89.115	89.065	17.785	14.145	24.765	-2.455	15.365	0.565	3.875	-2.035	18.265	19.785	7.365	13.455	-10.485	-2.195	9.845	2.835
92.05	72.8475	80.7575	94.4475	88.2275	79.3275	88.8575	78.9775	86.6575	93.7775	100.948	89.1475	88.8675	18.2875	14.2275	25.3275	-2.1625	15.5175	1.0975	3.6875	-2.0125	18.2975	20.0075	7.5675	13.0975	-10.5125	-2.2925	9.7875	3.0175
92.3167	73.035	80.865	94.655	88.285	79.255	88.575	79.235	86.585	93.675	100.895	88.965	88.955	18.095	14.285	25.305	-1.815	15.065	1.575	3.465	-1.645	18.305	20.165	7.975	12.835	-10.145	-2.685	9.765	3.065
92.5667	72.72	80.75	94.42	88.33	79.32	88.33	79.08	86.75	93.16	100.66	88.99	88.61	17.69	14.2	24.89	-2.73	15.43	1.66	3.51	-1.46	18.77	19.5	7.77	12.7	-9.99	-2.96	10	2.95
92.8167	72.8475	81.3075	94.5375	88.5275	78.6275	88.3275	79.7575	86.8875	92.9775	100.998	88.8075	88.9475	18.3175	14.4175	25.3975	-2.2925	15.1075	2.5975	3.5875	-1.6725	18.7875	19.5375	7.4775	12.2575	-10.1225	-2.6625	9.7375	3.0475
93.0667	71.9225	80.9825	94.1125	88.1525	78.5825	88.2825	79.3525	86.7725	92.8725	100.802	88.6725	89.2225	18.6025	14.5325	25.7225	-2.3075	14.8325	2.4125	3.3925	-1.7275	18.8425	19.7825	7.3925	12.0725	-9.9875	-2.5875	9.4125	3.1625
93.3333	72.035	80.775	94.495	88.405	77.825	88.055	79.395	87.055	92.965	100.665	88.965	88.655	18.625	14.205	25.775	-2.465	14.495	2.775	3.105	-1.655	18.925	19.245	7.475	11.745	-9.635	-2.725	9.295	3.065
93.5833	71.3225	80.9625	93.3925	87.8225	77.9125	87.8625	78.7325	87.0525	92.5525	101.263	88.3425	89.0125	18.4525	14.4125	25.4825	-2.7575	14.3325	2.9125	2.8825	-1.6475	18.9425	19.2725	6.7725	11.1625	-9.6575	-2.9175	9.1625	3.4125
93.85	70.915	80.925	93.395	87.815	77.315	87.935	78.925	87.045	92.595	100.925	88.565	88.805	18.755	14.635	25.915	-2.545	14.445	3.125	2.555	-1.485	18.975	19.275	6.845	11.485	-9.595	-3.285	9.575	3.305
94.1	71.02	80.76	93.5	88.01	77.3	87.29	78.72	87.46	92.62	101.06	89.05	89.09	18.89	14.89	25.44	-2.14	14.33	2.53	2.27	-1.43	18.46	19.01	6.59	11.74	-9.26	-3.34	9.11	3.49
94.3667	71.135	80.715	93.535	88.205	77.775	87.115	78.835	87.585	92.335	100.815	88.475	88.505	18.625	14.795	25.575	-2.015	15.025	3.165	2.565	-1.125	18.885	18.955	6.825	11.965	-8.775	-3.415	9.165	3.025
94.6167	71.1075	80.8575	93.2275	88.1375	77.3775	86.7475	78.3175	87.3875	92.6975	101.017	88.7475	88.9975	19.4875	14.5775	25.7275	-2.2425	14.6575	3.1475	1.9375	-0.7625	18.8375	18.7875	6.8775	12.4575	-8.6725	-3.8725	9.1475	3.3975
94.8833	70.39	80.57	93.1	87.41	77.51	86.37	78.4	87.46	92.41	100.83	87.97	89.02	18.98	14.7	25.7	-2.3	14.38	3.27	1.66	-0.51	18.48	18.34	7.11	11.97	-8.49	-3.74	8.67	3.56
95.1333	70.2575	80.4775	93.6175	87.4175	77.2875	86.1975	78.0775	87.2575	92.4675	101.028	88.3975	89.1075	19.1575	14.8875	25.7975	-2.1125	14.2475	3.1675	1.8575	0.2375	18.2675	18.4375	7.0575	12.4775	-8.7325	-3.7025	8.9775	3.4575
95.3833	70.135	80.475	94.255	88.055	77.515	86.365	78.575	87.085	92.265	101.645	88.475	88.785	19.415	14.645	25.675	-1.545	14.855	3.695	2.575	0.445	18.585	18.785	7.385	12.205	-8.465	-4.065	8.795	3.735
95.6333	70.9125	80.3225	94.0125	87.8525	77.2825	86.2825	77.9125	86.8925	92.5125	101.562	88.6725	88.3525	18.9725	14.3825	25.5025	-1.3675	14.5925	3.6125	2.4725	0.7925	18.4925	18.9025	7.1525	12.4125	-8.4175	-4.2775	9.1425	3.5525
95.9	70.09	80.14	93.44	87.94	76.83	85.62	77.74	86.75	92.27	101.5	88.29	88	18.91	14.51	24.74	-1.77	13.69	3.13	1.71	1	17.5	18	6.37	11.84	-8.18	-4.25	8.81	3.62
96.1667	70.3475	80.0175	93.0775	87.5375	76.3875	85.3875	77.5775	86.0575	91.4175	101.377	88.0575	87.6775	19.0575	13.8175	24.9275	-1.4325	13.5375	3.5475	1.4475	1.2575	17.3475	18.2275	6.3075	11.4575	-8.2625	-3.8725	8.6175	3.5175
96.4167	70.53	80.19	93.76	87.35	76.54	85.29	77.81	86.33	92.04	101.59	88.17	87.37	18.84	14.88	24.63	-1.47	13.45	4.15	1.88	1.88	17.24	18.19	6.2	12.16	-7.36	-4.3	8.34	3.32
96.6833	69.865	79.705	93.225	87.445	75.665	85.085	77.115	85.755	91.425	101.275	87.995	87.675	18.885	14.455	24.375	-1.815	13.805	3.545	1.235	2.045	16.735	18.375	6.145	11.775	-7.625	-3.855	8.295	3.185
96.9333	70.1	80.05	93.54	87.87	74.92	84.96	77.08	85.52	91.65	101.17	88	88.11	18.79	14.66	24.68	-1.79	13.54	4.08	0.64	2.49	16.01	18.34	5.84	11.7	-7.51	-3.37	7.87	3.01
97.1833	70.47	80.07	93.7	88.1	75.53	85.38	76.96	85.35	91.66	101.13	88.42	88.52	19.09	14.94	24.81	-0.82	13.53	4.08	1.48	3.25	16.55	18.72	6.04	11.74	-7.38	-3.63	7.92	3.09
97.45	70.1875	80.3375	93.5675	88.0375	74.5075	84.6575	76.4175	85.3575	91.1275	100.627	88.2475	88.4575	18.9575	14.9975	24.2975	-1.2725	13.7175	4.3575	1.0375	3.6375	16.4675	18.2775	5.8175	11.0275	-7.4325	-3.2025	7.5575	3.0775
97.7	70.38	80.2	93.09	87.36	74.84	84.37	75.8	85.58	90.87	100.55	88.13	88.34	19.26	15.21	24.49	-1.08	13.6	3.89	1.33	3.84	16.19	18.52	5.9	10.83	-7.03	-3.57	7.56	3.04
97.9667	70.585	79.625	93.135	87.605	74.315	84.315	75.525	84.805	90.565	100.575	88.305	88.675	19.425	15.205	24.025	-1.535	13.695	4.485	1.395	3.905	15.605	18.495	6.105	10.695	-6.825	-3.315	7.255	2.885
98.2167	70.02	79.85	93.14	87.01	73.9	83.64	74.62	84.55	90.32	100.26	88.05	88.45	19.31	15.77	24.07	-1.38	13.33	4.02	1.28	3.73	15.41	17.85	5.87	10.01	-6.74	-3.39	7.53	2.6
98.4667	70.0425	79.7425	92.3525	86.8625	73.9625	83.2325	74.4725	84.5825	90.1325	100.132	88.2025	89.2625	19.3525	15.7425	24.7225	-1.4475	13.5525	4.3625	0.7725	4.0625	14.7525	17.9625	5.9025	9.4525	-6.9475	-3.4675	7.7125	2.7025
98.7167	69.93	80.4	92.76	87.35	74.59	83.33	74.33	84.63	89.49	101.02	88.45	89.33	19.76	16.32	24.83	-1.11	13.67	4.51	1.1	4.95	15.59	17.89	5.92	9.42	-6.83	-3.25	7.39	2.69
98.9833	70.1	80.51	92.9	87.46	74.83	82.91	74.63	84.75	89.71	100.73	87.88	88.92	19.46	15.93	24.78	-1.4	13.6	4.82	0.81	5.52	15.48	18.05	6.13	9.08	-7.18	-3.21	7.48	2.91
99.2333	69.0725	79.9725	92.0925	86.6925	74.7225	82.0925	73.6325	84.3625	89.2525	100.382	86.6825	88.7325	19.3825	15.9725	25.4025	-1.9375	13.2225	4.4225	0.1225	5.2725	15.3325	17.2625	5.7725	8.6825	-7.0175	-3.3475	7.4225	2.9425
99.4833	69.51	80.35	92.42	87.2	74.43	81.75	73.3	84.14	89.67	100.37	86.87	89.03	19.83	16.27	25.25	-2.32	13.4	4.63	-0.03	6.12	15.01	17.51	5.55	8.46	-7.13	-3.19	7.39	2.93
99.75	69.1375	80.6275	92.6275	87.6775	74.4475	81.2575	73.1575	84.0875	89.3275	100.448	86.4675	88.8575	19.6875	15.7675	25.7075	-2.1025	13.2775	4.8275	0.3075	6.7775	15.2575	17.4775	5.6775	8.4375	-6.8125	-3.2725	7.2575	2.8275
100	69.395	81.135	93.355	87.725	75.075	81.415	73.695	84.365	89.395	100.445	86.465	89.045	20.335	16.445	26.195	-1.775	13.875	5.465	0.665	7.655	15.425	18.015	5.845	8.285	-6.715	-3.855	7.505	3.065
100.25	69.48	81.07	93.2	87.88	74.72	81.41	73.5	84.23	89.75	100.39	86.51	89.05	20.34	16.37	26.38	-1.19	13.75	5.26	0.29	7.97	15.19	17.98	5.79	8.55	-6.75	-3.77	7.42	3.1
100.5	68.73	80.6	92.33	87.58	74.73	81.1	73.74	83.86	89.33	99.9	86.18	88.73	19.59	15.77	26.22	-1.85	13.36	4.95	-0.43	8.31	14.78	17.88	5.69	8.47	-6.68	-3.8	7.37	3.11
100.75	69.4525	80.8625	92.7025	87.6325	74.7025	80.8525	73.6225	84.0025	89.4825	99.8425	85.8025	88.3225	19.8225	15.9425	26.5125	-1.1775	13.1425	5.1025	-0.1675	9.3525	14.6625	18.2025	5.5125	8.5725	-6.8375	-4.1075	7.4225	3.5225
101	69.9475	81.1775	92.3475	88.2575	74.9675	80.7775	74.0375	83.3975	89.5275	99.9875	85.7175	88.2675	19.8175	15.3975	26.8975	-1.5325	13.2275	5.2975	-0.3225	9.4875	14.2475	18.0275	5.5575	8.3375	-6.6525	-4.2425	7.4575	3.4375
101.267	70.3575	80.9175	92.6075	87.8975	74.7175	80.8775	74.4675	84.0575	89.9775	100.047	85.8375	88.7175	20.1675	15.6475	27.7475	-0.3725	13.4575	5.1475	0.4275	10.4375	14.2075	18.2975	5.6575	8.3875	-6.4025	-4.4625	7.4875	3.3775
101.517	70.0375	81.0375	92.1875	87.4775	74.6475	80.8275	74.4375	83.4775	89.6775	99.4075	85.2775	88.1375	20.2175	15.2275	27.9475	-0.4225	13.0075	4.9975	-0.5325	10.5575	14.0375	18.0775	5.1075	8.5075	-6.2125	-4.7225	7.2775	3.6575
101.783	70.3125	80.8725	92.5625	87.6025	74.7525	80.6825	74.5325	83.4525	89.5025	99.8425	85.4925	88.9425	20.6025	15.2425	27.5825	0.2525	12.8625	5.1125	0.2925	11.0825	13.6125	17.9925	4.9525	8.1925	-5.9575	-4.9075	7.0725	3.7925
102.033	70.565	80.565	92.685	87.565	74.405	80.815	75.125	83.545	89.875	99.155	85.385	88.335	20.445	15.535	28.035	0.455	12.915	4.865	0.675	11.515	13.935	18.245	5.205	8.395	-5.905	-5.185	6.985	4.105
102.3	70.435	80.275	92.165	87.415	73.975	80.725	75.165	83.735	89.605	99.175	85.145	88.035	20.705	15.275	27.725	0.145	12.465	4.735	1.175	11.645	13.855	17.475	5.045	8.315	-5.865	-5.345	7.205	4.005
102.55	70.0675	80.8675	92.1875	87.4075	74.9175	80.4375	74.7275	83.4275	89.2775	99.2675	84.7875	88.3375	21.1975	15.1675	27.4375	0.3275	12.2175	4.4275	1.4375	11.8575	13.6075	17.4775	4.4675	8.3475	-6.0225	-6.0025	7.6975	4.3275
102.817	70.675	80.745	92.505	87.755	74.745	80.325	74.865	83.125	89.175	99.365	85.235	87.845	21.675	15.485	27.365	0.305	12.325	4.395	1.585	11.445	13.315	17.855	4.955	8.315	-5.785	-5.875	7.545	4.115
103.067	70.97	80.64	92.75	87.8	74.69	80.14	74.48	83	89.46	99.04	85.1	87.59	21.7	15.28	27.33	0.85	12.23	4.53	1.57	11.85	13.44	17.54	4.98	8.42	-5.64	-6.17	7.58	4.23
103.333	70.575	80.805	91.885	87.965	74.675	79.705	74.235	82.815	88.905	99.515	85.085	88.395	21.575	15.685	27.275	0.835	11.295	4.265	1.445	12.215	13.465	17.485	4.645	8.485	-5.395	-6.615	7.755	4.255
103.583	71.1325	80.5325	92.3525	88.3525	74.4825	79.8725	74.2625	83.2325	88.6425	99.7025	84.7825	88.5425	21.8325	16.0425	26.4925	0.9425	11.6025	4.3925	1.6425	12.4425	13.1525	17.9525	4.8725	8.7725	-5.3875	-6.5575	7.9625	3.9825
103.85	71.105	80.285	92.605	88.595	74.025	79.475	73.975	83.235	88.265	99.665	84.075	88.435	21.565	15.865	25.855	0.825	11.545	4.345	1.305	12.835	12.905	17.745	4.945	8.845	-5.085	-6.565	7.775	3.875
104.1	71.37	80.81	92.96	88.83	73.95	79.17	73.77	83.44	87.8	99.31	84.26	88.97	22	16.14	26.33	0.69	12.33	4.41	1.44	13.16	13.31	17.68	4.76	9.26	-4.64	-6.92	7.74	3.82
104.367	71.0975	80.7375	92.8575	89.1575	73.9175	79.3375	73.6575	83.6475	87.8175	100.257	84.2875	89.0475	22.1975	16.1975	26.5775	0.9875	11.9475	4.8375	0.7075	13.6875	12.9375	18.0675	5.0075	9.1575	-4.6225	-6.8425	7.5475	3.9175
104.617	71.685	80.705	92.525	89.415	73.435	78.995	73.975	83.215	87.115	100.415	84.415	88.825	22.485	16.025	26.535	1.145	11.975	5.075	0.915	13.945	12.775	18.015	5.085	8.945	-4.525	-7.255	7.745	4.035
104.883	71.455	80.675	93.005	89.895	73.835	79.085	73.635	83.605	87.235	100.155	84.935	89.095	22.605	16.055	26.435	1.485	12.445	4.795	0.335	13.975	13.545	18.355	4.815	9.455	-4.885	-7.135	7.815	4.205
105.133	71.475	80.215	93.355	89.435	72.975	78.445	73.215	83.175	87.055	100.165	84.725	89.595	22.705	15.705	25.865	1.685	12.195	5.075	-0.345	14.065	13.075	18.015	4.275	9.315	-4.795	-7.155	7.655	4.295
105.4	72	80.92	93.75	89.6	72.71	78.54	73.6	83.27	87.48	99.96	84.43	89.07	23.15	16.18	26.83	2.23	12.3	5.57	0.11	14.2	13.26	18	4.63	9.44	-4.58	-6.97	7.42	4.13
105.65	72.5475	81.1575	94.0775	90.1475	73.1675	78.7375	73.7975	83.1175	87.3775	100.317	84.2975	89.2175	23.4475	16.2975	27.2275	1.7075	13.0975	5.4175	-0.5025	15.0075	13.8175	18.8775	4.7075	10.2275	-4.3525	-6.9825	7.4775	3.8575
105.9	72.8825	81.5725	94.3625	89.9625	73.4925	78.4625	73.5125	83.1725	87.5925	99.8725	84.2625	89.0025	23.8925	16.2625	26.8825	2.3125	13.3825	5.9025	0.00249982	15.0225	14.3025	18.5725	4.8625	9.7125	-4.0875	-7.1875	7.3925	3.8825
106.167	72.5325	81.3325	94.0625	89.9225	73.7025	77.9925	73.2725	83.1625	87.4325	99.9525	83.9925	88.8825	23.6025	16.4425	26.7825	2.6925	13.4025	5.6525	-0.1575	14.6825	14.0125	18.6025	4.5125	9.9225	-3.8475	-7.0375	7.2125	3.6725
106.433	72.955	82.355	94.215	89.395	73.685	78.185	73.245	83.205	87.665	99.835	83.925	88.845	23.745	16.435	27.345	2.845	12.785	6.005	-0.415	15.285	14.465	18.495	4.715	10.025	-4.125	-6.905	7.405	3.625
106.683	72.95	82.89	94.23	89.41	74.04	77.37	72.92	83.33	87.44	99.9	83.84	89.04	24.24	16.3	26.71	2.94	12.55	5.33	-0.81	15.29	13.93	17.86	4.31	9.91	-4.11	-7.06	7.16	4.01
106.95	73.185	82.845	94.235	89.745	73.985	77.755	72.685	83.115	87.605	98.945	83.375	89.135	24.305	15.975	27.165	3.185	12.425	5.765	-0.785	15.595	14.475	17.925	4.575	9.605	-4.195	-6.575	7.005	3.765
107.2	72.7375	83.2475	94.0275	89.7075	74.7075	77.7975	72.3475	83.3475	87.3775	98.9275	83.4475	89.4975	24.6575	16.0475	27.5775	3.2275	12.1275	5.9075	-0.6325	15.8275	14.0675	17.7375	4.6275	9.8475	-4.1625	-6.4025	7.3175	3.2475
107.467	72.6475	83.2675	94.2675	89.7475	74.2475	77.4975	72.3375	82.7475	87.1075	98.0675	83.2575	88.8975	24.5075	15.7175	27.7875	2.9575	12.0775	5.8675	-0.8325	15.6675	13.6875	17.0375	4.6675	9.2275	-4.5225	-6.3325	7.2075	3.6475
107.717	72.4875	83.6975	93.9575	89.4275	74.4975	77.1675	71.7875	83.2775	87.7775	98.2375	83.2175	89.1375	24.7875	16.5175	28.0375	3.2775	12.3975	6.0075	-0.8425	15.9975	13.9175	17.3575	4.5475	9.9375	-4.2225	-6.1225	6.9075	3.4375
107.983	72.54	83.74	94.28	89.34	74.26	77.21	71.24	83.22	87.47	98.01	83.18	89.24	24.91	16.75	27.7	3.14	12.08	5.82	-0.4	16.18	13.27	16.9	4.42	9.47	-4.4	-5.92	6.87	3.45
108.233	72.6275	84.1075	94.2175	89.9375	74.3475	77.3075	71.3075	83.1475	87.8075	98.0875	83.1575	89.4775	25.0975	16.7975	27.7875	3.2775	12.3475	6.1775	-0.7725	16.4275	13.7775	17.1575	4.3575	9.3575	-4.3025	-6.1625	7.0075	3.4575
108.5	73.135	84.455	94.895	89.835	74.295	77.555	71.285	83.505	87.295	97.965	83.075	89.385	25.625	17.625	28.095	3.225	12.675	6.475	-0.285	17.055	13.765	17.775	4.745	9.645	-4.255	-6.015	7.005	3.265
108.75	72.755	84.755	95.255	90.095	74.395	77.335	71.295	83.045	87.285	97.965	83.415	89.055	25.505	17.695	28.615	3.615	12.305	6.925	0.075	17.655	13.865	17.335	4.615	9.165	-3.755	-6.065	6.935	2.885
109	72.6675	84.5275	94.9075	89.8675	74.3075	77.2375	71.3475	82.8375	86.7375	97.7075	82.9175	89.3375	24.4775	18.3275	28.4375	3.5775	12.5975	6.4375	0.1275	17.7075	14.0775	17.1775	4.5275	9.6975	-4.2725	-5.7325	6.6175	3.3875
109.25	72.945	84.595	94.865	89.975	74.645	77.415	71.675	83.285	86.765	97.945	83.305	89.575	25.345	18.285	27.935	3.705	12.215	6.595	0.425	18.505	13.505	17.565	4.715	9.735	-3.945	-5.935	6.335	3.545
109.517	72.7725	84.4425	94.9525	90.3825	74.2625	77.5225	71.3725	83.3325	86.5725	98.1025	83.2225	89.2225	24.9825	18.5925	28.4425	3.7325	12.6325	6.4525	0.4025	18.3325	13.2125	17.2825	4.9525	9.3025	-3.9575	-6.0675	6.6625	3.3625
109.767	73.23	84.71	94.96	90.76	74.28	76.84	71.63	83.23	86.38	98.08	83.11	89.14	25.33	18.43	28.27	3.96	12.37	6.48	0.76	18.78	12.84	17.31	4.52	9.31	-3.98	-5.88	6.51	3.35
110.017	73.2	85.35	95.07	90.38	74.47	76.92	71.58	83.09	86.6	98.4	83.4	89.37	25.61	18.49	28.04	3.86	12.49	6.92	0.79	19.1	13.27	17.42	4.81	9.29	-3.75	-6.04	6.37	3.42
110.267	73.3075	85.8275	95.0475	90.9675	74.8075	77.1375	71.4975	83.5075	86.3275	98.5375	83.4875	89.2675	25.6075	18.7575	27.7875	3.8575	12.6575	6.8975	1.3675	20.0275	13.6675	17.0175	5.1275	9.4575	-3.6125	-6.5325	6.6075	3.5375
110.533	73.36	86.6	94.46	91.92	74.81	76.79	71.62	83.57	86.11	98.63	83.68	89.14	25.96	19.32	28.23	3.76	12.97	6.97	1.48	20.34	13.68	17.46	5.24	9.55	-3.56	-6.14	6.13	3.57
110.8	73.39	87.51	95.55	91.77	74.45	76.67	71.47	83.88	86	98.64	83.59	89.57	26.31	19.2	28.19	4.04	12.58	6.99	1.55	21.15	13.84	17.5	4.65	9.69	-3.51	-6.07	5.93	3.65
111.05	72.9525	87.8725	94.9125	92.4725	74.6025	76.6125	71.3025	83.9625	86.3225	98.3925	83.8525	89.1625	26.6025	19.2025	28.1525	3.7525	12.2625	6.9625	1.3925	21.0725	13.8525	17.4825	4.4025	9.4625	-3.7275	-5.6875	5.9725	3.4425
111.317	73.5075	88.6175	95.7675	92.8375	75.3875	76.7375	71.5075	83.4775	86.4975	98.2775	83.2675	89.3475	26.8275	19.1575	28.7175	4.1775	12.4975	7.3675	1.8475	21.5375	13.9675	17.2475	4.8375	9.7475	-3.8625	-5.5525	5.8275	3.5875
111.567	72.8425	88.5225	95.0925	92.4625	74.8125	76.2025	71.4925	83.2025	86.6425	98.7225	83.6725	89.1325	26.6025	19.4125	29.0125	3.9725	12.6425	7.5125	2.1025	21.7925	14.2025	17.0225	4.9125	10.1625	-3.6775	-5.8875	6.1725	3.3925
111.833	72.815	88.655	95.195	92.485	75.065	75.835	71.515	83.255	86.505	98.755	83.725	89.175	26.745	19.145	29.235	3.985	12.815	7.345	2.135	21.365	14.375	16.875	4.435	10.015	-3.545	-5.855	6.095	3.305
112.083	73.08	88.37	95.34	92.4	75.22	75.88	71.54	83.04	86.21	98.48	83.39	88.98	26.51	19.4	29.15	4.29	12.87	7.17	2.41	21.31	14.45	16.57	4.56	9.88	-3.67	-5.85	6.01	3.51
112.333	72.9425	89.0625	95.9625	93.0325	74.9925	76.1025	72.2725	83.7125	86.5325	98.6825	83.9425	89.4925	27.0825	19.9425	29.8625	4.1925	13.1425	7.5225	3.0225	21.9525	14.1925	17.2825	4.7125	10.2925	-3.5075	-5.8875	5.9525	3.4425
112.583	73.3375	89.4975	96.1675	93.9975	75.1675	76.1375	71.9975	83.9275	86.6575	98.2175	84.0175	89.4675	26.9975	20.4275	30.3075	4.0675	12.8575	7.8275	3.1475	22.3775	14.3475	16.9575	4.8075	10.5675	-3.5725	-6.1025	6.1075	3.5675
112.85	72.7175	88.6575	96.2775	93.5875	75.3175	76.0175	72.1775	83.7975	86.9375	98.7775	83.9075	89.4775	27.1775	20.0175	30.3375	4.0775	13.4175	8.1775	3.3575	22.2775	14.1575	16.7575	5.1975	10.1675	-3.6725	-5.9125	5.9475	3.6375
113.1	73.4425	88.8725	95.7625	93.5225	75.7225	76.2925	72.4525	84.0925	86.4525	98.3025	84.2625	90.2125	27.1125	20.4725	30.8325	4.3225	12.8925	8.0925	3.2325	22.2825	14.4525	17.4125	5.0025	10.2825	-3.3075	-6.1275	6.1025	3.3325
113.367	72.93	89.43	96	93.48	75.38	76.1	72.32	83.99	86.76	98.04	83.85	89.85	26.41	20.95	31.13	4.56	13.38	8.54	3.45	22.5	14.3	17.18	4.96	9.83	-3.89	-5.92	6.34	3.47
113.617	72.76	89.55	96.2	93.52	75.55	76.79	72.75	83.98	86.84	98.42	83.75	89.71	26.77	21.09	31.58	4.85	13.51	8.9	3.82	22.86	14.49	17.88	5.06	10.01	-3.18	-6.35	6.11	3.42
113.883	72.0725	88.8825	96.1525	94.0425	75.6725	76.7525	72.6325	84.0725	86.9625	98.1325	83.9425	89.4025	26.8925	21.4825	31.8025	4.7425	14.1825	8.9725	3.8325	22.6925	14.5825	17.7825	5.1125	9.8625	-3.3075	-6.2475	6.4425	3.1125
114.133	72.485	89.085	96.415	94.145	75.695	76.855	72.355	83.805	86.565	97.945	83.715	89.705	27.195	21.485	32.055	4.825	13.905	8.975	3.855	23.015	14.575	18.015	4.715	9.945	-3.255	-6.535	6.215	3.575
114.4	72.0925	88.9425	96.3825	93.8125	75.9725	77.0725	72.7925	84.1025	86.7625	97.8225	83.7625	89.7525	26.9925	21.9425	32.4825	4.4025	14.1125	9.2525	4.5725	23.2425	14.3925	18.1525	5.3225	10.2625	-3.3075	-6.4675	6.5925	3.1825
114.65	72.39	88.67	95.2	93.52	75.6	77.14	72.68	84.14	86.56	97.9	83.72	89.88	27.34	21.6	32.76	4.24	14.01	9.33	4.02	22.83	14.69	18.52	5.3	10.9	-2.72	-6.81	6.32	3.21
114.9	73.1725	88.2725	95.2725	93.5725	75.3625	77.0925	72.8325	83.7925	86.8625	98.1425	83.6825	90.1925	27.7525	21.8725	32.9025	4.3725	14.4725	9.3125	4.4225	23.3625	14.7025	18.5525	5.0025	11.0425	-2.9675	-6.7675	6.3025	3.4325
115.15	72.64	87.92	94.97	93.27	75.67	76.96	72.75	83.9	86.42	97.45	83.73	90	27.59	22.37	33.57	4.65	14.35	9.07	4.32	23.15	14.84	18.39	4.53	10.59	-2.79	-7.12	6.56	3.35
115.4	72.605	87.635	95.115	93.525	75.225	76.845	72.665	83.745	86.675	97.505	83.135	89.745	27.565	22.425	33.705	4.455	14.305	9.205	4.875	23.265	14.965	18.575	4.645	10.445	-2.825	-7.045	6.285	3.585
115.65	73.3675	88.1175	95.7675	93.6075	75.6375	77.1175	72.9575	83.6275	86.9475	97.8975	83.5075	89.4575	27.5475	22.0775	33.8975	4.3875	14.4875	9.0375	5.1575	23.5275	15.1775	18.4675	4.8275	10.4475	-2.5025	-7.2925	6.7975	2.9975
115.967	73.57	87.3	95.51	94.01	75.75	76.81	72.56	83.43	86.66	98.2	83.53	89.68	27.79	22.26	33.82	4.33	15.25	8.91	4.95	23.47	14.94	17.91	4.93	10.28	-2.72	-7.2	6.96	2.96
116.217	73.3375	87.5075	95.8575	93.7875	75.6075	76.2875	72.4975	84.1175	86.6175	98.4375	83.9275	89.6375	28.2275	22.4475	33.5375	4.4475	16.4075	9.3975	5.1375	23.9675	15.2175	17.9675	5.0975	10.4375	-2.6925	-7.0725	6.8275	2.9375
116.483	73.2975	86.6175	95.5975	93.5275	76.0475	76.4075	72.8175	83.5975	86.3075	98.2975	83.7675	89.2275	28.0375	22.3975	33.4875	4.5075	17.3075	9.3275	5.3175	23.5875	15.0375	17.6075	5.4975	10.1975	-2.6025	-7.1025	6.9375	2.7675
116.733	74.3325	87.0525	96.4825	93.1325	76.1625	76.3725	72.5425	84.2725	86.3625	98.2825	83.5625	89.3825	28.1325	22.5925	33.6925	5.1725	18.7925	10.1725	5.5025	24.0125	15.6325	17.4825	5.6925	10.4025	-2.4575	-7.1975	7.3825	2.2725
117	74.4975	86.9175	96.6775	93.8775	76.3675	76.1275	72.2275	83.9275	86.1075	98.1175	83.3475	89.4275	28.0275	22.6575	33.4775	5.1075	19.4875	10.0375	5.4675	24.4075	15.3875	16.8475	5.6375	10.2975	-2.5525	-7.1225	7.4775	2.1975
117.25	74.9175	86.9175	97.0975	94.0875	76.9875	76.2975	72.6575	84.4475	86.0875	98.1675	83.2675	89.4775	27.6875	22.6775	33.4575	4.4075	20.1275	10.5175	5.7875	24.4375	15.7575	16.5675	5.9175	10.4775	-2.5925	-6.6625	7.1775	2.0775
117.517	74.93	86.63	97.17	94.2	77.23	75.8	72.03	83.79	85.79	98.36	83.29	89.85	28.17	22.72	34.23	5.63	20.47	10.26	5.46	23.7	15.4	16.2	5.98	10.24	-2.93	-6.97	7.98	1.92
117.767	74.7475	86.8675	97.0775	93.9275	76.9775	75.6275	71.9875	84.1675	85.6775	98.0275	82.3775	89.6875	27.8075	23.2575	33.6375	5.8275	20.4275	10.4675	5.7575	24.0875	15.4075	15.8875	5.7275	10.4575	-2.6525	-6.8025	7.8075	1.6475
118.033	75.585	86.815	96.845	94.845	77.555	75.765	71.855	84.215	85.465	98.375	81.835	89.965	27.805	23.245	34.025	6.005	20.295	10.995	6.365	24.535	15.485	15.975	5.675	10.465	-2.565	-7.375	8.055	1.885
118.283	75.3775	86.5775	96.8675	94.7075	77.1775	74.7575	71.8875	84.5575	84.9875	98.2975	81.4275	89.2275	27.9475	23.1175	34.2975	6.2575	20.7275	10.3975	6.3575	24.6175	15.3275	15.8375	5.7975	10.2475	-2.7625	-7.1325	8.2975	1.5975
118.55	75.6475	87.0875	97.0075	95.2075	77.3175	75.1475	72.1075	85.0675	85.1775	97.9175	81.5575	89.2475	28.4675	23.8675	34.3775	6.8575	20.4675	10.2875	7.0075	24.4175	16.0575	16.3175	5.8875	10.3175	-2.7125	-7.1725	8.2975	1.5875
118.8	75.5775	87.2775	96.7775	95.4075	77.2175	74.5675	71.8275	84.5275	84.7375	97.6775	81.1775	89.6675	28.1575	23.4575	34.5475	6.7575	20.3375	10.3475	6.6175	24.4275	15.8475	16.1175	5.7575	10.2975	-2.9025	-7.0725	8.2475	1.7275
119.067	75.475	86.655	96.935	94.945	76.835	74.585	72.155	84.875	84.775	97.985	80.975	89.795	28.345	23.235	34.605	6.305	19.775	9.865	6.975	24.805	16.135	16.265	5.485	10.845	-2.965	-6.885	8.095	1.755
119.317	75.35	86.8	96.19	94.96	77.4	74.61	72.05	84.61	84.53	97.61	80.86	89.62	28.53	23.1	34.67	6.9	19.24	10.18	6.9	24.93	16.05	16.55	5.4	10.73	-3.24	-6.71	8.14	1.81
119.567	75.6575	86.6675	96.3075	95.6175	77.2075	74.4475	71.7475	84.2175	84.4575	97.2075	80.6275	89.9575	28.1475	22.8975	34.7275	6.9575	18.9975	9.8675	7.0575	25.2875	16.1375	16.5275	5.6875	10.7775	-3.3625	-6.7025	8.0875	1.9775
119.833	76.69	86.85	96.91	95.73	77.59	74.26	72.14	85	84.97	97.41	80.79	89.97	28.28	23.13	35.11	6.71	18.73	10.46	7.53	25.62	16.69	16.78	5.79	11.1	-2.98	-6.76	8	1.74
120.083	77.0675	86.6775	96.6075	95.3775	77.6975	74.1775	71.7675	84.7275	85.2075	96.8675	81.0075	90.0575	28.7675	22.8675	35.4775	7.2075	18.2675	10.1875	7.1675	25.5175	16.9175	16.7975	5.7975	10.4675	-3.0025	-7.0325	8.1675	1.8675
120.35	77.665	87.075	97.075	95.555	77.795	73.765	71.875	84.705	85.205	96.915	80.985	89.795	28.945	22.975	35.235	7.375	18.715	11.035	7.435	25.515	16.675	16.885	5.775	10.425	-2.455	-6.735	7.495	1.695
120.6	78.0375	86.4975	97.1875	97.4675	78.0875	74.3075	72.3375	85.5575	85.4575	96.6175	81.1475	89.9975	29.0375	23.4075	35.5875	7.6775	18.8775	11.0675	8.0475	25.7775	17.1375	17.1075	5.9475	10.4475	-2.4825	-6.6825	7.2375	1.9275
120.867	77.3975	86.2775	96.9975	99.5775	77.5375	73.8175	72.2275	85.5275	85.6075	96.6675	81.4775	90.1675	29.5375	22.8875	36.1075	8.0275	17.7375	10.6175	8.5175	25.8875	16.8575	16.8275	5.6875	10.5575	-2.4825	-6.6325	7.5275	1.5875
121.117	77.825	86.735	97.505	101.275	77.955	74.295	72.545	86.515	85.955	97.125	81.545	90.025	29.845	23.765	35.695	8.095	18.215	11.175	9.575	25.965	16.785	16.975	5.835	10.515	-2.065	-6.945	6.925	2.085
121.383	77.71	86.42	96.58	101.96	78.64	74.51	72.84	86.67	85.95	96.93	81.79	90.71	30.32	23.88	36.16	8.35	18.02	11.35	10.91	26.27	17.17	17.17	5.65	10.31	-2.27	-7.04	7.26	2.05
121.633	76.93	86.38	96.4	102.53	77.84	74.13	72.77	86.5	85.6	96.71	81.61	90.3	29.79	23.73	35.39	7.74	17.19	10.71	10.55	25.92	17.02	16.76	5.25	9.83	-1.84	-7.06	6.89	2.01
121.883	78.0375	86.9375	97.2175	103.757	78.3275	73.9475	73.1875	86.8175	86.0475	97.0575	82.0175	90.7575	30.2475	24.1775	36.0475	8.7175	17.2375	11.0975	11.2875	26.4375	17.5475	17.1475	5.6375	10.0075	-1.7725	-7.0425	6.4875	2.3275
122.15	78.0325	86.4425	97.4825	104.282	78.4525	74.0625	73.0325	86.9625	86.1825	97.1625	82.6225	90.7825	30.7025	24.0625	36.1825	8.4025	16.7625	11.2125	11.2925	26.3125	17.6825	17.2725	5.5225	10.0225	-1.7275	-7.4475	6.9725	2.2025
122.4	77.54	86.83	96.98	103.86	78.95	73.77	73.14	87.65	86.06	96.89	82.1	90.87	30.41	23.88	36.54	8.61	16.39	11.17	11.21	27.02	18.01	17.22	6.03	10.36	-1.94	-7.49	7.05	2.38
122.667	77.8325	86.7325	97.5125	103.293	79.1425	73.5725	73.1725	87.2125	86.2325	97.5125	82.3525	91.1725	30.1925	24.0725	36.4025	8.3725	16.3925	10.5325	10.9825	27.1025	17.6025	17.7125	5.5825	9.5425	-1.9675	-7.1875	6.5025	2.6525
122.917	78.3525	86.6925	97.7725	103.463	79.1425	73.5025	73.6625	87.7925	86.3025	97.4325	82.2725	91.1125	29.9625	23.9325	36.4325	8.1825	15.8525	11.1925	10.7725	27.5325	17.5625	17.0125	5.7325	9.7525	-1.9175	-7.3775	6.9425	2.3525
123.183	78.2775	87.7175	97.9075	103.267	79.8975	74.2175	73.3075	87.2675	86.6575	97.6975	82.1475	91.0675	30.0375	24.2475	36.8875	8.0775	15.8475	11.6175	10.9575	28.0075	17.4475	17.3975	5.7975	10.0875	-1.6125	-7.4225	7.0375	1.9975
123.433	78.065	87.395	98.245	102.845	79.375	73.745	73.525	87.245	86.685	97.595	81.975	91.285	29.795	24.215	36.925	7.845	15.315	11.865	10.765	28.085	17.085	17.415	5.855	9.965	-1.735	-7.645	6.735	2.645
123.683	78.0425	87.6725	98.7725	102.713	79.7725	73.3725	73.7425	87.6125	86.5225	97.6925	82.4325	91.1325	30.0225	24.4925	37.1525	8.1925	15.4325	12.3525	10.7925	28.9425	17.1025	17.4625	6.4225	10.5225	-1.5275	-7.9475	6.9825	2.4925
123.95	78.13	87.43	98.49	102.08	79	73.63	73.74	87.39	86.61	97.89	82.34	90.8	29.93	24.42	37.01	8.39	14.77	12.43	10.21	28.38	16.64	17.09	6.31	10.51	-1.61	-7.86	7.22	2.25
124.2	78.5075	87.2075	98.6475	102.078	79.0475	74.0975	73.4275	86.9875	86.5275	98.1575	81.9975	90.7175	29.7675	24.5475	37.2475	8.1875	14.4275	12.0675	9.8275	28.8675	16.4575	17.2875	5.8875	10.6975	-1.8325	-7.6825	6.9775	2.5375
124.467	78.3125	87.2025	99.0225	101.323	79.3825	74.1625	73.6525	86.9925	86.4225	97.5925	82.2125	90.7325	29.9625	25.2625	37.5825	8.5625	14.5325	12.3425	10.0825	29.6325	16.6325	17.4025	6.4625	11.4025	-1.6775	-7.9575	7.3425	2.2925
124.717	78.5975	87.6575	98.9775	100.438	79.1175	74.3075	73.6475	86.2575	86.4075	97.2775	82.5875	90.7175	29.9975	24.6675	37.6575	9.0875	14.2975	12.0275	9.4675	29.0675	16.3275	17.2975	5.9975	11.5175	-2.0725	-7.7825	7.3075	2.5475
124.983	78.5275	87.5975	99.2175	100.368	78.9975	74.8475	73.5975	86.3875	86.4575	97.4175	82.5975	90.2475	30.1875	24.6675	37.6275	9.2375	14.2475	12.1475	9.9975	29.5175	16.1475	17.4575	6.5175	11.5975	-2.0425	-7.8525	7.4175	2.4775
125.233	78.2825	87.5425	99.3525	99.2425	78.9825	74.0425	73.0825	85.9725	86.0825	97.1425	83.0225	89.9725	29.6325	24.6925	37.8925	8.8025	14.1425	12.3225	9.6725	29.1525	15.7625	17.1825	6.2025	11.8025	-2.3975	-7.4775	7.5325	2.3425
125.483	78.16	87.41	98.76	98.93	78.57	74.47	73.1	85.74	85.76	97.59	83.04	90.07	29.94	24.35	37.74	8.63	13.89	12.08	9.46	29.16	15.03	16.93	6.15	11.82	-2.69	-6.97	7.22	2.44
125.733	78.195	87.275	99.355	97.895	78.575	74.245	73.585	85.935	86.035	96.675	83.125	89.745	29.785	24.465	37.965	8.495	14.145	12.475	10.245	29.065	15.465	17.195	6.005	11.715	-2.445	-7.655	7.125	2.975
125.983	78.1075	87.6675	98.7375	97.8375	78.2575	73.6975	73.0075	85.7075	85.5375	96.3975	82.7775	89.6775	30.4375	24.9175	37.1375	8.4375	13.6575	11.7575	9.8975	29.0975	15.3475	16.8175	6.0475	11.8375	-2.6325	-7.1025	6.9475	2.7875
126.25	77.25	87.2	98.19	97.15	78.07	73.7	73.03	85.86	85.82	96.66	82.68	89.88	30.69	24.89	37.27	8.68	13.68	11.75	10.15	28.91	15.37	17.13	6.28	12.64	-2.53	-7.25	6.89	2.89
126.5	77.0675	87.0475	97.9275	96.8275	77.5075	73.0275	72.6675	85.6275	85.7475	96.6975	82.5575	90.1075	31.3175	24.7475	37.4675	8.7575	13.2275	11.1975	9.8675	28.7275	15.0275	16.7275	6.0475	12.0675	-2.6025	-7.0025	6.7575	2.8475
126.767	77.3675	87.0175	97.5275	96.4975	77.7875	73.2375	72.9975	85.5375	86.0475	96.6075	82.3475	90.2275	32.2075	25.3175	36.8475	8.9175	13.1175	11.4275	9.6875	28.7675	15.0075	16.6875	6.0475	11.9875	-2.5725	-6.9425	6.6075	2.9075
127.017	77.265	86.935	97.305	96.485	77.305	72.825	73.465	86.265	85.825	96.405	82.595	89.865	32.575	25.645	37.395	8.855	12.985	11.225	9.205	29.165	14.835	16.655	6.525	12.355	-2.275	-6.845	6.485	2.635
127.283	76.705	86.935	96.825	96.725	76.465	72.495	73.055	85.635	85.495	96.025	82.185	89.855	32.205	25.575	36.925	8.805	12.155	10.665	8.435	28.555	14.535	16.255	6.185	11.355	-2.505	-5.715	6.135	2.085
127.533	76.305	86.145	96.715	96.275	76.375	72.075	72.875	86.045	85.545	95.585	81.535	89.715	32.125	25.025	36.655	8.885	11.975	10.665	8.045	28.575	13.655	15.675	5.895	11.235	-2.565	-4.515	5.365	1.715
127.8	75.6675	86.3475	96.5575	96.4775	75.8075	71.9675	72.0975	85.9175	84.9275	95.1175	81.5075	88.8375	32.0875	24.9075	36.6975	8.8675	11.3075	10.2975	7.6075	28.2875	13.3675	15.1975	5.8975	10.5275	-3.3025	-2.5625	5.0575	0.8075
128.05	75.355	85.895	95.615	95.535	75.295	71.375	71.925	85.245	84.665	94.485	80.885	88.425	31.765	24.395	35.955	8.475	10.665	10.225	7.455	27.325	12.785	14.835	5.575	10.415	-3.885	-1.705	4.855	0.735
128.317	75.4125	85.1125	95.2425	95.3425	74.8925	71.0825	71.4025	85.3425	84.6825	94.1625	80.5225	87.6425	31.1825	24.2625	36.2525	8.6725	10.2825	9.2425	6.8525	27.3025	12.3925	14.3325	4.9325	10.0125	-4.3275	-0.5775	4.5625	0.3425
128.567	75.555	85.415	95.455	95.455	74.545	70.555	71.725	85.125	84.175	94.165	80.345	87.135	30.565	23.725	35.605	8.445	9.995	9.125	7.115	27.215	11.995	14.195	4.535	10.035	-4.345	-0.115	4.295	0.165
128.833	74.95	84.66	94.76	95.03	74.46	70.42	71.6	85.91	84.26	94.11	80.09	87.83	30.66	23.69	35.58	9.34	9.26	8.33	6.77	26.9	11.9	13.79	4.79	9.74	-4.65	0.25	3.98	0.42
129.083	75.4025	84.8525	94.4625	94.8025	74.1625	70.7525	71.9625	85.8825	84.3325	94.2325	79.9625	87.0225	30.3725	23.6225	35.1925	9.0825	9.2025	9.0925	6.9025	27.3125	12.0425	14.2325	5.1825	9.8525	-4.4075	0.1625	4.2225	0.0224999
129.35	75.4925	85.1625	95.0025	95.0225	74.5125	70.3225	72.2625	86.2925	84.6825	94.2025	79.7425	87.6125	30.4825	23.4925	35.3225	9.6125	9.8525	8.7725	7.5525	27.9125	12.5925	14.6125	5.1425	9.9125	-4.8175	0.1725	4.4825	0.1625
129.6	75.7975	84.8675	95.2475	95.3875	75.0275	70.0275	72.6275	86.6275	84.4875	94.4675	79.9375	87.7775	30.6575	23.9475	35.5175	9.9775	10.2475	8.9775	7.8075	28.7975	12.5175	14.2975	5.4975	10.3175	-4.6725	-0.1725	4.2575	0.5875
129.867	75.6475	84.9075	95.6675	95.4475	75.0775	70.1675	73.0175	86.7075	84.7075	94.4775	80.5675	87.6075	30.8175	23.9775	35.7575	9.8875	9.6575	9.1375	7.8475	29.0775	13.1075	14.6975	5.7875	10.6275	-4.7025	-0.2125	4.3075	0.6075
130.117	76.0025	84.8325	96.2425	95.6725	75.3825	69.9925	73.1225	87.3225	84.8725	94.2425	80.2625	87.9425	30.9425	24.6125	35.8625	10.2825	9.4225	8.7625	8.0825	29.2125	13.0425	15.0025	5.9625	10.9225	-4.3075	-0.8175	4.4125	0.7125
130.383	75.645	84.655	96.115	95.615	75.365	70.155	73.105	87.565	84.555	94.615	80.755	88.045	31.095	24.865	36.455	10.815	9.515	9.455	8.525	29.785	13.415	15.135	5.895	10.825	-4.365	-1.415	5.095	0.685
130.633	76.11	85.74	96.31	96.11	75.89	70.51	73.85	87.52	85.11	94.66	80.85	88.02	31.78	25.28	37.09	11.04	10.04	9.41	9.37	30.12	13.72	15.08	6.51	11.38	-4.56	-1.54	5.29	0.81
130.9	76.0425	85.5225	95.7925	96.0125	76.0925	70.4425	74.0025	87.2625	84.8225	94.5025	80.4325	88.6925	31.7725	25.2125	36.9425	10.8425	10.1625	9.7125	8.8425	29.6525	14.2225	14.9825	6.2225	11.3625	-4.5075	-2.1475	5.4625	1.1925
131.15	75.935	85.915	96.835	96.215	75.705	70.425	74.475	87.605	84.975	94.725	80.135	88.925	31.605	25.405	37.295	11.265	9.995	9.565	9.395	30.155	14.595	15.175	6.425	11.825	-4.445	-2.225	5.805	0.865
131.483	76.2475	86.5475	97.6075	96.7175	76.9075	70.9475	75.1375	88.5675	85.1475	95.2075	81.0375	89.1975	32.0575	25.4775	37.8975	11.4675	10.8275	9.9275	10.1075	30.2175	14.7175	15.5075	6.3975	12.3075	-3.9425	-2.8125	5.8375	0.9175
131.8	76.0075	86.9275	97.3675	96.9975	76.7575	71.1875	75.2075	87.7575	85.0875	95.4875	81.1475	89.3175	32.0375	25.7875	37.8475	11.4375	10.4575	10.1375	10.4975	30.0475	14.6575	15.3675	6.2475	11.9375	-3.9825	-2.9525	6.1975	0.7375
132.15	76.215	87.175	98.075	96.925	77.015	71.175	75.055	88.135	85.235	95.475	81.635	89.775	32.505	25.805	38.175	12.195	11.105	10.485	11.495	30.475	15.055	15.465	6.555	12.305	-3.835	-3.275	6.585	0.525
132.467	76.4675	86.7375	98.3775	97.3575	77.1675	72.0875	75.1975	87.9575	85.2975	95.6075	82.1575	89.7875	32.5075	26.3875	38.8475	12.1275	11.4875	10.8875	11.5775	30.8275	15.1275	15.7875	6.6075	13.0375	-3.8925	-3.6025	6.3175	1.1775
132.783	76.875	87.685	98.935	97.275	76.815	72.185	75.565	88.505	85.715	95.865	82.125	89.535	32.785	26.195	38.645	11.985	11.575	10.775	11.545	30.465	15.535	16.075	6.525	13.285	-3.425	-3.825	6.265	0.985
133.117	76.735	87.165	98.955	97.405	77.155	71.885	75.445	88.375	85.835	96.015	82.485	89.625	32.675	26.335	38.455	11.895	11.525	11.245	12.025	30.555	15.385	15.675	6.085	13.425	-3.765	-3.885	6.095	1.555
133.45	77.4925	87.3525	99.3425	98.1625	77.4325	72.6325	75.8425	88.2125	85.8525	96.5925	82.3125	89.5325	33.1725	26.9825	38.4225	12.4025	11.4725	11.6625	11.7425	30.7725	15.8225	16.2425	6.7625	13.8325	-3.6475	-4.4275	6.5925	1.4825
133.767	77.6825	87.6525	99.8125	98.4925	77.6825	72.9525	75.4825	88.4625	86.4725	96.7025	82.5825	89.1925	33.6825	27.1325	38.7225	12.3125	12.0825	12.1525	12.0925	31.0325	16.2325	16.5225	6.4525	14.3525	-3.9275	-4.1675	6.6925	1.4025
134.1	77.8275	87.2875	99.8875	98.3775	77.2475	72.6475	74.9275	87.5275	85.6575	96.7475	82.1675	89.5475	33.5375	26.9375	38.4475	12.0275	11.5675	12.0375	11.8675	30.6775	15.4175	16.2975	6.2575	13.3475	-4.1125	-4.4425	6.6975	1.8575
134.417	78.11	87.49	100.51	98.47	77.58	72.65	75.21	87.73	85.9	96.74	81.88	89.44	33.44	26.52	38.15	11.98	12.1	12.71	12.69	31.64	15.62	16.77	6.33	14.01	-3.94	-4.62	6.54	2.02
134.717	78.3425	87.9225	100.252	98.6325	77.1325	72.7525	75.1025	87.9925	85.8325	96.5925	81.9425	88.8625	34.5925	26.4325	37.8125	12.2125	12.2625	12.7625	12.6825	31.6025	15.8225	16.7825	6.2725	14.0225	-3.5175	-4.5975	6.3525	1.7625
134.983	77.9875	87.2775	100.207	98.5775	76.9175	72.7675	75.0875	87.6575	86.1075	97.0675	81.3575	89.2175	33.9675	26.9175	37.5675	12.3975	12.6475	12.2275	12.5675	31.4875	16.0375	16.6975	6.0075	13.8775	-3.6425	-4.5925	6.4175	1.8175
135.25	77.9525	86.7925	100.373	98.9725	76.6025	72.7325	74.9525	88.1025	86.1325	97.2825	82.1225	89.5925	34.4725	28.4025	37.8025	12.4025	12.1725	11.9525	12.6225	31.0225	15.8325	16.5925	6.1125	14.5425	-3.5375	-4.9175	6.3525	2.1025
135.517	78.5225	87.4925	100.442	99.3325	77.4325	73.5525	75.3725	88.3625	86.4025	97.1625	82.1125	89.2525	34.7925	30.4325	37.7325	12.5125	12.7925	12.3725	13.0325	31.3925	16.7625	17.5225	6.6425	14.8325	-3.8175	-4.6875	6.4125	2.0925
135.8	78.6875	87.3675	100.257	99.0375	77.9675	73.1875	75.1475	88.6075	86.7475	97.3575	82.5075	89.2975	35.2975	32.1675	38.0575	12.5675	13.1375	12.6175	13.2775	31.5275	16.6075	17.3975	6.3275	15.0575	-3.9125	-4.7825	6.5575	2.1375
136.067	78.6175	87.1075	100.207	99.6275	77.8375	72.6975	75.4175	88.4575	86.9375	97.2275	82.2975	88.7875	34.7775	32.4575	37.8175	12.2075	12.8075	12.6575	13.0875	31.8975	16.7775	17.4575	6.5275	15.2075	-4.0225	-4.9625	6.8975	2.0875
136.333	78.63	87.04	99.59	99.54	78.44	73.21	75.7	88.95	86.82	97.44	82.11	88.9	35.07	33.05	38.18	12.73	12.75	13.34	13.56	31.85	16.91	17.97	6.46	15.38	-3.98	-4.96	6.71	2.23
136.583	78.6625	86.8425	99.8525	99.8925	78.7125	72.7325	75.9525	89.4225	86.5825	97.6825	82.2925	88.9325	35.2425	33.5425	38.8225	12.9825	12.5225	12.6925	13.3725	31.5325	17.1125	17.4625	6.8225	15.3325	-3.7175	-5.1775	6.6225	2.2725
136.833	79.065	87.225	99.805	99.755	78.945	72.615	75.805	89.385	87.235	97.755	82.275	88.665	35.035	33.755	37.745	13.005	12.965	12.845	13.635	31.425	17.195	18.035	6.735	15.655	-3.695	-4.905	6.855	1.745
137.083	78.0525	86.6825	99.3725	99.3725	78.7025	72.8025	75.6325	89.1225	86.9625	97.3325	82.5825	88.1825	35.2025	33.6525	37.8825	12.8225	12.7025	12.7325	13.4825	31.1025	16.5225	17.9325	6.1925	15.5325	-3.5875	-4.8075	6.8525	1.5425
137.333	78.26	86.87	98.95	99.54	79.28	71.85	75.8	88.98	86.71	97.32	82.28	88.11	34.92	33.66	38.3	12.63	12.94	12.24	13.4	31.51	16.48	17.9	6.32	15.25	-3.43	-4.93	7.05	1.31
137.583	78.57	86.68	99.17	99.58	79.11	72.36	75.75	89.21	87.02	97.14	82.53	87.58	35.12	33.79	37.86	12.79	13.28	12.62	13.8	31.58	16.63	18.48	6.27	15.32	-3.45	-5.13	7.02	1.56
137.85	78.13	86.96	99.3	100.24	78.9	71.93	76.19	89.58	86.73	97.37	82.04	87.36	35.14	33.78	38.4	12.57	13.42	12.68	14.03	31.73	16.79	18.71	6.23	15.79	-3.19	-4.94	6.6	1.53
138.1	78.5625	87.3625	99.4425	100.093	78.6925	72.0525	76.0025	89.3225	86.9125	97.2225	82.4625	87.4825	34.9425	33.8925	38.7525	12.5425	13.6625	12.7025	13.5225	32.0825	16.9625	18.3525	6.2025	15.6925	-3.0375	-5.7175	7.0725	1.6825
138.367	78.57	87.74	99.32	99.95	79.21	72.04	76.03	89.54	87.01	97.54	82.09	87.56	35.65	33.8	39.31	13.07	14.22	13.37	13.52	32.35	16.9	18.56	6.11	15.79	-3	-5.66	6.82	1.84
138.617	78.285	87.905	99.785	100.165	79.305	72.195	76.015	89.405	86.855	97.565	81.815	87.265	35.075	33.725	39.915	13.155	14.145	13.105	13.445	32.625	16.935	18.985	6.175	15.475	-3.095	-5.685	6.825	1.955
138.883	78.13	88.18	99.8	99.8	79.01	72.16	75.91	89.57	87.02	97.55	81.56	87.23	35.75	33.32	39.97	13.72	14.01	13.44	13.03	32.75	16.84	18.55	5.94	15.32	-3.29	-6.03	7.14	2.18
139.133	77.7425	87.7025	100.362	100.353	79.7925	72.6325	75.6025	90.0025	86.9325	97.8025	81.8925	87.5425	35.6325	33.1525	39.8925	13.9625	14.9725	13.2025	13.6825	33.0325	17.1125	18.6725	6.1225	15.3625	-3.4375	-5.8675	7.1625	2.1425
139.4	77.93	87.73	100.21	99.79	79.63	73.16	75.94	89.76	87	97.96	81.8	86.98	36.06	32.75	39.99	13.72	16.27	13.16	13.38	33.21	16.69	18.48	6.18	15.59	-3.44	-5.7	7.33	1.81
139.65	77.7975	87.8875	100.638	99.9875	79.4975	73.3775	75.6475	90.1175	87.1375	97.7075	81.9575	87.1375	36.2475	32.9075	40.1875	13.9975	18.0475	13.2675	13.4175	32.5275	16.9675	18.2175	6.1675	15.7875	-3.4625	-5.8625	7.4275	1.8975
139.917	77.8975	88.2075	100.597	100.228	80.1075	73.1975	75.8775	90.4775	86.8375	98.3575	82.0875	86.9275	36.6375	32.9775	40.5975	13.3175	18.6775	13.2675	13.3975	32.9175	16.9675	18.6275	6.5175	15.9175	-3.4825	-6.0425	7.5375	1.9875
140.167	77.3875	87.8475	100.918	99.9975	79.5375	73.3275	76.1475	90.2075	86.1775	98.5575	82.1675	87.1275	37.0975	33.0575	40.9475	13.3375	18.4075	13.1675	13.1275	32.3175	16.6475	18.4675	6.3575	16.0275	-3.2625	-6.1625	7.2875	2.1375
140.433	77.8575	88.0775	101.188	99.8275	79.9975	73.0175	75.6875	90.3675	86.2075	98.9375	82.2375	87.5375	36.5975	32.8175	40.7375	13.4275	18.7775	13.2875	12.8775	32.1975	16.6875	18.1275	6.4275	16.0875	-3.1425	-5.9625	7.0475	2.0575
140.683	77.965	88.385	101.405	100.535	79.975	73.405	75.985	90.095	85.905	99.055	81.965	87.045	37.055	32.585	40.325	13.255	19.285	13.595	12.885	32.585	16.475	18.325	6.355	15.875	-3.285	-5.975	7.505	1.755
140.95	78.0575	87.8275	100.838	99.6575	79.7475	72.8675	75.7975	90.3275	86.1375	98.8075	81.5675	87.1975	36.7675	32.7075	40.3775	13.3275	18.4475	13.4575	12.7475	32.3475	16.5875	18.5475	6.4175	16.3275	-3.2925	-6.0425	7.1875	2.1475
141.217	77.7425	88.4325	101.252	99.9525	79.9825	73.1225	75.7125	90.2225	86.0825	99.0025	81.5025	87.1825	36.7825	32.2825	40.7525	13.4025	18.9625	13.3125	13.0325	32.2425	16.7925	18.9525	6.4825	16.3025	-3.5975	-6.1575	7.5325	2.2225
141.467	77.855	88.125	101.315	99.935	79.625	73.065	75.685	90.265	86.265	98.385	80.895	86.935	36.525	32.075	40.475	12.875	18.175	13.405	12.935	32.445	16.575	19.075	5.975	16.125	-3.135	-6.165	7.065	2.235
141.733	77.9275	88.3775	100.868	99.8675	79.9275	72.9875	75.8775	89.9375	86.5175	98.5375	81.0775	87.1175	36.4375	32.1375	41.0775	12.6775	18.2075	13.2275	12.6075	32.4775	16.3575	18.8475	6.6775	16.7075	-3.6225	-5.7825	7.1675	2.2375
141.983	78.295	88.325	101.035	100.375	79.795	72.935	76.105	89.655	86.545	98.535	80.635	86.875	36.165	31.525	40.955	11.985	17.825	13.185	12.445	32.715	16.735	19.375	6.305	16.945	-3.605	-5.925	7.125	2.405
142.25	77.6	88.18	101.08	100.33	79.78	73.41	76.24	90.01	86.53	98.76	81.28	86.7	36.43	31.59	41.79	12.56	17.61	14.06	12.35	32.93	16.41	19.39	6.21	17.23	-3.51	-5.69	6.98	2.22
142.5	77.455	88.175	101.475	100.695	79.885	73.035	76.185	89.895	86.805	99.045	81.065	86.995	35.945	31.235	42.065	12.465	17.505	13.845	12.915	33.155	16.385	19.455	6.445	17.125	-3.995	-5.705	7.335	2.365
142.767	77.7	88.36	101.82	100.54	79.85	72.77	76.76	89.77	86.72	98.49	81.18	87.04	36.04	31.36	42.2	12.66	17.77	14.12	12.85	33.09	16.52	19.27	6.54	17.86	-3.9	-5.89	7.5	2.29
143.017	77.8475	88.4075	101.808	100.388	79.6675	72.2975	77.3475	89.7175	86.4875	98.2175	81.3275	87.3575	36.0375	31.5275	42.3275	12.7375	17.7875	13.7375	12.4275	33.6475	16.2375	19.4275	6.4975	17.5975	-4.1725	-5.9325	7.5275	2.5775
143.283	78.2575	89.0775	101.877	100.957	79.7375	72.5575	77.5775	90.3675	86.7475	98.3275	81.2675	87.6975	35.9875	32.0575	43.4675	13.3775	17.8775	13.9575	12.7475	33.2775	16.5875	19.4275	6.8475	18.0775	-4.1325	-5.8325	7.6275	2.3375
143.533	78.185	88.595	101.585	100.775	79.185	72.205	77.915	90.585	86.485	98.325	81.505	87.635	35.995	31.795	44.115	13.045	17.665	14.415	12.105	32.725	16.135	19.135	6.775	17.885	-4.115	-5.925	7.665	2.375
143.8	78.4425	89.0625	102.453	101.093	79.8025	72.4725	77.7125	91.1325	87.0425	97.9025	81.6725	87.5125	36.7125	32.0025	44.6825	13.0625	17.4125	14.6725	12.0025	33.4225	16.5325	19.1025	6.5825	17.8025	-4.1275	-5.8175	7.8625	2.0825
144.05	78.6275	88.9575	102.388	101.047	79.4975	72.2975	78.0675	91.4375	86.9175	97.9575	81.5475	88.1075	37.1075	31.8275	45.2675	13.0175	17.0475	14.3775	12.1775	33.1475	16.4275	19.0575	6.6575	18.5075	-4.3725	-5.9525	8.1575	2.1675
144.3	79	89.5	102.66	101.55	80.09	72.64	78.27	92.53	87.08	98.2	81.3	88.09	36.91	32.04	45.91	13.14	17.61	14.46	12.33	33.19	17.1	18.97	7.13	18.89	-4.14	-6.28	8.03	2.39
144.567	78.7325	89.6425	102.203	101.453	79.3325	72.2025	78.2225	92.6425	87.1125	97.9725	81.3425	87.9025	36.8025	31.8425	46.1725	13.4525	17.1025	14.8725	12.5425	32.8825	16.7525	18.7925	6.9825	18.8725	-4.6575	-6.1675	8.7025	2.1225
144.833	78.4625	89.3425	102.483	101.832	79.2525	72.4725	78.1225	92.2725	86.8325	97.5625	81.0925	88.0825	36.7625	31.9925	45.4725	13.3925	16.5325	14.3325	12.0925	33.0025	16.6625	18.9625	6.3225	19.1625	-4.2675	-6.6975	8.3925	2.5725
145.083	78.71	88.89	102.68	101.84	79.43	72.79	78.32	92.59	86.9	97.73	80.88	88.19	37.15	32.78	45.21	13.67	16.92	14.55	12.26	32.89	17.23	19.22	6.77	19.6	-4.51	-6.46	8.63	2.34
145.333	78.6625	89.4025	102.912	102.153	80.0725	73.3825	78.5525	93.1425	86.6825	98.3425	80.9825	88.4225	37.8725	32.6525	45.6325	14.1225	16.9825	14.7125	12.4125	33.1325	16.8025	19.5625	6.8725	19.6725	-4.4175	-6.4075	8.5625	2.2625
145.6	78.875	89.675	103.175	102.275	79.445	73.235	78.695	92.505	86.835	98.715	80.835	88.465	37.565	32.645	45.855	14.165	16.755	14.815	12.125	33.745	16.915	19.355	6.715	19.385	-4.455	-6.375	8.515	2.315
145.85	78.5575	89.9475	103.037	102.108	79.6975	73.3975	78.1475	92.5975	86.7575	98.6575	80.9075	89.1075	37.5075	32.7575	45.4975	14.0375	16.6375	14.5875	12.0375	33.2975	16.5275	19.0275	6.6475	19.5875	-4.4225	-6.1325	8.5475	2.0075
146.117	79.0825	89.8025	103.353	102.302	79.8725	73.7425	78.9325	92.4725	86.5925	98.9825	81.0625	89.5325	38.0725	32.6225	45.3025	14.0925	16.7525	14.6525	12.0025	33.3425	16.7525	19.1125	6.0925	19.4825	-4.2075	-6.6875	8.5625	2.3325
146.367	78.4925	89.7525	103.243	102.382	79.3825	73.8425	79.1825	92.7525	86.8325	98.9025	80.8125	89.4425	37.6225	32.6325	45.3725	14.2125	16.4225	14.8925	12.5325	33.4925	16.6025	19.1125	6.3525	19.9525	-4.2175	-6.8475	8.3625	2.7025
146.633	78.5675	89.5675	103.297	102.188	79.5575	73.9275	79.4475	92.5975	86.8675	98.9475	80.8275	89.5175	38.0775	31.9375	45.1575	14.0775	16.7275	15.0375	12.9575	33.6375	16.4975	18.7475	6.0575	20.0375	-4.1425	-6.6425	8.4375	2.3475
146.883	78.595	89.515	103.235	101.905	79.875	74.135	79.235	92.435	86.815	99.095	81.215	89.565	37.625	32.885	45.795	14.305	16.825	15.005	12.885	33.595	17.145	18.705	5.645	20.225	-4.075	-6.895	8.365	2.605
147.133	79.0775	89.6975	103.108	101.657	79.8675	74.2775	79.3675	92.0875	86.7775	99.3475	81.1275	89.2075	37.1775	32.1075	45.6975	13.9475	17.2175	14.8775	12.8775	33.2675	17.4175	18.7075	5.9375	20.2275	-4.4325	-6.6325	8.5075	2.5575
147.4	78.9	90.16	103.1	102.1	80.01	74.66	79.04	92.42	86.9	99.44	81.13	89.31	37.7	32.29	46.5	14.3	17.7	15.07	13.48	33.58	17.75	18.87	5.4	20.39	-4.36	-6.66	8.56	2.46
147.65	79.705	90.225	103.515	102.465	80.335	74.585	79.005	92.685	87.245	99.485	81.495	89.115	37.765	32.415	46.755	14.195	17.775	15.245	13.625	33.815	18.185	18.865	5.685	20.255	-4.235	-6.295	8.535	1.995
147.9	79.765	89.835	101.975	102.665	80.035	74.875	78.705	92.145	87.215	99.495	82.035	89.115	38.185	32.735	46.665	14.125	17.355	15.585	13.445	34.015	17.735	18.815	5.465	20.225	-4.195	-6.655	8.615	2.235
148.2	79.8425	89.7325	102.573	102.612	79.8925	75.3625	78.6725	91.9425	87.1025	98.9825	82.1525	88.6725	37.9825	32.5725	46.3225	13.6925	17.7725	15.7525	13.9025	33.7925	18.1725	18.5225	5.3825	19.8525	-4.2275	-6.7675	8.6825	2.3125
148.45	79.625	89.975	102.045	102.145	79.655	75.645	79.075	92.435	87.905	98.955	82.645	88.785	37.885	32.705	46.385	13.485	17.425	15.935	13.725	34.125	17.895	19.185	5.525	20.125	-4.035	-6.775	8.555	2.255
148.7	80.15	90.18	101.48	102.85	80.11	75.72	78.6	92.48	88.17	99.19	83.16	88.89	38.19	32.85	47.11	14.18	18.14	16.69	14.23	34.09	17.92	19.63	5.75	20.49	-3.74	-6.74	8.54	1.94
148.967	80.65	90.71	102.39	102.98	80.09	75.91	78.77	92.41	88.1	98.88	84.04	88.62	38.41	32.51	47	14.47	18.12	17.18	14.21	34.44	18.04	19.29	5.84	20.22	-4.25	-6.52	8.69	2.08
149.217	80.2075	90.9775	101.998	103.328	80.0975	75.9875	79.2375	92.8075	88.4875	98.7775	83.7675	89.2975	38.1775	32.2475	47.0575	14.1675	18.0675	16.9275	14.4675	34.4575	18.2675	19.9475	5.5975	20.3575	-3.6525	-6.8225	8.6175	1.8575
149.483	79.7275	90.7575	102.088	102.748	79.7175	76.0775	78.8075	93.1675	88.9675	98.8375	83.6375	88.7475	37.9175	32.1675	47.0975	13.8475	17.5675	16.9675	14.3475	34.4375	17.6775	19.8175	5.4175	19.9975	-3.7925	-6.9825	8.8975	1.8775
149.733	80.065	90.595	102.375	102.995	79.995	75.975	78.555	92.935	88.875	98.645	83.635	88.835	38.065	31.615	46.525	13.275	17.095	16.985	14.445	34.425	17.605	19.755	5.595	20.275	-3.785	-6.995	9.085	1.695
150	80.3	90.61	102.41	102.08	79.78	76.04	78.92	93.44	88.84	98.94	83.76	88.74	37.74	31.89	46.53	13.24	17.3	17.12	14.34	34.91	17.44	19.81	5.56	20.33	-3.56	-6.98	8.8	1.74
150.25	80.6125	90.6025	102.433	102.653	80.2925	75.3625	78.8525	93.8125	89.1825	98.9825	83.8325	88.4525	37.7025	32.3525	46.6825	13.5625	17.3125	17.2125	14.5825	34.5225	17.5625	19.6125	5.8425	19.9425	-3.7175	-6.7675	8.9125	1.5725
150.517	80.95	90.72	102.39	102.89	80.24	75.37	79.09	93.68	89.45	99.61	83.9	88.86	37.53	31.87	47.06	14.23	16.92	17.83	14.53	34.7	17.34	19.63	5.8	20.11	-3.73	-6.88	9.05	1.56
150.767	80.955	90.305	102.045	102.755	80.205	75.315	78.895	93.955	89.365	99.415	83.225	88.625	37.785	31.915	47.195	14.155	17.225	17.365	14.975	34.425	17.735	19.745	5.855	20.095	-3.775	-6.735	9.075	1.435
151.033	81.17	90.08	102.01	102.91	80.31	75.49	79.64	94.51	89.27	99.78	83.63	89.08	37.82	32	47.87	14.64	16.47	17.03	14.86	34.84	17.88	19.89	5.84	20.38	-3.96	-6.6	9.09	1.47
151.283	80.7	89.79	102.07	103.01	79.83	75.25	79.23	94.29	89.4	100.29	83.55	88.99	37.88	31.56	47.77	14.86	16.15	16.91	14.62	34.62	17.39	20.1	5.79	20.18	-3.82	-6.27	9.06	1.03
151.533	81.085	89.955	102.485	102.655	79.935	75.515	78.815	94.805	89.425	99.745	83.695	88.935	38.185	32.225	47.755	15.195	15.785	17.085	14.835	34.495	17.855	20.425	5.665	19.875	-3.975	-6.435	9.195	1.215
151.783	80.8975	89.3275	101.978	103.037	80.1675	75.9375	78.6275	94.9175	89.7975	100.147	83.3975	89.0775	38.1075	32.1175	47.9275	15.5375	16.0775	17.4275	14.8175	34.6075	17.7975	20.4675	5.6275	19.9175	-4.0525	-6.3625	9.1175	1.2975
152.05	81.1225	89.5425	102.032	102.882	80.6225	75.4025	78.7625	94.9525	89.6725	100.153	83.3425	88.9625	38.5125	31.5425	47.4725	15.6725	15.3325	17.0025	14.7225	35.0025	17.2125	20.4725	5.7725	19.4325	-4.4775	-6.2575	9.6425	1.0925
152.3	81.575	89.665	102.755	103.095	80.545	75.935	79.095	94.985	89.715	100.015	82.865	88.835	38.995	31.755	47.225	15.555	15.775	17.395	14.665	34.965	17.715	20.525	5.415	19.745	-4.485	-6.185	9.625	1.045
152.55	81.27	89.62	102.07	102.34	80.59	76.11	79.08	94.6	89.44	100.39	83.07	89.27	39.31	31.93	46.79	15.51	14.81	17.76	14.29	34.87	17.69	20.74	5.49	19.9	-4.33	-5.93	9.5	0.76
152.817	82.0525	89.9725	102.513	103.103	81.4525	76.1425	78.9925	95.0425	89.5025	99.9825	82.7625	89.2525	39.2325	31.8025	46.8725	15.9125	15.5725	17.6525	14.6125	34.9225	17.7725	21.0825	6.0025	20.3725	-3.7375	-6.4375	9.7625	0.4125
153.067	82.01	90.03	102.13	103.63	81.29	76.74	79.24	95.12	89.86	100.03	82.41	89.14	39.89	32.08	46.68	15.61	15.31	17.51	14.2	34.61	17.94	21.09	6.05	20.89	-4.29	-6.26	9.78	0.77
153.333	82.1375	89.7075	102.257	103.828	81.4775	76.7475	78.8275	95.3075	89.5775	99.8275	82.3575	89.6975	39.4375	32.0275	46.1275	15.5775	14.7775	17.4175	14.1575	34.4575	17.7175	20.7575	5.9875	20.5075	-4.0525	-6.4925	9.5975	0.9475
153.583	82.0475	89.8275	102.058	103.888	80.9475	76.2375	78.6175	94.9475	89.4075	99.4575	82.0175	89.4275	39.7775	31.6975	46.3775	15.7975	15.0675	16.8875	13.9975	34.1275	17.7475	20.5675	6.1575	20.6375	-3.6825	-6.5125	9.3075	0.8875
153.833	81.825	89.895	102.335	104.255	81.305	76.775	78.895	95.295	89.595	99.495	82.055	89.965	40.055	32.045	46.755	15.685	15.335	17.255	14.265	34.145	17.995	21.235	6.225	21.365	-3.735	-6.945	9.875	0.805001
154.083	81.7875	89.7675	102.267	104.757	81.3675	76.9375	78.7875	94.8675	89.7175	99.2175	81.5175	90.4675	40.0175	32.5275	46.8175	16.2475	14.9075	17.5275	14.0175	34.1875	17.7875	21.2075	6.0575	21.6675	-3.7525	-7.1225	9.8475	1.0275
154.35	82.295	89.825	103.315	104.975	81.385	76.575	79.025	95.065	89.815	99.225	82.165	90.385	39.825	32.875	47.195	16.045	15.495	18.205	14.245	34.845	17.505	20.705	6.495	21.655	-3.915	-7.135	9.835	1.215
154.6	81.5825	89.9425	102.772	104.683	81.2525	76.3225	78.7525	94.6925	89.3825	99.0425	82.2725	90.0425	39.4325	32.5125	46.5725	15.7525	15.4825	17.8125	13.6325	34.2425	17.4225	20.9325	5.8925	21.4925	-3.8975	-7.1375	9.9325	1.1025
154.867	82.135	89.605	103.025	104.365	81.115	76.595	78.685	94.675	89.305	99.545	82.505	90.905	39.435	32.845	46.485	16.305	15.215	17.525	13.555	34.165	17.385	19.855	5.715	21.605	-4.055	-6.975	9.735	1.295
155.117	81.33	89.43	103.96	104.06	81.07	75.95	78.77	94.03	89.21	99.49	82.4	91.02	39.42	33.17	46.35	16.3	15.44	17.32	13.41	34.12	17.13	20.21	5.73	21.43	-3.93	-7.39	9.82	1.5
155.367	81.6675	89.6575	104.368	104.438	81.1575	75.8575	78.5475	94.4775	88.7975	99.2175	82.6575	91.1275	39.9775	33.0775	46.5875	16.2175	14.9075	17.1975	13.5975	34.1775	17.4175	20.5375	5.5975	21.3275	-4.0225	-7.2925	9.7575	1.5575
155.633	81.3425	89.1825	104.582	103.953	80.8025	75.6425	78.3825	94.0925	88.9025	99.1525	83.0425	91.4025	39.4525	33.4225	46.1925	16.6225	14.9825	16.4225	13.3625	34.0125	17.1925	20.2725	5.6025	21.5325	-4.0575	-7.3975	9.7225	1.7325
155.883	81.99	89.9	105.08	103.6	81.23	75.87	78.92	94.37	88.92	99.3	83.28	91.56	40	33.58	46.22	16.8	15.15	17.31	13.17	34.15	17.57	20.63	5.7	21.29	-3.93	-7.28	10.14	1.07
156.133	82.0025	89.6325	104.963	102.963	81.1125	76.8925	79.0225	94.6525	89.3325	99.5625	83.4925	92.0225	40.5025	34.0225	46.3025	16.9825	14.9625	16.8525	13.7825	34.3225	17.8325	20.6325	5.6825	21.7225	-3.8975	-7.2175	9.7225	1.3925
156.4	81.715	90.005	105.245	102.915	81.355	76.205	79.035	94.905	89.065	99.805	83.285	91.795	40.775	34.265	46.085	16.725	14.965	16.415	13.645	34.385	18.025	20.395	5.725	21.605	-3.735	-7.215	9.665	1.285
156.65	81.7	89.97	105.2	103.08	81.65	76.76	78.77	94.65	88.67	99.57	83.48	91.96	40.32	34	46.49	17.13	14.55	16.69	13.9	33.92	17.63	20.34	5.27	21.33	-3.76	-7.48	10.05	1.19
156.917	81.5025	90.2625	105.263	102.373	81.7025	76.4625	78.6825	94.5925	88.7425	99.9425	83.7625	91.7125	40.8825	34.1825	46.2525	17.3025	13.8525	16.7525	14.0225	34.2625	17.9125	20.3425	5.3825	21.6025	-3.9575	-7.3275	9.9125	1.3725
157.167	81.91	90.01	105.52	102.54	81.91	77.14	78.99	94.71	88.62	100.4	83.53	91.97	41.08	34.55	46.78	17.79	13.93	16.91	14.53	34.47	18.33	21.22	5.89	21.81	-3.96	-7.31	9.62	1.65
157.417	82.315	89.715	105.125	101.985	81.805	77.035	79.325	94.815	88.365	100.575	83.475	91.765	40.695	34.965	46.625	17.855	13.795	16.535	13.795	34.755	18.085	20.875	6.085	22.305	-3.495	-7.365	9.775	1.085
157.667	82.7275	89.2975	105.457	102.028	81.4275	77.4975	79.1875	94.2775	88.3175	100.618	83.1575	91.6475	40.7375	34.6875	46.7475	17.6275	13.9375	16.5275	13.7475	34.3475	18.0275	20.8275	6.0975	22.0075	-3.5525	-7.1025	9.7775	0.8775
157.933	82.335	89.315	105.365	101.905	81.145	77.425	78.825	94.035	87.635	100.995	82.905	91.925	40.445	34.305	46.345	17.235	13.715	16.145	13.505	34.255	17.615	20.695	5.835	21.785	-3.465	-7.275	9.575	1.165
158.183	82.3475	88.9975	104.978	101.597	81.6375	77.1775	78.5575	94.2275	87.8775	101.047	82.6575	91.5275	40.6175	34.3275	46.5075	17.8375	13.5175	15.8375	13.0375	34.5475	18.1275	20.9075	5.9175	21.8675	-3.2025	-7.1325	9.6975	0.6375
158.45	82.59	89.19	104.9	102.14	81.18	76.91	78.95	94.55	87.86	101.09	82.99	91.12	40.86	34.59	46.84	18.39	13.18	16.34	13.27	34.61	17.43	20.88	6	21.66	-2.73	-7.38	9.62	0.49
158.7	82.52	89.36	105.08	101.84	80.8	77.07	79.03	94.25	88.29	101.22	83.17	91.46	40.81	34.83	46.66	18.3	13.83	16.22	13.29	34.57	17.31	20.7	5.62	21.39	-2.95	-7.12	9.75	0.32
158.967	82.215	88.685	104.835	101.955	81.095	77.195	78.835	94.565	88.265	101.155	83.125	91.305	40.645	34.865	46.485	18.065	13.865	16.025	13.305	34.745	17.045	21.175	5.735	21.705	-3.015	-7.085	9.695	0.405
159.217	82.3225	88.8725	104.933	102.203	81.7325	77.0925	78.9725	94.8525	88.5425	101.183	83.5325	91.0925	40.4825	35.1425	46.8925	18.4325	13.9825	16.4925	13.5725	35.5525	17.4725	21.1725	5.4725	21.5925	-3.2175	-7.3075	9.8825	0.6425
159.483	82.1125	89.3025	104.692	101.963	81.4625	77.1425	78.6525	94.9525	88.7725	100.922	83.4325	90.9225	39.9825	34.9325	46.8725	17.8525	14.0025	16.0525	13.1525	35.4325	17.4125	21.4425	5.4825	20.9725	-2.5875	-7.3175	9.7825	0.122499
159.733	81.9	88.59	104.61	101.92	82.13	76.43	78.86	95.37	89.05	100.93	83.68	90.88	40	34.48	46.61	17.91	14	15.98	13.61	35.46	17.53	21.53	5.29	21.18	-2.83	-7.04	9.58	0.29
160	82.5775	89.5875	105.127	102.207	82.5975	77.1575	78.6575	95.5275	89.5675	100.918	83.7975	90.5775	40.5275	34.7675	46.5975	18.0775	14.3775	16.1275	14.2575	35.6775	17.6775	21.9575	5.5775	21.6275	-2.8325	-7.1825	9.7075	0.3075
160.25	81.6725	88.9725	104.362	102.203	81.8325	76.2925	78.7425	94.8925	89.3625	100.713	83.3425	90.2425	39.2425	34.4325	46.2225	17.4725	14.3425	15.6225	14.3625	35.7525	17.6025	21.2225	5.2825	21.3425	-3.1175	-7.0975	9.8325	0.3825
160.517	81.605	89.235	104.915	102.155	82.055	76.965	78.085	95.205	89.245	100.355	83.925	90.515	39.575	34.415	45.895	17.725	14.425	15.845	14.895	35.815	17.545	21.465	5.155	21.245	-3.165	-6.865	10.255	-0.225
160.767	81.475	89.255	104.965	102.835	82.375	76.915	77.965	95.395	89.865	100.235	84.185	90.495	39.855	34.995	46.125	17.605	14.305	16.255	15.025	35.625	17.965	21.745	5.515	21.385	-3.335	-6.765	10.215	-0.115
161.017	81.55	89.32	105.02	102.48	81.94	76.74	77.52	95.28	89.59	99.78	83.82	90.44	39.48	34.85	46	17.26	14.42	16.01	15.03	35.61	17.57	21.8	5.34	21.62	-3.37	-6.76	10.26	-0.13
161.267	80.9025	88.9225	104.392	102.142	81.2925	76.9225	77.5625	95.0125	89.3925	99.5425	84.2425	90.2925	39.5625	34.9425	46.2825	16.8725	13.3725	15.5025	14.8925	35.2325	17.0925	21.2525	5.1625	21.3625	-3.5975	-6.8975	10.5225	-0.0274997
161.517	81.3175	89.3075	104.978	102.007	81.8475	76.5075	77.3275	95.0775	89.6675	99.2075	84.3075	89.7575	40.1475	35.2675	46.3675	16.9775	14.4575	16.2075	15.1175	35.0775	17.3775	21.5275	5.1075	21.5775	-3.3025	-6.9625	10.6675	-0.4025
161.767	80.995	88.905	104.775	101.765	81.395	76.625	77.435	94.985	89.715	98.945	84.515	89.945	40.025	34.985	46.475	16.775	13.805	15.595	14.875	34.805	17.045	21.675	5.495	22.125	-3.505	-7.235	10.785	-0.0450001
162.033	80.9175	88.9675	104.618	101.998	81.3975	76.0575	77.1275	95.0375	89.7475	98.9575	84.6575	89.6975	40.0075	35.1475	46.7475	16.4375	14.6575	15.1675	14.5475	34.8575	17.0675	21.3575	5.2975	22.3175	-3.4125	-7.2225	11.0975	-0.4625
162.3	80.685	89.295	103.965	102.005	81.065	76.085	77.205	94.905	89.915	99.115	84.755	89.975	40.635	35.145	46.875	16.245	14.135	14.695	14.785	34.915	16.805	21.265	5.515	22.665	-3.275	-7.055	10.835	-0.504999
162.55	80.925	89.135	104.075	101.745	81.665	76.115	76.945	95.355	90.015	99.105	84.845	89.745	40.535	35.815	47.375	16.305	14.495	15.205	14.795	34.985	16.785	21.605	5.375	22.665	-3.435	-7.035	10.715	-0.245
162.817	80.8525	88.5125	103.853	102.142	81.4725	76.1425	76.8125	94.5625	90.0425	99.1225	84.5625	89.8825	40.2825	36.0725	47.3625	16.5825	14.2625	15.1025	14.2525	34.5625	16.3625	21.3125	5.4925	22.2725	-3.4375	-7.0175	10.7725	-0.3175
163.067	80.5425	88.5525	104.323	102.603	81.4825	76.4125	76.4525	94.8125	90.1625	99.1625	85.2325	90.0425	40.4825	36.6425	47.2825	16.3825	14.1525	14.8225	14.0725	34.4825	16.6225	21.3525	5.3825	22.8125	-3.5875	-6.9475	10.6925	-0.1575
163.333	81.415	88.715	104.155	102.505	81.575	76.405	76.875	94.965	90.105	99.125	85.145	90.015	40.385	36.455	47.595	17.145	14.595	14.735	14.175	34.255	16.865	21.415	5.925	23.235	-3.675	-7.285	10.735	0.225
163.583	81.135	88.455	104.075	102.915	81.785	75.905	77.095	94.785	90.225	99.115	85.185	90.645	41.025	37.115	47.175	17.855	14.265	14.785	14.415	34.355	16.595	21.675	5.595	22.845	-3.595	-7.555	10.945	0.205
163.833	81.1575	88.1575	103.938	102.718	81.5775	76.1675	76.7875	95.2575	90.7575	99.5275	85.5675	91.1675	41.1075	36.8975	47.5275	18.0275	14.0675	14.8875	14.2775	34.2375	16.6475	21.4875	5.8875	23.2875	-3.7125	-7.4225	10.6775	0.4575
164.083	81.46	88.82	104.37	103.28	80.78	75.96	76.76	95.72	90.71	99.7	85.47	91.17	40.92	36.89	47.55	18.55	14.42	14.95	14.41	34.24	16.54	22.22	5.92	23.28	-3.72	-7.75	10.87	0.6
164.35	81.5975	88.5775	104.317	102.918	80.9975	75.8975	76.8675	95.2475	91.2775	99.8975	85.8075	91.3375	41.3275	36.7575	47.3575	18.7575	14.4775	14.7175	14.6775	34.5875	16.3275	22.1675	6.0975	23.6475	-3.9125	-7.4025	10.5875	0.7275
164.6	81.995	88.475	104.215	103.615	80.925	76.885	77.175	96.025	91.575	99.705	85.695	91.475	41.915	37.375	47.435	19.175	14.625	15.335	15.075	35.185	16.725	22.985	6.255	24.475	-3.605	-7.705	10.715	0.595
164.867	82.3	88.19	104.55	103.35	80.97	76.81	76.69	96.06	91.61	99.89	85.98	91.25	41.69	36.94	47.49	19.08	14.75	15.24	14.7	35.14	16.51	23.06	5.84	24.33	-3.97	-7.51	10.67	0.809999
165.117	82.5975	88.4775	105.218	103.968	81.1275	76.7375	76.4575	95.9975	91.8275	100.088	86.1375	91.9975	41.2275	36.9775	47.3975	19.5075	14.6275	15.5675	15.0975	35.5875	16.6875	22.9775	6.5575	24.4175	-3.7125	-7.7625	10.3675	1.1075
165.383	82.6925	88.6025	104.892	103.853	81.0225	76.7325	76.2725	95.6325	91.6225	99.8925	86.7325	91.9525	41.1825	36.8625	47.5925	19.3825	14.2425	15.5525	15.0825	35.8225	16.3925	23.1425	5.9825	23.2825	-3.8575	-7.6575	10.3925	1.1225
165.633	82.4225	88.8125	104.203	104.222	80.7025	76.6225	76.3825	95.7425	91.4925	100.132	86.6725	91.8825	41.3325	36.9025	46.1925	19.1625	14.5425	15.3325	14.8325	35.5225	16.6325	23.2525	6.3625	23.3325	-3.9375	-7.5175	10.4525	1.0025
165.883	82.8575	88.4875	104.797	104.118	80.5375	76.4375	76.3075	95.5175	91.4275	99.5575	86.6475	91.6175	41.1775	36.8875	46.1775	19.0075	14.8275	15.1475	14.5675	35.6275	16.7075	22.7775	5.7475	23.2575	-3.7025	-7.5325	10.0675	1.1675
166.133	82.9925	87.9425	104.653	103.662	80.7525	76.3925	76.4225	95.5225	91.1225	99.7225	86.9625	91.7925	41.3525	36.7025	46.6025	19.8025	14.3025	15.5525	14.6025	35.4525	16.9325	22.8925	5.3925	23.0225	-3.3075	-7.6575	9.8225	1.1425
166.383	82.61	88.21	104.64	103.89	80.97	76.27	76.15	95.87	91.21	99.97	87.17	91.08	41.68	36.55	46.43	19.8	14.52	15.1	14.87	35.67	17.37	23.08	5.55	22.78	-3.73	-7.43	10.22	0.940001
166.65	82.7975	88.2575	104.388	103.797	80.9375	75.9975	76.2175	95.2175	91.0175	100.058	86.8175	90.9475	41.9275	36.8175	46.6575	19.4975	14.8375	15.5275	15.0175	35.1375	17.3375	23.0175	5.1075	22.2575	-3.5425	-7.5525	10.2475	0.847499
166.9	82.2875	87.8175	103.707	103.728	80.6975	75.9875	76.0175	95.0475	90.8275	100.118	86.5375	91.3575	41.9175	36.6375	46.3875	19.6275	13.8775	15.0275	14.5175	35.5675	17.2875	22.8675	5.0875	22.1175	-3.9925	-6.9125	9.8175	1.0875
167.167	81.8525	87.9325	104.093	103.653	80.5325	75.6625	76.4025	94.5525	91.0625	100.082	86.5525	91.1525	41.2825	37.0325	46.9825	19.4625	14.0825	15.2425	14.4025	35.1525	17.6425	23.0125	5.0025	21.8725	-4.1275	-7.0375	10.0325	1.1325
167.417	81.7825	88.2025	104.522	104.132	80.6725	75.8225	76.0425	95.1625	91.3625	100.282	86.7825	91.2625	41.8925	36.5625	47.2825	19.8525	14.6025	15.5925	14.6325	35.8925	17.5525	23.2025	5.1825	21.9025	-4.0675	-7.1675	9.9225	1.3125
167.683	81.7275	88.3575	104.287	104.127	81.3675	76.1675	75.8675	95.1475	91.8375	100.478	86.7775	91.3275	42.2875	37.4675	47.3175	19.9875	14.5975	15.5475	15.0575	36.1375	18.3275	23.4575	5.3475	22.0675	-4.2625	-6.5425	9.6775	1.1275
167.933	81.345	88.365	104.155	104.245	81.085	75.785	75.495	95.055	91.935	100.365	86.665	91.135	42.245	37.365	47.215	20.225	15.045	15.435	14.595	35.935	17.985	23.235	4.755	21.535	-4.055	-6.495	9.675	0.875
168.2	82.115	88.775	103.645	104.295	81.245	76.365	75.585	95.405	92.065	100.605	86.765	91.745	42.235	37.585	47.875	20.855	15.245	15.695	14.605	36.235	18.125	23.825	5.195	21.685	-4.215	-6.845	9.895	1.165
168.45	81.555	88.785	104.075	104.355	81.165	75.675	75.375	95.175	91.685	100.975	86.825	91.935	42.765	37.405	47.925	20.785	15.245	15.835	14.855	36.255	18.545	23.995	5.015	21.645	-4.065	-6.785	9.765	1.085
168.717	81.725	88.975	103.645	103.645	81.455	75.735	75.215	95.265	91.705	101.035	86.905	92.035	42.495	37.435	47.715	20.495	14.755	15.375	14.245	36.055	18.385	24.025	5.085	21.675	-3.955	-6.715	9.705	0.965
168.967	81.675	89.335	103.805	104.155	81.755	76.205	75.655	95.555	91.595	101.205	87.035	92.135	42.735	37.315	48.205	20.765	15.135	15.755	14.605	36.095	18.455	24.145	5.025	21.415	-3.825	-6.805	9.685	0.945001
169.233	82.245	89.495	103.505	104.055	82.165	75.525	76.085	95.415	91.525	101.355	87.335	92.365	42.345	36.995	47.945	20.655	15.285	15.625	14.575	36.265	18.185	24.225	5.255	21.295	-4.425	-6.265	9.495	1.195
169.483	82.585	89.205	103.885	103.985	82.305	75.565	75.795	96.015	91.525	101.615	87.545	92.145	42.825	36.775	48.415	20.765	15.765	15.695	14.545	36.525	18.525	24.125	4.615	21.455	-3.785	-6.385	9.365	0.805
169.75	82.2575	89.8275	104.147	104.147	82.3175	75.5275	75.9075	95.6875	91.2275	101.618	87.2375	92.5275	42.9475	36.7775	48.0075	20.7375	15.5075	15.7175	14.2775	36.2875	18.4975	23.6575	4.5775	21.4075	-3.6425	-6.0625	8.9675	0.7375
170	82.2575	89.9775	104.338	104.537	82.5675	76.1175	75.9775	96.0775	91.1075	101.888	87.1975	92.7275	43.4675	36.9875	48.8975	20.9675	15.6575	15.9575	14.3375	36.6275	18.3475	24.4875	4.3475	21.4575	-4.2325	-5.8525	9.1175	0.9675
170.267	82.4825	90.0625	104.062	104.022	82.2425	76.1425	75.9225	96.3625	91.2425	101.312	86.9725	92.8725	43.3925	36.6425	48.8525	20.9225	15.7225	15.1725	14.5725	36.5725	18.6925	24.1925	4.5325	21.2425	-4.2375	-5.9575	9.2225	0.9725
170.517	83.2625	90.1225	104.392	104.103	82.0825	76.3725	75.8825	96.4525	90.9325	101.382	86.7225	92.6525	43.7725	36.8225	49.3525	21.0325	16.1925	15.5825	14.7325	37.0125	18.5425	24.1925	4.4725	21.1225	-4.4875	-5.6475	8.8625	1.2725
170.783	83.195	89.895	104.125	103.885	82.385	75.635	76.255	96.075	90.825	101.005	86.905	92.425	43.645	36.725	49.065	20.585	15.965	15.495	13.855	37.095	18.315	24.175	4.315	21.075	-4.485	-5.735	9.275	0.945
171.033	82.4975	89.3975	104.248	103.638	81.6075	75.9975	76.2375	96.3375	90.8475	101.017	86.9775	92.2275	44.0575	36.7675	49.9275	20.5475	15.6175	14.8975	14.0775	36.9775	18.1375	23.7975	4.0575	21.2275	-4.4825	-6.0525	9.0975	1.4375
171.3	82.5325	89.7225	104.442	103.513	81.7625	75.5425	76.3525	96.2625	90.8925	101.073	86.8925	92.2625	44.5825	36.6225	50.4525	21.1225	15.5125	14.7925	14.3225	37.4925	18.1525	24.0125	3.8825	21.1925	-4.3175	-6.0575	9.0425	1.3325
171.55	82.615	89.515	104.455	103.025	81.375	75.585	76.695	96.015	90.575	100.845	86.685	92.205	44.685	36.725	50.005	21.715	16.095	15.075	14.155	37.145	17.705	23.745	3.925	20.835	-4.135	-5.865	9.095	0.905001
171.817	82.6725	89.9325	104.672	103.453	81.9325	76.4625	76.1325	95.4525	90.5625	100.463	86.5725	92.2425	44.3025	36.7825	50.1625	21.7325	15.4725	15.2725	14.4425	37.3425	17.8525	24.0525	3.7525	20.6025	-4.2475	-6.0075	9.3625	0.8925
172.067	82.3925	89.4725	105.332	103.213	81.1725	76.2225	76.1325	95.4725	90.6025	100.892	86.7925	92.3925	44.7625	36.9225	50.6725	21.5825	15.5825	15.0825	14.4425	37.0825	17.7625	23.3525	3.6725	20.6325	-4.0775	-6.1675	9.3525	0.8925
172.333	82.5525	89.6925	105.032	103.373	81.1125	76.2425	75.6525	95.0725	90.7025	100.552	86.6625	92.1925	45.0825	36.5625	50.0925	22.1025	15.8825	15.1925	14.5925	37.1225	17.9325	23.9425	3.6025	20.8225	-4.0275	-6.2675	9.7825	0.5125
172.583	82.395	89.685	105.375	103.265	80.795	75.875	75.415	94.835	90.845	100.055	86.875	91.975	45.255	36.405	49.875	21.665	15.765	15.585	14.535	36.315	17.205	23.535	3.565	20.385	-4.225	-6.255	9.605	0.875
172.833	81.8475	89.2775	105.347	103.228	80.6575	75.7675	75.2875	94.6975	90.9475	100.207	87.1575	91.9875	45.2575	36.4575	49.7675	21.7875	15.4675	15.7175	14.4675	36.7075	17.1075	23.7675	2.9475	20.2975	-3.8125	-6.1025	9.4375	0.477499
173.1	81.9825	89.8025	105.812	103.502	80.8625	76.1925	75.5425	94.8925	91.0825	100.162	86.8825	92.4325	45.7025	36.7925	50.2325	22.4325	16.2425	15.6525	14.9425	36.6325	17.3125	23.8225	3.9425	20.5625	-3.5875	-6.4375	9.3525	0.6725
173.35	82.265	90.065	105.875	103.175	81.365	76.095	75.745	94.965	91.325	100.325	86.745	92.245	45.765	37.325	51.095	22.475	16.745	15.555	14.835	36.235	17.595	24.165	3.785	20.545	-3.805	-6.505	9.705	0.605
173.6	82.68	90.06	105.85	103.69	81.25	76.07	75.99	95.08	91.81	100.61	86.78	92.53	45.65	37.54	50.91	22.35	17	15.59	15.04	37.06	17.34	23.96	3.66	20.76	-4.4	-6.18	9.9	0.679999
173.85	81.98	90.41	106.18	103.4	81.73	76.44	76.14	94.98	91.68	100.72	86.55	92.26	46.1	37.32	51.03	22.02	16.47	15.6	15.19	36.77	17.62	24.03	3.78	20.94	-3.95	-6.06	9.76	0.25
174.117	82.6775	90.2875	105.778	103.718	82.1375	75.7475	76.3375	94.8475	91.5275	100.198	86.1375	92.2675	45.9375	37.3775	50.9275	22.4075	16.3875	15.2575	15.2275	36.2175	17.6975	23.6475	3.4475	20.9775	-3.7925	-6.2825	9.6775	0.397501
174.367	82.65	90.58	105.92	103.64	82.47	76.63	76.27	94.9	91.18	99.92	86.25	91.5	45.9	37.24	51.08	22.7	16.42	15.81	15.26	36.42	17.13	23.43	3.23	20.13	-4.06	-6.19	9.48	0.77
174.633	82.6225	90.8425	106.073	103.692	82.6525	76.7325	76.9425	95.2325	91.1925	100.043	85.7925	91.7225	45.8425	37.3025	50.8625	22.2125	16.4025	16.0725	15.5825	36.5825	17.6225	23.8825	3.1625	20.9725	-3.9775	-6.1575	9.3925	0.742499
174.883	83.3175	91.4175	106.108	103.778	83.0975	77.1175	77.6675	95.6275	91.1575	99.8475	86.0575	92.1375	45.4375	38.0275	51.5675	23.1775	16.7675	16.0375	15.3875	36.8075	17.9175	24.1075	3.0275	21.0275	-4.0325	-6.1825	9.6675	0.547501
175.133	83.0175	91.4775	105.927	103.297	83.0275	76.7375	77.2875	95.7775	91.3375	99.8775	86.3775	92.0775	45.7475	37.9775	51.6975	23.1675	16.2975	15.9575	15.3075	36.6775	18.0175	23.7175	2.9575	20.8175	-3.9825	-6.4725	9.5475	0.907499
175.383	83.475	92.005	106.465	103.675	83.055	77.325	77.525	95.985	91.375	99.895	86.445	92.695	45.685	38.895	51.735	23.395	16.975	16.175	15.565	36.675	18.195	24.365	2.905	21.475	-3.985	-5.775	9.475	0.285
175.667	83.31	91.67	105.77	104.04	83.07	76.93	77.55	95.64	91.2	100	86.19	92.21	45.49	38.36	52.15	23.54	16.79	16.02	15.38	36.26	17.47	24.03	2.57	21.4	-4.21	-6.11	9.31	1.01
175.983	83.3075	91.4575	105.368	103.308	82.8875	76.3675	77.6275	95.4875	91.2975	100.037	85.7075	92.2275	45.3575	38.7175	51.4475	23.9275	16.9475	16.1675	15.7275	36.5375	17.8675	24.0875	2.7375	21.2075	-4.3525	-5.9025	9.6975	0.5575
176.233	83.13	91.09	104.73	103.69	82.73	77.1	77.74	95.54	91.24	99.99	85.88	92.44	45.74	38.66	51.36	24.34	16.52	15.58	15.2	36.3	18.17	23.59	2.87	21.55	-4.81	-6.11	9.95	0.97
176.5	82.7375	91.3275	104.987	103.487	82.9175	76.2775	78.0175	95.4175	90.8875	100.668	86.1375	92.3175	45.6275	38.7375	51.3875	24.0275	16.8375	15.6075	15.2975	35.6475	17.8275	22.9775	2.7775	21.0975	-4.6125	-6.1425	9.9675	0.7875
176.767	83.035	91.715	105.455	104.145	82.715	77.015	77.985	95.955	90.985	100.245	86.275	92.445	45.665	39.155	51.625	23.905	16.975	16.015	15.325	35.795	17.455	23.705	3.345	21.385	-4.755	-6.345	10.135	0.965
177.017	83.2825	91.7925	105.073	104.142	82.5225	77.1425	78.1325	95.4925	91.1225	100.422	86.3325	92.3325	45.8025	39.2025	51.6325	24.2625	17.2425	15.9525	15.6025	35.9925	17.5725	23.9325	3.9325	21.4125	-4.5875	-6.5075	10.3225	0.772499
177.267	83.26	91.52	105.16	103.98	82.52	77.04	78.5	95.95	91.55	100.68	86.43	92.58	46.12	38.99	52.04	24.65	17.46	16.52	15.91	36.38	17.77	23.6	4.11	21.88	-4.65	-6.58	10.22	1.01
177.517	83	91.35	105.2	104.34	82.8	76.89	77.96	96.24	91.67	100.94	86.54	92.6	46.03	38.83	52.08	24.31	17.16	16.15	16.16	36.57	17.33	23.96	3.6	21.83	-4.24	-6.65	10.24	0.65
177.767	82.935	91.035	105.485	103.845	82.635	76.915	77.595	95.965	91.405	100.635	86.345	92.015	46.045	38.755	52.125	24.665	17.355	16.135	16.345	36.115	17.255	23.705	3.535	21.725	-4.315	-6.755	9.875	1.195
178.033	82.545	90.615	105.125	103.795	82.835	76.745	77.725	96.005	91.695	100.845	86.025	92.305	46.025	38.685	52.035	24.475	17.185	15.995	16.155	36.325	17.215	23.635	3.405	21.755	-4.675	-6.655	9.415	1.915
178.283	82.225	90.365	105.365	103.575	82.265	76.935	77.505	95.585	91.635	100.385	86.265	91.715	45.675	38.115	51.875	24.295	16.995	15.865	16.045	36.285	17.055	23.635	3.245	21.465	-4.265	-7.295	9.795	1.765
178.55	82.4325	89.7925	105.022	103.662	81.9625	77.1825	77.6425	95.5925	91.3125	100.323	85.1425	91.3925	45.3525	37.8425	51.5625	24.1025	16.5425	16.0425	16.1025	36.5825	17.0425	23.5225	3.3425	22.0325	-4.7075	-7.2475	9.3525	2.6025
178.817	82.32	89.63	105.12	103.04	81.82	76.6	77.55	95.89	90.98	100.42	85.31	91.21	44.81	37.52	51.85	24.51	16.82	15.36	15.46	36.03	16.84	23.58	3.28	21.97	-4.83	-7.27	9.63	2.47
179.067	81.6025	88.9925	104.493	102.793	81.7825	76.7925	76.9525	95.7625	90.9025	100.022	84.9025	91.0125	45.0625	37.3625	51.7525	24.3425	16.0625	15.5425	15.2425	35.9725	16.2225	22.8825	3.5025	21.8025	-4.7875	-7.2775	9.4325	2.6325
179.317	81.75	88.84	104.8	102.33	81.7	76.88	77.1	94.96	91.1	99.84	84.56	90.84	45.18	37.36	51.9	24.2	15.99	15.44	15.56	35.73	16.14	22.67	2.98	21.53	-4.71	-7.56	9.79	2.48
179.583	81.865	89.205	105.285	102.535	81.695	77.535	76.995	95.105	91.505	99.745	85.225	90.975	45.025	37.795	52.625	24.435	16.615	16.115	15.865	35.925	16.515	23.175	3.095	21.995	-4.845	-7.635	9.675	2.805
179.833	81.0475	88.7475	105.718	101.877	82.1375	77.3075	76.8075	94.9275	91.3175	99.7075	84.8975	90.9875	45.0275	37.9975	52.8575	24.5175	15.7475	15.8975	15.6275	35.9075	16.5075	23.0875	3.1575	22.0775	-4.5125	-7.9325	9.7875	2.6575
180.1	81.49	88.69	105.61	101.61	82.2	77.38	76.84	95.18	91.22	99.63	85.04	90.48	44.92	37.82	53.49	24.36	16.31	16.22	15.16	35.4	16.62	22.83	2.92	21.89	-4.65	-7.39	9.53	2.51
180.367	82.0675	89.0075	106.198	101.317	82.1475	77.2575	76.5875	95.7975	91.4275	99.8575	85.4475	90.6975	45.1975	37.8375	53.5475	24.7875	15.9975	16.5075	15.1475	35.8275	16.7075	22.7775	3.5875	22.2475	-4.5425	-7.7525	9.6175	2.6775
180.617	81.8825	88.9425	106.362	101.513	82.1525	77.3625	77.0325	95.5325	91.6625	99.7225	85.7325	90.2725	45.4825	38.0325	54.0725	24.9625	16.5025	15.6925	15.1125	35.8525	16.8825	22.7125	3.6625	22.4225	-4.3775	-7.5375	9.4125	2.5025
180.867	81.69	89.66	106.53	101.77	81.88	77.52	77.3	95.59	91.87	99.72	85.88	90.34	46.05	38.69	53.47	24.98	16.48	16.3	15.06	36.28	17.01	23.09	3.63	22.9	-4.25	-7.66	9.58	2.33
181.117	82.175	89.605	106.565	102.185	81.595	77.415	76.925	95.415	91.735	99.515	85.885	90.825	46.335	38.365	54.165	25.255	16.355	15.605	14.905	36.175	17.135	22.875	3.875	22.815	-4.445	-7.395	9.435	2.405
181.383	81.0775	89.7775	106.877	102.017	81.7575	77.4175	76.5975	95.8075	92.1075	99.3975	86.2975	90.7475	46.4675	38.4675	53.9175	25.4275	16.0675	16.0075	14.9475	35.9175	16.7775	22.6675	4.2475	23.1975	-4.4025	-7.4225	9.3275	2.4975
181.633	81.7525	89.4225	106.942	101.793	81.7725	76.8425	76.1025	95.9725	91.7725	99.1725	86.0225	91.0525	45.8125	38.6625	53.9525	25.0125	16.4325	15.9325	15.0325	36.3925	17.0225	22.5525	3.6925	23.2225	-4.8275	-7.1375	9.7425	2.2225
181.9	81.2525	89.8525	107.162	102.213	81.9525	76.6225	76.4825	96.0725	92.2925	99.2125	86.0925	91.1825	46.7125	38.7625	53.8225	25.3625	16.5925	15.9125	15.2525	36.7525	16.9425	22.8825	4.5625	23.3825	-4.5375	-6.9175	9.5325	1.9225
182.15	81.2775	89.5075	107.118	102.228	81.8875	76.6975	76.7375	96.1575	92.2675	99.2975	86.2475	91.0175	46.6175	38.1275	54.0575	25.2975	16.1875	16.0575	15.1875	36.6275	16.7275	22.7775	4.5375	23.7675	-4.4625	-6.8325	9.6575	1.6375
182.4	81.4775	89.5875	106.858	102.067	81.4575	76.5575	76.4375	96.2675	92.5075	99.3575	86.4675	91.0175	46.9375	38.4275	54.3875	25.4675	16.2875	15.6775	15.1175	37.0575	16.8375	23.0975	4.9575	23.5375	-4.5325	-6.5625	9.6975	1.3975
182.65	81.4725	89.7125	107.043	102.323	81.8425	77.1925	76.8325	96.0825	91.9925	98.9525	86.0225	91.0225	47.2125	37.8125	54.4425	25.0925	16.5025	15.7925	15.6925	36.7925	16.8825	23.3925	5.2025	24.0025	-4.6675	-6.3875	9.4825	1.5725
182.917	82.3825	89.8125	106.993	102.463	81.8725	76.6425	76.1325	96.7625	92.0225	98.7525	86.1325	91.9425	47.4625	37.7525	54.3225	25.5625	17.1625	15.5125	15.7725	37.5625	17.3725	23.2425	4.8025	23.6325	-4.7375	-6.4775	9.6925	1.5225
183.183	82.3925	90.1525	107.582	102.882	82.1725	77.0725	75.9425	96.3025	92.3525	99.3425	86.4925	91.6925	47.7025	38.4225	54.9125	25.7225	17.0225	16.0725	15.7325	37.6725	17.4425	23.3125	4.8925	23.3725	-4.6175	-6.3375	9.7625	1.1925
183.433	82.0725	89.8025	107.522	102.493	81.9625	76.3825	75.9125	96.6125	91.6025	99.0925	86.6125	91.6925	47.1225	37.5325	54.2725	25.9425	16.9825	15.5725	15.8625	38.0425	17.2925	23.0525	4.6525	23.9225	-4.8375	-6.0775	10.1125	0.802501
183.7	82.4225	89.9725	107.552	102.463	81.9625	77.1025	76.1125	96.9425	91.5425	99.2725	86.9825	91.4725	47.6125	37.9925	54.7625	26.0025	16.9925	16.1325	16.0425	38.1125	17.5225	23.3725	5.0425	24.0425	-4.8675	-5.4875	9.8825	0.4725
183.95	82.935	89.485	107.495	102.905	82.435	76.735	76.355	97.145	91.385	99.975	87.075	91.955	47.655	37.685	55.135	26.875	16.905	16.355	16.515	38.145	17.715	23.665	5.025	24.435	-4.675	-5.825	9.875	0.625002
184.217	82.8425	89.5025	107.582	102.763	81.5425	76.7725	76.0325	96.7425	91.0825	99.9225	87.2625	91.7125	47.6625	37.9425	54.8525	26.5925	16.6825	15.8525	15.9625	38.0625	17.0825	23.3525	4.7925	23.9925	-4.9475	-5.6475	9.8925	0.7025
184.467	82.7275	90.1575	107.517	102.918	82.5775	76.7875	76.4775	97.0575	91.5875	99.6275	86.9875	92.0975	48.0075	37.7775	55.0475	27.2375	16.6075	16.1675	15.5675	38.4475	17.3875	23.2275	5.2475	24.6275	-4.9525	-5.6825	10.1775	0.4575
184.733	83.005	90.285	108.205	102.515	82.405	76.265	76.345	96.865	91.465	99.665	87.545	92.515	48.205	38.305	55.555	27.415	16.495	16.685	15.575	38.325	17.465	23.385	5.405	24.305	-5.155	-5.935	9.935	1.155
184.983	83.515	90.615	108.545	102.835	82.665	76.465	76.455	97.265	91.275	99.775	87.765	92.465	48.245	38.035	55.365	27.635	16.085	16.865	15.955	38.455	17.645	23.495	5.355	24.465	-4.735	-6.105	10.065	0.775
185.233	83.7625	90.0725	108.272	102.752	82.5725	76.0425	76.6825	97.3125	91.4725	99.5525	87.0925	92.6825	47.6025	37.8625	54.9925	27.3225	16.1225	16.2325	15.6725	38.0525	17.0225	23.1625	4.8125	23.5625	-4.4875	-6.0875	9.8725	0.7025
185.483	83.885	90.765	108.335	103.275	83.005	76.715	76.955	97.635	91.045	99.765	87.505	92.865	48.455	38.275	55.125	28.145	16.575	16.555	15.605	38.455	17.775	23.805	5.105	23.945	-4.645	-6.265	9.955	0.955001
185.75	84.1225	91.0325	108.442	103.252	83.4825	76.8225	76.5125	97.5525	91.2025	100.123	88.1125	92.7425	48.3425	38.4225	55.4425	29.0525	16.3725	16.7825	15.5025	38.1725	17.8025	23.6825	4.8225	23.9325	-4.5775	-6.2575	9.8825	0.952499
186	83.775	90.965	107.905	103.415	83.375	76.675	76.535	97.385	90.965	100.055	87.605	92.795	48.195	37.875	55.795	29.115	16.185	16.445	15.225	38.255	17.595	23.665	4.855	23.955	-3.875	-6.485	9.105	1.255
186.267	84.035	90.765	107.385	102.265	83.585	76.515	76.495	96.915	90.825	99.695	87.895	92.645	48.195	38.265	55.105	29.865	16.735	16.885	15.315	38.245	17.605	23.175	4.595	23.735	-3.865	-6.725	9.265	1.325
186.517	83.525	91.045	107.435	102.795	83.565	76.545	77.065	96.875	90.985	99.985	87.595	92.555	48.365	38.385	54.925	30.715	16.045	16.465	15.325	38.315	17.395	23.175	4.575	23.945	-3.665	-6.445	9.035	1.075
186.783	84.335	91.475	108.065	103.215	83.865	76.385	77.285	97.635	91.105	99.665	87.525	92.475	48.385	38.905	55.145	31.085	16.825	16.815	15.715	38.765	17.585	23.505	4.135	23.935	-3.595	-6.685	8.875	1.405
187.033	84.0575	91.3975	107.797	103.377	84.0175	76.1875	77.2875	97.7175	91.4475	99.4975	87.5875	92.6175	48.2775	39.3275	54.6475	31.1275	16.7475	16.4875	15.5475	38.8875	17.1175	23.3375	4.0275	24.0475	-3.6125	-6.8525	8.9375	1.5275
187.3	84.37	92.29	107.69	103.55	84.02	76.49	77.37	97.62	91.37	100.2	87.45	93.17	48.15	38.86	54.41	31.09	16.46	17.07	15.86	38.83	17.41	23.44	3.9	23.86	-3.65	-6.69	8.88	1.46
187.55	84.155	91.565	107.085	103.375	83.755	76.005	77.355	97.475	91.005	100.065	87.495	92.875	48.295	39.005	54.155	31.035	16.395	16.905	15.445	38.495	17.035	23.295	3.945	23.335	-3.635	-6.585	8.985	1.235
187.817	84.27	91.62	107.3	103.83	83.71	76.6	77.57	98.07	90.92	99.94	87.85	93.27	48	39.63	54.44	31.26	16.59	17.48	16	38.66	17.31	23.58	3.9	23.86	-3.87	-6.47	9.51	0.83
188.067	84.8475	91.8575	106.858	104.007	83.5575	76.4975	77.7475	97.9275	90.5975	100.097	88.3875	93.2575	48.0875	40.2475	54.2675	31.1075	16.6875	17.3375	16.2475	38.4775	17.2075	23.4275	4.1875	23.9875	-4.1025	-6.6325	9.5975	1.1375
188.317	84.76	92.29	107.37	104.1	83.22	77.02	77.81	98.24	90.94	99.88	88.45	93.1	48.38	40.3	53.97	31.3	17.03	17.34	16.16	38.75	17.2	23.38	4.23	23.59	-3.81	-6.71	9.68	0.84
188.567	84.7875	91.8375	107.567	104.228	83.7275	77.4175	77.7675	99.2275	91.3075	100.278	88.8275	93.6675	48.4575	40.5875	54.3775	31.6375	16.8675	17.2875	16.2275	38.8875	17.4775	24.1375	4.3975	23.4375	-3.9025	-6.9725	9.7575	1.1175
188.833	85.53	92.16	107.3	104.44	83.8	77.72	78.08	98.62	91.19	100.69	89.27	93.83	48.74	40.73	54.62	31.4	17	17.35	15.89	38.72	17.57	23.91	3.95	23.6	-3.86	-6.95	10.01	0.799999
189.083	85.595	92.905	107.805	104.575	83.735	78.345	78.045	99.175	91.755	101.325	89.925	94.245	49.265	40.795	54.875	32.155	17.245	17.755	16.325	39.025	17.915	24.925	4.955	24.135	-3.815	-6.905	9.685	1.035
189.35	85.4925	92.4925	108.392	104.692	83.6525	78.7525	78.3725	99.2225	91.2825	101.272	89.9825	94.2825	49.8025	40.8725	55.1625	31.4925	17.9025	17.3125	16.5725	38.8825	17.7325	24.6325	4.8625	23.8825	-3.9575	-6.8075	10.0825	0.682501
189.6	84.7675	92.2675	108.108	104.668	83.7375	78.6275	78.1275	99.0075	91.8275	101.177	89.8775	94.1475	49.4975	40.7275	54.8875	31.7675	16.7675	16.9275	15.1475	38.6775	17.3675	24.4975	5.0475	23.5875	-3.7525	-7.0125	10.0175	0.747499
189.867	84.9125	92.6425	108.203	104.593	83.9225	78.7725	78.0025	98.6825	91.8225	101.403	89.7325	94.4625	50.6125	40.7825	54.7825	31.8725	16.5425	16.7325	15.3825	38.4925	17.4425	24.4025	4.9225	23.9025	-3.9575	-7.0575	10.4025	0.6125
190.117	84.815	92.275	108.265	104.725	83.605	78.565	78.235	99.045	92.185	101.645	89.885	94.215	50.755	41.125	54.955	31.955	17.245	16.885	15.235	38.195	17.925	24.585	5.225	24.235	-4.135	-7.175	10.575	0.735
190.383	84.825	92.705	107.835	104.275	83.805	78.835	78.485	98.345	91.945	101.735	89.655	94.215	50.505	40.985	55.045	31.645	17.105	17.365	15.795	38.735	17.775	24.245	4.935	24.365	-3.465	-7.515	10.385	0.595001
190.633	84.4775	93.1975	107.987	104.718	83.8875	79.0975	78.9275	98.7675	92.0475	101.698	89.5475	94.3175	50.9775	40.9975	55.3675	31.8875	16.5475	17.0375	15.1575	38.7775	17.3875	24.4575	5.1575	24.6675	-3.3625	-7.4825	10.3175	0.5275
190.883	84.49	92.97	108.44	104.84	83.54	79.46	78.83	98.44	92.34	101.68	89.74	94.29	51.19	41.01	55.43	31.89	17.35	16.89	15.52	38.82	17.85	24.1	5.12	24.48	-3.25	-7.65	10.16	0.74
191.133	84.2625	93.2525	108.293	105.112	83.7325	79.4625	79.1125	98.8925	92.6525	101.903	89.4625	94.7725	51.9725	41.0325	55.6625	32.1825	17.4125	16.7325	15.7325	39.1425	17.7025	24.0625	5.6325	25.2525	-2.9975	-7.6675	10.2025	0.4625
191.383	84.0525	92.8425	107.713	104.222	83.1725	79.3325	78.6625	98.6025	92.4125	101.713	89.6725	95.1225	52.0125	41.1725	55.7125	32.0725	17.1625	16.8125	15.1125	39.1325	17.4625	23.6125	5.1225	25.5325	-2.8975	-7.7075	10.2425	0.362499
191.633	84.545	92.555	107.875	104.935	83.475	79.495	78.995	99.185	92.505	101.525	89.665	95.035	51.855	41.445	56.175	32.535	17.495	17.365	15.625	39.115	17.715	24.125	5.565	25.715	-3.305	-7.685	10.405	0.585
191.9	84.125	92.765	108.105	104.695	83.965	79.555	79.055	98.785	92.755	101.665	89.965	95.355	52.065	41.485	55.985	32.625	17.545	17.285	15.795	39.185	17.975	23.945	6.045	25.805	-2.775	-7.555	9.945	0.384999
192.15	83.4375	92.5775	108.317	104.448	83.3375	78.7975	78.8475	98.6575	92.6675	101.787	89.8475	95.6575	51.7375	41.5675	56.3375	32.0475	17.4675	17.0075	15.7775	39.4075	17.8075	23.6175	5.9375	26.1475	-2.5725	-7.7225	9.9475	0.3475
192.417	83.2875	92.0675	108.207	104.338	83.4575	78.8275	78.8475	97.8575	92.6075	101.787	89.8075	95.2875	51.7275	41.7175	56.2375	32.1675	17.2975	17.4575	16.0875	39.3075	17.9975	23.5575	5.8475	25.7375	-2.6825	-7.4825	10.0575	0.1075
192.7	83.4125	92.4125	108.662	104.332	83.5125	79.0825	79.4325	98.0225	92.8425	101.752	89.6425	95.5525	51.6925	41.6025	55.9925	32.5325	17.6925	17.4425	16.5425	40.0525	17.8625	23.7425	5.8725	26.7025	-2.5975	-7.8975	10.2625	0.232501
193	82.265	91.915	108.465	103.975	83.765	78.565	78.605	97.885	93.025	101.495	89.505	95.595	51.405	41.725	56.265	32.325	17.425	17.385	16.255	39.595	17.815	23.635	5.655	26.245	-2.935	-7.735	10.535	0.135
193.25	82.6225	92.5225	108.252	104.472	84.0625	78.6325	79.4225	98.3925	93.0525	101.703	90.0625	96.1125	51.3225	41.9225	56.9225	32.3425	18.2825	18.1625	16.2225	40.7325	17.6725	24.1125	6.0825	27.0225	-2.5175	-7.8175	10.2125	0.122499
193.5	81.9875	91.3375	107.948	103.948	83.9175	78.2875	78.8775	97.8575	93.1775	101.228	89.5175	96.1375	51.2075	42.0575	56.6475	31.8375	18.1175	17.7175	16.2375	40.3975	17.2675	23.6575	5.7175	26.6075	-2.5925	-7.7925	10.2575	0.1275
193.767	82.4375	91.7275	108.528	104.397	84.1775	78.5375	79.3875	98.5775	93.3775	101.317	90.3875	96.0575	51.0475	42.4075	57.4875	32.0475	18.9875	17.6075	16.4575	40.9975	17.8875	23.8075	6.0375	27.4975	-2.8425	-8.2325	10.8275	0.247501
194.017	82.3625	91.9625	108.552	104.222	84.1125	78.3025	79.5725	98.1525	93.3425	101.453	90.4925	96.2625	51.5825	42.4525	57.4525	32.1825	18.7925	17.8925	16.4725	40.8525	17.8025	24.2625	6.4525	27.2325	-2.9175	-8.1575	10.9025	0.172501
194.317	82.48	91.78	108.92	104.07	84.7	77.94	79.83	98.35	94.03	102.13	91.23	96.46	51.52	43.01	58.16	32.39	18.94	18.17	16.59	41.09	18.1	24.53	6.59	27.9	-2.76	-7.88	10.64	1.90735e-06
194.633	82.8125	92.1125	109.162	104.382	84.9525	78.2125	79.9425	98.0325	93.9125	101.882	90.8525	96.5225	51.7125	43.1625	58.3025	32.0925	19.1425	17.8825	16.8425	41.6525	17.9325	24.7225	6.6225	28.2225	-3.3975	-7.5675	11.0225	-0.0574989
194.933	83.2175	92.1775	108.718	103.877	85.3175	77.8875	80.2075	97.4975	93.9675	102.207	91.0375	96.9575	52.9775	43.1775	58.2475	32.3175	19.2375	17.5675	16.8175	41.8175	17.5675	24.4875	6.5575	28.1575	-3.6325	-7.6025	11.4475	-0.2125
195.2	83.2425	91.3325	108.683	104.043	85.1225	78.3525	80.4125	97.5825	93.7925	102.222	91.2725	96.9725	52.9425	43.1525	58.5625	32.2025	19.7225	17.5825	16.6025	41.6425	17.5625	24.8125	7.1125	28.1625	-3.5275	-7.4875	11.0025	0.0125008
195.45	83.7625	91.9425	108.823	104.222	85.6825	78.4525	80.3725	97.8125	93.4725	102.293	90.6825	96.6825	53.3425	43.2125	58.2925	31.8825	19.8625	17.6625	16.5425	41.9825	17.2525	24.2325	7.0325	27.7825	-3.5675	-7.0475	10.8525	-0.237499
195.7	84.71	92.12	108.48	104.19	85.82	79.12	80.92	98.14	93.83	102.49	90.88	97.14	53.47	44.04	58.61	32.32	19.72	17.71	16.95	42.05	17.41	24.78	6.94	28.54	-3.63	-6.88	10.86	-0.35
195.967	84.9425	92.4025	109.112	104.853	86.3125	78.9025	81.0925	98.0925	93.8725	102.653	91.2925	97.0225	53.4925	43.7025	58.7125	32.5825	19.4825	17.2625	17.2625	42.0925	17.2425	25.2825	7.1825	28.6025	-3.5875	-6.9675	10.6825	-0.1275
196.217	84.68	92.07	108.38	104.33	86.67	78.59	80.45	98.05	93.6	102.56	91.36	96.92	53.5	43.89	58.84	32.71	19.51	17.34	16.53	42.03	17.34	24.55	6.83	28.59	-3.82	-7.08	11.12	-0.220001
196.467	84.8325	91.9125	108.763	104.422	86.1625	78.7125	80.7925	98.0125	93.6125	102.353	91.3225	97.2425	53.4525	44.0925	59.3425	32.4425	19.9225	17.9525	16.6725	41.8225	17.4025	24.7525	6.9625	28.6525	-3.7875	-6.9675	10.7525	0.00250053
196.733	84.39	91.92	108.22	104.36	86.26	79.59	81.09	98.33	93.8	102.39	91.19	97.56	53.35	44.26	59.56	32.51	19.19	17.35	16.92	42.02	17.25	25.08	7.12	29.03	-3.71	-6.5	10.7	-0.490002
196.983	84.4375	92.1775	108.438	104.638	86.6475	79.5675	81.2675	98.3275	93.4775	102.528	91.4675	97.1975	53.0475	43.8975	59.1975	32.6675	19.1875	18.0675	16.9375	41.9175	17.2875	24.9275	7.2875	28.9375	-3.7525	-6.8525	10.7675	-0.162498
197.25	84.72	92.69	108.46	104.97	86.63	79.5	81.24	98.36	93.49	102.47	91.91	97.57	53.37	44.54	59.67	33.2	19.65	17.98	16.81	41.77	16.91	24.78	7.4	28.69	-3.97	-6.9	10.97	-0.0999985
197.5	85.0625	93.1425	108.802	105.323	86.8825	79.6525	81.5225	98.6525	92.9325	102.442	91.8425	97.7725	53.7025	44.9625	59.5725	33.5625	19.5025	18.6125	17.1225	42.4225	17.1525	25.3425	7.2325	29.0425	-3.8775	-6.9675	11.0225	-0.1775
197.767	85.1125	93.7725	109.302	105.552	87.4125	79.6925	81.5925	99.2625	93.4525	102.882	92.2925	97.8225	53.6325	45.0725	59.7725	34.0625	19.8125	19.1025	17.1325	41.6025	17.0125	25.7625	7.5525	29.3925	-3.9475	-7.0475	10.5925	0.4025
198.017	85.13	93.78	109.27	105.45	87.49	79.81	81.64	99.15	93.08	103.27	92.52	97.54	54.24	45.17	59.87	34.61	19.86	19.37	17.39	42.18	17.09	25.8	7.52	29.8	-4.49	-6.85	11.01	0.33
198.283	84.7975	93.8575	109.448	105.578	87.3375	79.5075	81.2175	99.3075	93.4075	103.248	92.1475	98.0075	53.7875	45.1775	59.7475	34.5275	19.7475	19.5975	16.8875	42.0275	16.7475	26.0075	7.6275	29.9475	-4.0325	-7.4125	11.0875	0.3575
198.533	85.1875	94.8975	109.858	106.278	87.6975	80.0775	82.0375	99.8775	93.5375	103.688	92.3975	98.1975	53.8375	45.2375	59.9875	34.6875	19.3075	19.7575	17.0975	42.0275	17.2375	26.1275	7.9575	29.9375	-3.7325	-7.2725	10.8075	0.1975
198.8	84.9675	94.5075	109.817	105.537	87.1775	80.1375	81.7775	99.3975	93.4475	103.377	92.0475	98.1275	53.7975	45.3875	59.5275	34.7375	18.8975	19.0575	16.8675	41.6275	16.9375	26.2275	7.3575	29.9675	-3.9725	-6.8625	10.6675	0.167501
199.05	84.22	94.15	109.47	105.6	86.95	79.81	81.71	99.71	92.83	102.98	91.88	98.5	53.8	45.08	60.02	35.07	18.82	18.87	16.61	41.42	16.81	26.28	7.42	29.92	-4.04	-6.99	10.94	0.0900002
199.317	84.59	93.91	109.59	105.4	87.03	79.83	81.83	99.63	92.77	102.51	91.62	98.41	53.17	45.27	60.51	35.38	18.5	18.99	16.53	41.06	17.05	25.87	7.06	29.67	-4.17	-7.47	11.21	0.43
199.567	84.3975	93.5375	109.097	105.737	86.6875	79.5775	81.4775	100.017	92.4175	102.558	91.2275	98.1375	53.3775	45.0375	60.8475	35.0875	18.2375	18.6375	16.7875	41.0875	16.9875	26.2175	6.8875	29.8275	-3.8625	-7.0825	11.2475	-0.3025
199.833	85.08	93.69	109.23	105.61	86.64	79.72	81.17	99.79	92.14	102.58	91.72	98.86	53.34	45.38	62.31	35.31	18.67	18.46	16.77	40.92	16.75	25.71	7.39	29.58	-4.05	-7.12	11.42	-0.25
200.083	85.085	93.325	108.905	105.775	86.745	79.535	80.935	99.415	91.895	102.465	91.235	98.575	53.385	44.825	62.305	35.035	18.325	18.445	16.675	40.735	17.155	26.025	6.855	29.285	-4.085	-6.815	11.115	-0.215
200.35	84.6625	93.4325	109.213	106.013	86.9225	79.6025	81.2125	100.272	92.2225	102.093	91.1625	99.0525	52.9125	45.1525	63.2025	35.3725	18.1125	18.4925	17.3325	40.9725	17.2125	26.0125	7.2725	29.3125	-3.8375	-7.4775	11.1925	0.122501
200.6	84.87	92.77	108.8	105.36	86.12	79.09	80.61	100.59	92.54	101.82	91.05	99.03	52.89	44.98	63.41	34.97	18.02	18.27	17.17	40.81	17.24	25.84	7.03	29.56	-3.88	-7.15	10.95	0.079998
200.85	84.865	92.725	109.055	105.055	86.215	78.905	80.345	100.485	92.345	102.115	91.085	98.655	52.735	44.985	63.815	34.755	17.975	17.775	17.105	40.335	16.955	25.015	6.435	29.385	-4.165	-7.195	11.215	0.145001
201.117	85.3475	93.2575	109.407	105.677	86.9575	79.4075	80.7575	101.108	92.2475	102.067	91.3575	98.9875	52.8275	45.4275	64.0675	34.7475	18.6975	18.5975	18.2175	41.1475	18.0075	26.0975	6.9775	29.9075	-3.9225	-7.3025	10.8975	0.327499
201.367	85.015	93.185	109.145	105.475	86.455	78.995	80.435	100.725	92.635	102.665	91.025	98.915	52.285	45.475	63.875	34.575	18.025	18.135	17.795	40.505	17.335	25.495	5.935	29.595	-4.015	-6.925	10.695	0.245001
201.633	85.1625	93.3025	109.433	106.022	86.8925	79.4025	80.4825	101.192	92.5125	102.532	91.9525	98.4225	52.2725	45.7825	64.2725	35.0725	18.0725	18.3325	17.9125	40.2025	17.8125	25.8825	6.1025	29.9625	-4.0375	-7.0175	11.0325	0.022501
201.883	85.085	93.575	109.635	106.335	86.635	79.255	80.385	101.135	93.205	102.635	91.865	98.595	51.965	45.925	64.205	34.505	18.505	18.655	17.735	40.625	18.235	25.805	6.205	29.765	-4.305	-7.005	11.215	0.0950012
202.15	84.7575	93.1075	109.407	105.858	86.6075	79.4175	80.1375	100.888	93.0075	102.448	91.8675	98.0175	51.9975	45.9075	64.1575	33.9175	18.6375	18.3175	17.6175	40.4375	18.5875	25.8875	5.9675	29.5375	-4.3425	-6.9025	11.2375	0.00749969
202.4	84.955	93.795	109.285	106.365	86.455	78.815	79.885	101.015	92.885	102.815	91.095	97.705	52.165	46.365	63.545	33.905	18.185	18.625	17.495	40.665	18.355	25.665	5.825	29.805	-4.365	-6.995	10.925	0.435001
202.667	84.8125	93.4725	108.752	106.382	85.6025	78.9425	79.9025	100.192	93.2125	103.243	91.0025	97.4725	51.8425	46.1025	64.0225	33.8725	17.6925	18.3225	16.5525	40.0325	17.8225	25.7125	6.0225	29.6225	-4.1775	-6.7675	10.7825	0.1625
202.917	85.2525	93.9925	109.513	106.302	85.8125	79.1325	80.0925	101.123	93.2625	103.513	91.2825	96.9725	52.2425	45.7425	63.8025	33.9125	18.2925	18.9725	17.2625	39.9425	18.1525	25.9225	5.9525	29.6625	-4.3675	-6.3275	10.8225	-0.1275
203.183	85.345	94.185	109.175	106.465	85.765	79.505	79.975	101.355	93.385	103.525	90.645	97.205	52.145	45.825	63.745	33.985	18.635	19.255	17.035	39.985	18.075	25.555	5.855	29.865	-4.315	-6.485	11.055	-0.254999
203.433	85.2525	93.9625	108.793	106.282	85.4725	79.7325	79.6425	100.983	93.0525	102.972	90.8725	96.8925	52.3525	45.9925	63.3825	34.0025	18.6625	18.5525	16.7025	39.9925	18.1125	25.1325	5.8225	30.1425	-4.7075	-6.3375	11.2825	-0.237499
203.7	85.745	93.885	108.395	106.065	85.105	80.005	79.525	101.845	93.355	103.195	90.955	97.115	52.295	45.975	63.605	34.175	18.495	18.915	17.015	40.285	17.805	25.465	5.785	30.385	-4.295	-6.645	11.085	-0.145001
203.95	85.9375	93.6075	108.067	106.338	84.4175	79.8575	79.3575	101.228	93.5575	102.858	90.7575	97.0375	52.4975	46.0075	63.6475	33.8075	18.5175	18.5775	16.7275	40.1675	17.5475	25.5275	5.6175	30.0975	-4.4125	-6.7025	11.0375	0.0774994
204.2	86.0825	94.0125	108.662	106.983	84.9625	80.1325	79.0625	101.632	93.7325	102.892	90.9925	96.7125	53.1225	46.1625	63.7325	33.7225	19.4925	19.2725	16.7925	40.9425	17.5125	25.4025	5.9025	29.7825	-4.2375	-6.5175	11.0825	-0.327499
204.45	86.2775	93.8775	108.597	107.198	84.9475	79.7675	79.2575	101.688	93.7475	102.688	90.9375	96.6875	53.1775	46.4775	63.7875	34.2075	19.1475	18.9875	16.9975	40.7775	17.5075	25.2875	6.3675	29.9475	-4.3925	-6.5925	11.0775	-0.0924988
204.717	87.185	94.215	108.735	107.325	85.155	80.795	79.805	102.025	93.895	103.025	91.365	96.955	53.155	46.775	63.965	33.855	19.505	19.305	16.955	41.365	17.965	25.545	6.515	30.235	-4.115	-6.305	10.995	-0.574999
204.967	86.6625	93.9125	109.353	107.073	84.9725	80.7425	79.6525	102.243	93.9325	102.843	91.1125	97.0625	52.9825	47.2325	63.6225	33.8225	19.5225	19.8825	16.9225	41.1025	18.0425	25.7625	6.7925	30.1125	-3.7875	-7.1875	11.0925	-0.1175
205.217	86.97	93.66	108.83	106.74	84.67	80.38	79.38	102.91	93.88	102.51	91.28	97.23	53.19	46.66	63.55	33.56	19.46	19.33	17.18	41.41	17.75	25.32	6.63	29.88	-3.78	-6.93	10.89	-0.179998
205.483	87.25	93.65	108.88	106.81	85.15	80.17	79.14	102.96	93.84	102.9	91.36	97.6	53.23	47.1	63.81	33.43	19.64	19.59	17	41.69	17.74	25.46	6.56	30.07	-3.33	-6.84	10.6	-0.43
205.733	87.495	94.005	109.175	106.695	85.505	79.695	79.695	103.045	94.085	102.715	91.505	97.595	53.235	47.285	63.815	33.695	20.125	19.195	17.205	41.935	17.945	26.055	6.745	30.295	-3.515	-6.975	11.065	-0.574999
206	87.28	93.64	108.96	106.86	85.48	79.95	80.11	103.54	94.58	102.84	92.34	97.4	53.78	47.43	63.57	33.91	19.44	19.19	17.43	42	18.4	26.13	6.95	30.7	-3.31	-6.94	10.63	-0.379999
206.25	87.7525	94.0125	109.132	107.062	85.6125	79.6225	80.0325	103.713	94.4125	103.222	91.9425	97.2925	53.3825	47.1325	63.2725	33.9725	20.1325	18.8725	17.4125	42.2425	18.2925	26.1025	7.0425	30.5125	-3.2275	-7.1875	10.6925	-0.2775
206.517	87.2075	93.7175	108.948	107.147	85.0775	79.5475	79.4475	103.588	94.3175	103.017	92.1675	97.1675	53.2375	46.9675	63.5675	33.5675	20.2075	18.7375	17.5475	42.4475	18.5175	26.3575	6.3475	31.1775	-3.3025	-6.8225	10.5775	-0.452501
206.767	87.765	93.835	109.065	106.455	85.455	79.725	79.975	103.755	94.755	102.935	92.355	96.835	53.685	47.255	62.875	33.635	19.905	18.995	17.725	42.245	18.805	26.475	6.135	31.445	-3.455	-7.165	10.565	0.0549984
207.017	87.4525	94.3225	108.922	107.192	85.0325	79.1425	79.8425	103.703	94.9225	103.233	92.6325	96.8025	53.9925	47.1325	63.0825	33.4725	19.7425	18.8225	17.9425	42.3925	18.9325	26.7125	6.7925	31.8725	-3.3775	-6.9675	10.1125	0.2325
207.267	87.73	94.3	109.39	106.83	85.24	78.73	79.84	103.33	95.27	103.55	92.53	96.45	53.75	47.69	63.23	33.69	19.67	18.54	17.58	42.35	18.95	26.41	6.52	31.61	-3.29	-7.07	10.3	0.0599995
[truncated: 230 more rows]

## Sheet: Figure 1d
Figure 1d
time (min)	LPS R. sphaeroides				Buffer
[truncated: 997 more rows]

## Sheet: Figure 1e
Figure 1e
time (min)	LPS E. coli + TAK-242				Buffer
[truncated: 999 more rows]

## Sheet: Figure 1f
Figure 1f
[truncated: 1,000 more rows]

[truncated: 95 more sheets: Figure 1g, Figure 1h E. coli, Figure 1h LPS S. m., Figure 2 a Suspension LPS TAK, Figure 2 b Cytochalasin, Figure 2c Latrunculin , Figure 2d Nocodazole , Figure 3b Pam3, Figure 3b Pam2, Figure 3c Pam3, Figure 3c Pam2, Figure 3d Pam3, Figure 3d Pam2 , Figure 3e Pam3, Figure 3e Pam2, Figure 3f Pam3, Figure 3f Pam2, Figure 4a, Figure 4b, Figure 4c Pam3 + CU-CPT22 …]
